# Supplementary material for: Adaptive Evolution of Phosphorus Metabolism in Prochlorococcus
Source: mSystems. 2016 Nov 15;1(6):e00065-16. doi: 10.1128/mSystems.00065-16 (PMC5111396; doi:10.1128/mSystems.00065-16)
Supplement: Data Set S1 [file sys006162062sd5.xls]

## Sheet: RXNS
#	ID	NAME	EQUATION	EC-NUMBER	GENE ASSOCIATION	LOWER BOUND	UPPER BOUND	OBJECTIVE	COMPARTMENT	MIRIAM	SUBSYSTEM	CPD Equation
	R00355	L-Aspartate:2-oxoglutarate aminotransferase	Oxaloacetate + L_Glutamate <=> L_Aspartate + 2_Oxoglutarate	2.6.1.1	PMM0674	0	1000		c		Alanine, aspartate and glutamate metabolism	C00026[c] + C00049[c] <=> C00025[c] + C00036[c]
	R00357	L-Aspartic acid:oxygen oxidoreductase	L_Aspartate + H2O + Oxygen => Oxaloacetate + Ammonia + Hydrogen_peroxide	1.4.3.16;1.4.3.2	PMM0100	0	1000		c		Alanine, aspartate and glutamate metabolism	C00001[c] + C00007[c] + C00049[c] <=> C00014[c] + C00027[c] + C00036[c]
	R00369	L-Alanine:glyoxylate aminotransferase	L_Alanine + Glyoxylate <=> Pyruvate + Glycine	2.6.1.44	PMM0919	-1000	1000		c		Alanine, aspartate and glutamate metabolism	C00041[c] + C00048[c] <=> C00022[c] + C00037[c]
	R00485	L-Asparagine amidohydrolase	ATP + L_Aspartate + Ammonia <=> AMP + Diphosphate + L_Asparagine	3.5.1.1	PMM0821	0	1000		c		Alanine, aspartate and glutamate metabolism	C00001[c] + C00152[c] <=> C00014[c] + C00049[c]
	R00489	L-aspartate 1-carboxy-lyase (beta-alanine-forming)	L_Aspartate => beta_Alanine + CO2	4.1.1.11;4.1.1.15		0	1000		c		Alanine, aspartate and glutamate metabolism	C00049 <=> C00099 + C00011
	R00546	aspartoacylase	N_Acetyl_L_aspartate + H2O <=> Acetate + L_Aspartate	3.5.1.15	PMM0222	-1000	1000		c		Alanine, aspartate and glutamate metabolism
	R00768	L-glutamine:D-fructose-6-phosphate isomerase	L_Glutamine + D_Fructose_6_phosphate => L_Glutamate + D_Glucosamine_6_phosphate	2.6.1.16	PMM1606	0	1000		c		Alanine, aspartate and glutamate metabolism	C00064[c] + C00085[c] <=> C00025[c] + C00352[c]
	R00416	UTP:N-acetyl-alpha-D-glucosamine-1-phosphate uridylyltransferase	UTP + N_Acetyl_alpha_D_glucosamine_1_phosphate => Diphosphate + UDP_N_acetyl_alpha_D_glucosamine	2.3.1.157;2.7.7.23	PMM0611	0	1000		c		Amino sugar and nucleotide sugar metabolism	C00075[c] + C04501[c] <=> C00013[c] + C00043[c]
	R00660	Phosphoenolpyruvate:UDP-N-acetyl-D-glucosamine 1-carboxyvinyl-transferase	Phosphoenolpyruvate + UDP_N_acetyl_alpha_D_glucosamine => UDP_N_acetyl_3_1_carboxyvinyl_D_glucosamine + Orthophosphate	2.5.1.7	PMM1300	0	1000		c		Amino sugar and nucleotide sugar metabolism	C00043[c] + C00074[c] <=> C00009[c] + C04631[c]
	R02060	D-Glucosamine 1-phosphate 1,6-phosphomutase	D_Glucosamine_6_phosphate => alpha_D_Glucosamine_1_phosphate	5.4.2.10	PMM0241	0	1000		c		Amino sugar and nucleotide sugar metabolism	C06156[c] <=> C00352[c]
	R02426	CDPglucose 4,6-hydro-lyase	CDP_glucose => CDP_4_dehydro_6_deoxy_D_glucose + H2O	4.2.1.45	PMM1203	0	1000		c		Amino sugar and nucleotide sugar metabolism	C00501[c] => C00001[c] + C01219[c]
	R03192	UDP-N-acetylmuramate:NADP+ oxidoreductase	UDP_N_acetyl_3_1_carboxyvinyl_D_glucosamine + NADPH + H => UDP_N_acetylmuramate + NADP	1.1.1.158	PMM0021	0	1000		c		Amino sugar and nucleotide sugar metabolism	C01050 + C00006 <=> C04631 + C00005 + C00080
	R03391	CDP-4-dehydro-3,6-dideoxy-D-glucose:NAD+ 3-oxydoreductase	CDP_4_dehydro_6_deoxy_D_glucose + NADH + H => CDP_4_dehydro_3_6_dideoxy_D_glucose + NAD + H2O	1.17.1.1	PMM1205	0	1000		c		Amino sugar and nucleotide sugar metabolism	C00004[c] + C00080[c] + C01219[c] => C00001[c] + C00003[c] + C04297[c]
	R04265	CDP-alpha-D-paratose:NADP+ 4-oxidoreductase	CDP_4_dehydro_3_6_dideoxy_D_glucose + NADPH + H => CDP_3_6_dideoxy_D_glucose + NADP	1.1.1.342	PMM1210	0	1000		c		Amino sugar and nucleotide sugar metabolism	C03598 + C00006 <=> C04297 + C00005 + C00080
	R04266	CDP-3,6-dideoxy-D-glucose 2-epimerase	CDP_3_6_dideoxy_D_glucose <=> CDP_3_6_dideoxy_D_mannose	5.1.3.10	PMM1201	-1000	1000		c		Amino sugar and nucleotide sugar metabolism	C03598[c] <=> C03599[c]
	R05332	Acetyl-CoA:D-glucosamine-1-phosphate N-acetyltransferase	Acetyl_CoA + alpha_D_Glucosamine_1_phosphate => CoA + N_Acetyl_alpha_D_glucosamine_1_phosphate	2.3.1.157;2.7.7.23	PMM0611	0	1000		c		Amino sugar and nucleotide sugar metabolism	C00024[c] + C06156[c] <=> C00010[c] + C04501[c]
	R02918	L-Tyrosine:tRNA(Tyr) ligase	ATP + L_Tyrosine + tRNA => AMP + Diphosphate + L_Tyrosyl_tRNATyr	6.1.1.1	PMM1329	0	1000		c		Aminoacyl-tRNA biosynthesis	C00002[c] + C00082[c] + C00787[c] => C00013[c] + C00020[c] + C02839[c]
	R03038	L-Alanine:tRNA(Ala) ligase	ATP + L_Alanine + tRNA => AMP + Diphosphate + L_Alanyl_tRNA	6.1.1.7	PMM0044	0	1000		c		Aminoacyl-tRNA biosynthesis	C00002[c] + C00041[c] + C01635[c] => C00013[c] + C00020[c] + C00886[c]
	R03646	L-Arginine:tRNA(Arg) ligase	ATP + L_Arginine + tRNA => AMP + Diphosphate + L_Arginyl_tRNAArg	6.1.1.19	PMM0187	0	1000		c		Aminoacyl-tRNA biosynthesis	C00002[c] + C00062[c] + C01636[c] => C00013[c] + C00020[c] + C02163[c]
	R03648	L-Asparagine:tRNA(Arg) ligase	ATP + L_Asparagine + tRNA => AMP + Diphosphate + L_Asparaginyl_tRNAAsn	6.1.1.22	PMM0187	0	1000		c		Aminoacyl-tRNA biosynthesis	C00002 + C00152 + C01637 <=> C00020 + C00013 + C03402
	R03650	L-Cysteine:tRNA(Cys) ligase	ATP + L_Cysteine + tRNA => AMP + Diphosphate + L_Cysteinyl_tRNACys	6.1.1.16	PMM1141	0	1000		c		Aminoacyl-tRNA biosynthesis	C00002[c] + C00097[c] + C01639[c] => C00013[c] + C00020[c] + C03125[c]
	R03651	L-Glutamate:tRNA(Gln) ligase	ATP + L_Glutamate + tRNA <=> AMP + Diphosphate + L_Glutamyl_tRNAGln	6.1.1.24	PMM0473	-1000	1000		c		Aminoacyl-tRNA biosynthesis	C00002[c] + C00025[c] + C01640[c] <=> C00013[c] + C00020[c] + C06112[c]
	R03654	glycine:tRNA(Gly) ligase	ATP + Glycine + tRNA => AMP + Diphosphate + Glycyl_tRNAGly	6.1.1.14	PMM0759:PMM1165	0	1000		c		Aminoacyl-tRNA biosynthesis	C00002[c] + C00037[c] + C01642[c] => C00013[c] + C00020[c] + C02412[c]
	R03655	L-Histidine:tRNA(His) ligase	ATP + L_Histidine + tRNA => AMP + Diphosphate + L_Histidyl_tRNAHis	6.1.1.21	PMM0623	0	1000		c		Aminoacyl-tRNA biosynthesis	C00002[c] + C00135[c] + C01643[c] => C00013[c] + C00020[c] + C02988[c]
	R03656	L-Isoleucine:tRNA(Ile) ligase	ATP + L_Isoleucine + tRNA => AMP + Diphosphate + L_Isoleucyl_tRNAIle	6.1.1.5	PMM0238	0	1000		c		Aminoacyl-tRNA biosynthesis	C00002[c] + C00407[c] + C01644[c] => C00013[c] + C00020[c] + C03127[c]
	R03657	L-Leucine:tRNA(Leu) ligase	ATP + L_Leucine + tRNA => AMP + Diphosphate + L_Leucyl_tRNA	6.1.1.4	PMM0889	0	1000		c		Aminoacyl-tRNA biosynthesis	C00002[c] + C00123[c] + C01645[c] => C00013[c] + C00020[c] + C02047[c]
	R03658	L-Lysine:tRNALys ligase	ATP + L_Lysine + tRNA => AMP + Diphosphate + L_Lysyl_tRNA	6.1.1.6	PMM1618	0	1000		c		Aminoacyl-tRNA biosynthesis	C00002[c] + C00047[c] + C01646[c] => C00013[c] + C00020[c] + C01931[c]
	R03659	L-Methionine:tRNAMet ligase	ATP + L_Methionine + tRNA => AMP + Diphosphate + L_Methionyl_tRNA	6.1.1.10	PMM0867	0	1000		c		Aminoacyl-tRNA biosynthesis	C00002[c] + C00073[c] + C01647[c] => C00013[c] + C00020[c] + C02430[c]
	R03660	L-Phenylalanine:tRNA(Ala) ligase	ATP + L_Phenylalanine + tRNA => AMP + Diphosphate + L_Phenylalanyl_tRNAPhe	6.1.1.20	PMM0871:PMM1270	0	1000		c		Aminoacyl-tRNA biosynthesis	C00002[c] + C00079[c] + C01648[c] => C00013[c] + C00020[c] + C03511[c]
	R03661	L-proline:tRNA(Pro) ligase	ATP + L_Proline + tRNA => AMP + Diphosphate + L_Prolyl_tRNAPro	6.1.1.15;6.1.1.17	PMM0508:PMM0473	0	1000		c		Aminoacyl-tRNA biosynthesis	C00002[c] + C00148[c] + C01649[c] => C00013[c] + C00020[c] + C02702[c]
	R03662	L-Serine:tRNA(Ser) ligase	ATP + L_Serine + tRNA => AMP + Diphosphate + L_Seryl_tRNASer	6.1.1.11	PMM1188	0	1000		c		Aminoacyl-tRNA biosynthesis	C00002[c] + C00065[c] + C01650[c] => C00013[c] + C00020[c] + C02553[c]
	R03663	L-Threonine:tRNA(Thr) ligase	ATP + L_Threonine + tRNA => AMP + Diphosphate + L_Threonyl_tRNAThr	6.1.1.3	PMM0597	0	1000		c		Aminoacyl-tRNA biosynthesis	C00002[c] + C00188[c] + C01651[c] => C00013[c] + C00020[c] + C02992[c]
	R03664	L-Tryptophan -tRNA(Trp) ligase	ATP + L_Tryptophan + tRNA => AMP + Diphosphate + L_Tryptophanyl_tRNATrp	6.1.1.2	PMM0598	0	1000		c		Aminoacyl-tRNA biosynthesis	C00002[c] + C00078[c] + C01652[c] => C00013[c] + C00020[c] + C03512[c]
	R03665	L-Valine:tRNAVal ligase	ATP + L_Valine + tRNA => AMP + Diphosphate + L_Valyl_tRNAVal	6.1.1.9	PMM1682	0	1000		c		Aminoacyl-tRNA biosynthesis	C00002[c] + C00183[c] + C01653[c] => C00013[c] + C00020[c] + C02554[c]
	R04212	Asp-tRNA(Asn):L-glutamine amido-ligase	L_Asparaginyl_tRNAAsn + L_Glutamate + Orthophosphate + ADP => L_Aspartyl_tRNAAsn + L_Glutamine + ATP + H2O	6.3.5.6;6.3.5.7	PMM0048:PMM0235:PMM0946	0	1000		c		Aminoacyl-tRNA biosynthesis	C00008[c] + C00009[c] + C00025[c] + C03402[c] => C00001[c] + C00002[c] + C00064[c] + C06113[c]
	R05577	L-Aspartate:tRNA(Asp) ligase	tRNA + L_Aspartate + ATP => L_Aspartyl_tRNAAsp + Diphosphate + AMP	6.1.1.12;6.1.1.23	PMM1688	0	1000		c		Aminoacyl-tRNA biosynthesis	C00002[c] + C00049[c] + C01638[c] => C00013[c] + C00020[c] + C02984[c]
	R08218	L-serine:tRNASec ligase	ATP + L_Serine + tRNA => AMP + Diphosphate + L_Seryl_tRNASec	6.1.1.11	PMM1188	0	1000		c		Aminoacyl-tRNA biosynthesis	C00002[c] + C00065[c] + C16636[c] => C00013[c] + C00020[c] + C06481[c]
	R00239	ATP:L-glutamate 5-phosphotransferase	ATP + L_Glutamate => ADP + L_Glutamyl_5_phosphate	1.2.1.41;2.7.2.11	PMM0590:PMM0788	0	1000		c		Arginine and proline metabolism	C00002[c] + C00025[c] <=> C00008[c] + C03287[c]
	R00259	acetyl-CoA:L-glutamate N-acetyltransferase	Acetyl_CoA + L_Glutamate => CoA + N_Acetyl_L_glutamate	2.3.1.1;2.3.1.35;4.3.2.1	PMM0050	0	1000		c		Arginine and proline metabolism	C00024[c] + C00025[c] <=> C00010[c] + C00624[c]
	R00566	L-arginine carboxy-lyase	L_Arginine => Agmatine + CO2	4.1.1.19	PMM0045	0	1000		c		Arginine and proline metabolism	C00062[c] <=> C00011[c] + C00179[c]
	R00671	L-ornithine ammonia-lyase (cyclizing; L-proline-forming)	L_Ornithine <=> L_Proline + Ammonia	4.3.1.12		-1000	1000		c		Arginine and proline metabolism	C00077 <=> C00148 + C00014
	R01086	2-(Nomega-L-arginino)succinate arginine-lyase	N_L_Argininosuccinate => Fumarate + L_Arginine	2.3.1.1;4.3.2.1	PMM0012	0	1000		c		Arginine and proline metabolism	C03406[c] <=> C00062[c] + C00122[c]
	R01157	Agmatine amidinohydrolase	Agmatine + H2O => Putrescine + Urea	3.5.3.11	PMM1686	0	1000		c		Arginine and proline metabolism	C00001[c] + C00179[c] <=> C00086[c] + C00134[c]
	R01248	L-Proline:NAD+ 5-oxidoreductase	L_Proline + NAD <=> S_1_Pyrroline_5_carboxylate + NADH + H	1.5.1.2	PMM0396	-1000	1000		c		Arginine and proline metabolism	C00003[c] + C00148[c] <=> C00004[c] + C00080[c] + C03912[c]
	R01398	Carbamoyl-phosphate:L-ornithine carbamoyltransferase	Carbamoyl_phosphate + L_Ornithine => Orthophosphate + L_Citrulline	2.1.3.3	PMM1263	0	1000		c		Arginine and proline metabolism	C00077[c] + C00169[c] <=> C00009[c] + C00327[c]
	R01954	L-Citrulline:L-aspartate ligase	ATP + L_Citrulline + L_Aspartate => AMP + Diphosphate + N_L_Argininosuccinate	6.3.4.5	PMM1707	0	1000		c		Arginine and proline metabolism	C00002[c] + C00049[c] + C00327[c] <=> C00013[c] + C00020[c] + C03406[c]
	R02282	N2-Acetyl-L-ornithine:L-glutamate N-acetyltransferase	N_Acetylornithine + L_Glutamate => L_Ornithine + N_Acetyl_L_glutamate	2.3.1.1;2.3.1.35	PMM0050	0	1000		c		Arginine and proline metabolism	C00025[c] + C00437[c] <=> C00077[c] + C00624[c]
	R02283	N2-Acetyl-L-ornithine:2-oxoglutarate aminotransferase	N_Acetyl_L_glutamate_5_semialdehyde + L_Glutamate => N_Acetylornithine + 2_Oxoglutarate	2.6.1.11;2.6.1.17	PMM1301	0	1000		c		Arginine and proline metabolism	C00026[c] + C00437[c] <=> C00025[c] + C01250[c]
	R02649	ATP:N-acetyl-L-glutamate 5-phosphotransferase	ATP + N_Acetyl_L_glutamate => ADP + N_Acetyl_L_glutamate_5_phosphate	1.2.1.38;2.7.2.8	PMM0892:PMM0499	0	1000		c		Arginine and proline metabolism	C00002[c] + C00624[c] <=> C00008[c] + C04133[c]
	R03313	L-glutamate-5-semialdehyde:NADP+ 5-oxidoreductase	L_Glutamyl_5_phosphate + NADPH + H => L_Glutamate_5_semialdehyde + Orthophosphate + NADP	1.2.1.41;2.7.2.11	PMM0590:PMM0788	0	1000		c		Arginine and proline metabolism	C00006[c] + C00009[c] + C01165[c] <=> C00005[c] + C00080[c] + C03287[c]
	R03314	Spontaneous	L_Glutamate_5_semialdehyde => S_1_Pyrroline_5_carboxylate + H2O			0	1000		c		Arginine and proline metabolism	C01165 <=> C03912 + C00001
	R03443	N-acetyl-L-glutamate-5-semialdehyde:NADP+ 5-oxidoreductase	N_Acetyl_L_glutamate_5_phosphate + NADPH + H => N_Acetyl_L_glutamate_5_semialdehyde + Orthophosphate + NADP	1.2.1.38;2.7.2.8	PMM0892:PMM0499	0	1000		c		Arginine and proline metabolism	C00006[c] + C00009[c] + C01250[c] <=> C00005[c] + C00080[c] + C04133[c]
	Baminosugars	Amino Sugar synthesis	0.937526602 CDP_3_6_dideoxy_D_mannose + 0.861645125 UDP_glucuronate => Amino_sugars			0	1000		c		Biomass Formation	C03599 + C00325 + C11521 + C00052 + C00167 + C00043 + C00329 => Amino_sugars
	Bartificialprotein	Artificial Protein Synthesis	L_Alanyl_tRNA + L_Lysyl_tRNA + L_Leucyl_tRNA + L_Arginyl_tRNAArg + Glycyl_tRNAGly + L_Methionyl_tRNA + L_Seryl_tRNASer + L_Valyl_tRNAVal + L_Prolyl_tRNAPro + L_Tyrosyl_tRNATyr + L_Aspartyl_tRNAAsp + L_Glutamyl_tRNAGlu + L_Histidyl_tRNAHis + L_Threonyl_tRNAThr + L_Cysteinyl_tRNACys + L_Isoleucyl_tRNAIle + L_Asparaginyl_tRNAAsn + L_Phenylalanyl_tRNAPhe + L_Tryptophanyl_tRNATrp + Selenomethionyl_tRN…			0	1000		c		Biomass Formation	C00886 + C01931 + C02047 + C02163 + C02412 + C02430 + C02553 + C02554 + C02702 + C02839 + C02984 + C02987 + C02988 + C02992 + C03125 + C03127 + C03402 + C03511 + C03512 + C05336 + C06112 + C06113 + C06481 + C03294 => Protein + 24 C00066
	BCarbonstorage	Carbon storage	6.167471522 Glycogen => Carbon_storage + Glycogen_granule			0	1000		c		Biomass Formation	C00718 + C00369 + C01083 => Carbon_storage
	BCellwall	Cell wall formation	0.248920027 Lipid_A_disaccharide + 0.332333915 Crosslinked_peptideglycan + 0.355886355 di_trans_poly_cis_Undecaprenyl_diphosphate => Cell_wall			0	1000		c		Biomass Formation	C04932 + C05896 => Cell_wall
	BDNA	DNA formation	0.712567409 dATP + 0.321091265 dCTP + 0.712567409 dTTP + 0.321091265 dGTP + 11.22 ATP + 11.22 H2O => 11.22 ADP + 11.22 Orthophosphate + deoxyribonucleic_acids	2.7.7.7	PMM0001:PMM0129:PMM0621:PMM0945:PMM1140:PMM1647:PMM1658:PMM0304:PMM0756:PMM0942:PMM1564:PMM1615:PMM1674	0	1000		c		Biomass Formation	0.79 C00360 + 0.86 C00239 + 0.79 C00364 + 0.86 C00362 + 11.22 C00002 + 11.22 C00001 => 11.22 C00008 + 11.22 C00009 + deoxyribonucleic_acids
	BFreeaminoacids	Free Amino Acids Composition	1.04485 L_Alanine + 0.20897 L_Arginine + 0.27327 L_Asparagine + 0.46616 L_Aspartate + 0.04019 L_Cystine + 2.04147 L_Glutamate + 1.33419 L_Glutamine + 0.25719 Glycine + 0.22504 L_Histidine + 0.10448 L_Isoleucine + 0.1286 L_Leucine + 0.17682 L_Lysine + 0.04019 L_Methionine + 0.04019 L_Phenylalanine + 0.41392 L_Proline + 0.37775 L_Serine + 0.24916 L_Threonine + 0.01607 L_Tryptophan + 0.04822 L_Tyros…			0	1000		c		Biomass Formation	1.04485 C00041 + 0.20897 C00062 + 0.27327 C00152 + 0.46616 C00049 + 0.04019 C00491 + 2.04147 C00025 + 1.33419 C00064 + 0.25719 C00037 + 0.22504 C00135 + 0.10448 C00407 + 0.1286 C00123 + 0.17682 C00047 + 0.04019 C00073 + 0.04019 C00079 + 0.41392 C00148 + 0.37775 C00065 + 0.24916 C00188 + 0.01607 C00078 + 0.04822 C00082 + 0.1286 C00183 => amino_acid_pool
	Bfreefattyacids	Free fatty acids synthesis	Hexadecanoic_acid + Tetradecanoic_acid + Octadecanoic_acid => Free_fatty_acids			0	1000		c		Biomass Formation
	BFreenucleicacids	Free nucleic acids Composition	0.233871037148824 Deoxyguanosine + 0.413561919483134 Guanine + 0.233871037148824 Adenosine + 0.462528871052131 Adenine + 0.248764238767499 Deoxyadenosine + 0.256972591508968 Cytidine + 0.275067204419384 Deoxycytidine + 0.258020729178966 Thymidine + 0.557603571517788 Uracil + 0.255936288653546 Uridine + 0.220660378257786 Guanosine + 0.219895822155296 Xanthosine + 0.233012372770584 Inosine + 0.5625…			0	1000		c		Biomass Formation	C00330 + C00242 + C00212 + C00147 + C00559 + C00475 + C00881 + C00214 + C00106 + C00299 + C00387 + C01762 + C00294 + C00380 + C00526 + C01801 => Free_nucleic_acids
	BIOMASS	Biomass formation	0.58 Protein + 0.021 amino_acid_pool + 0.04689 ribonucleic_acids + 0.01172359 deoxyribonucleic_acids + 0.001 Free_nucleic_acids + 0.1147 lipid + 0.05 Cell_wall + 0.038 pigments + 0.10568641 Carbon_storage + 0.029 BioPool + 0.024 Bmineral + 104 ATP + 104 H2O => 104 ADP + 104 Orthophosphate + biomass			0	1000	1	c		Biomass Formation	0.58 Protein + 0.04 amino_acid_pool + 0.04689 ribonucleic_acids + 0.01172359 deoxyribonucleic_acids + 0.0001 cofactors + 0.1147 lipid + 104 C00002 + 104 C00001 => 104 C00008 + 104 C00009 + biomass
#	BIOMASSCOMBINED	Combined Biomass equation	0.0818651259559556 1_2_Diacyl_3_beta_D_galactosyl_sn_glycerol_MGDG + 0.00134930555555555 10_Formyltetrahydrofolate + 0.0000028 3Z_Phycocyanobilin + 0.0000028 3Z_Phycoerythrobilin + 0.00134930555555555 5_10_Methylenetetrahydrofolate + 0.00134930555555555 5_Methyltetrahydrofolate + 0.0000028 7_8_Dihydro_beta_carotene + 0.00168663194444445 Acetyl_CoA + 0.000462528871052131 Adenine + 0.00023387103714…			0	1000	1	c		Biomass Formation
	Blipids	Lipid formation	0.713732572 1_2_Diacyl_3_beta_D_galactosyl_sn_glycerol_MGDG + 0.212594389 Digalactosyl_diacylglycerol + 1.939814607 Sulfoquinovosyldiacylglycerol + 0.066666667 Phosphatidylglycerol => lipid			0	1000		c		Biomass Formation	22 C03692 + 10 C06037 + 66 C13508 + 2 C00344 => lipid
	Bminerals	Trace metal and mineral compostion	0.997168902652878 Calcium_cation + 0.00179820906711344 Cadmium + 8.86372357913669 Chloride_ion + 0.00162695197916262 Cobalt_ion + 0.0032539010665493 Copper + 0.0642230823454555 Fe2 + 3.54548943165468 K + 4.80452546645684 Magnesium_cation + 0.000256886947437547 Molybdenum + 16.6194817108813 Sodium_cation + 0.0428141527166138 Strontium_cation + 0.00685032340701266 Zn2 => Bmineral			0	1000		c		Biomass Formation
	BPigments	Pigment formation	0.0001 3Z_Phycocyanobilin + 0.0001 3Z_Phycoerythrobilin + 0.651950778095919 Divinylchlorophyll_a + 0.48829626129522 Zeaxanthin + 0.143279945601763 alpha_Carotene + 0.0001 beta_Carotene + 0.0001 delta_Carotene + 0.0001 gamma_Carotene + 0.0001 epsilon_Carotene + 0.0001 all_trans_zeta_Carotene + 0.0261800733513295 Lycopene + 0.0518016215461593 Divinylchlorophyll_b + 0.0001 7_8_Dihydro_beta_carotene …			0	1000		c		Biomass Formation
	Bpool	Soluble Pool composition	1.40505640458431 Spermidine + 0.0581597222222223 Acetyl_CoA + 0.0348958333333333 CoA + 0.0065138888888889 Malonyl_CoA + 0.372222222222223 NAD + 0.00930555555555556 NADH + 0.023263888888889 NADP + 0.0697916666666667 NADPH + 0.0465277777777777 FAD + 0.0465277777777777 Tetrahydrofolate + 0.0465277777777777 5_10_Methylenetetrahydrofolate + 0.0465277777777777 5_Methyltetrahydrofolate + 0.0465277777777…			0	1000		c		Biomass Formation
	BProtein	Protein Amino Acids Composition	0.543965380897734 L_Alanine + 0.517155565399161 L_Arginine + 0.131207870499445 L_Asparagine + 0.393614296065569 L_Aspartate + 0.137905666657706 L_Cystine + 0.675173251397179 L_Glutamate + 0.225060855609981 L_Glutamine + 0.578441797562161 Glycine + 0.191534613087617 L_Histidine + 0.321782994012235 L_Isoleucine + 0.647403946323779 L_Leucine + 0.578441797562161 L_Lysine + 0.413726315405882 L_Methion…		PMM0539	0	1000		c		Biomass Formation	0.58394 C00041 + 0.55516 C00062 + 0.14085 C00152 + 0.42254 C00049 + 0.14804 C00491 + 0.72479 C00025 + 0.2416 C00064 + 0.62095 C00037 + 0.20561 C00135 + 0.34543 C00407 + 0.69498 C00123 + 0.62095 C00047 + 0.44413 C00073 + 0.27552 C00079 + 0.42356 C00148 + 0.42356 C00065 + 0.44001 C00188 + 0.05757 C00078 + 0.19328 C00082 + 0.57572 C00183 + 34.99 C00002 => 34.99 C0000X + 34.99 C0000X + Protein
	BRNA	RNA formation	0.79 AMP + 0.89 GMP + 0.61 CMP + 0.81 UMP + 7.44 ATP + 7.44 H2O => 7.44 ADP + 7.44 Orthophosphate + ribonucleic_acids			0	1000		c		Biomass Formation	0.79 C00020 + 0.89 C00144 + 0.61 C00055 + 0.81 C00105 + 7.44 C00002 + 7.44 C00001 => 7.44 C00008 + 7.44 C00009 + ribonucleic_acids
	R01078Summary	dethiobiotin:sulfur sulfurtransferase	Dethiobiotin + Hydrogen_sulfide => Biotin + 4 H	2.8.1.6	PMM1093	0	1000		c		Biotin metabolism	2 C00019[c] + 2 C00080[c] + C01909[c] + 2 C05359[c] + C17023[c] <=> 2 C00073[c] + C00120[c] + 2 C05198[c]
	R03182	7,8-Diaminononanoate:carbon-dioxide cyclo-ligase	ATP + 7_8_Diaminononanoate + CO2 => ADP + Orthophosphate + Dethiobiotin	6.3.3.3	PMM1471	0	1000		c		Biotin metabolism	C00002[c] + C00011[c] + C01037[c] <=> C00008[c] + C00009[c] + C01909[c]
	R03231	S-Adenosyl-L-methionine:8-amino-7-oxononanoate aminotransferase	S_Adenosyl_L_methionine + 8_Amino_7_oxononanoate + H => S_Adenosyl_4_methylthio_2_oxobutanoate + 7_8_Diaminononanoate	2.6.1.62	PMM1472	0	1000		c		Biotin metabolism	C00019[c] + C01092[c] <=> C01037[c] + C04425[c]
	R09543	S-adenosyl-L-methionine:malonyl-[acyl-carrier protein] O-methyltransferase	S_Adenosyl_L_methionine + Malonyl_acyl_carrier_protein => S_Adenosyl_L_homocysteine + Malonyl_acp_methyl_ester	2.1.1.197	PMM1470	0	1000		c		Biotin metabolism	C00019 + C01209 <=> C00021 + C19673
	R09725	pimeloyl-[acyl-carrier protein]-methyl-ester hydrolase	Pimeloyl_acyl_carrier_protein_methyl_ester + H2O => Pimeloyl_acyl_carrier_protein + Methanol	3.1.1.85		0	1000		c		Biotin metabolism	C19846 + C00001 <=> C19845 + C00132
	R10115	malonyl-[acyl-carrier protein]-methyl-ester:malonyl-[acyl-carrier protein] C-acyltransferase	Malonyl_acp_methyl_ester + Malonyl_acyl_carrier_protein => 3_Ketoglutaryl_acp_methyl_ester + CO2 + Acyl_carrier_protein	2.3.1.179;2.3.1.41	PMM1609	0	1000		c		Biotin metabolism	C19673[c] + C01209[c] <=> C20372[c] + C00011[c] + C00229[c]
	R10116	3-hydroxyglutaryl-[acp]-methyl-ester:NADP+ oxidoreductase	3_Ketoglutaryl_acp_methyl_ester + NADPH + H => 3_Hydroxyglutaryl_acp_methyl_ester + NADP	1.1.1.100	PMM0453	0	1000		c		Biotin metabolism	C20372[c] + C00005[c] + C00080[c] <=> C20373[c] + C00006[c]
	R10117	3-hydroxyglutaryl-[acp]-methyl-ester hydro-lyase	3_Hydroxyglutaryl_acp_methyl_ester => Enoylglutaryl_acp_methyl_ester + H2O	4.2.1.59	PMM1336	0	1000		c		Biotin metabolism	C20373[c] <=> C20374[c] + C00001[c]
	R10118	glutaryl-[acp]-methyl-ester:NADP+ oxidoreductase	Enoylglutaryl_acp_methyl_ester + NADPH + H => Glutaryl_acp_methyl_ester + NADP	1.3.1.9	PMM0282	0	1000		c		Biotin metabolism	C20374[c] + C00005[c] + C00080[c] <=> C20375[c] + C00006[c]
	R10119	glutaryl-[acp]-methyl-ester:malonyl-[acyl-carrier protein] C-acyltransferase	Glutaryl_acp_methyl_ester + Malonyl_acyl_carrier_protein => 3_Ketopimeloyl_acp_methyl_ester + CO2 + Acyl_carrier_protein	2.3.1.179;2.3.1.41	PMM1609	0	1000		c		Biotin metabolism	C20375[c] + C01209[c] <=> C20376[c] + C00011[c] + C00229[c]
	R10120	3-hydroxypimeloyl-[acp]-methyl-ester:NADP+ oxidoreductase	3_Ketopimeloyl_acp_methyl_ester + NADPH + H => 3_Hydroxypimeloyl_acp_methyl_ester + NADP	1.1.1.100	PMM0453	0	1000		c		Biotin metabolism	C16219[c] + C00005[c] + C00080[c] <=> C16220[c] + C00006[c]
	R10121	3-hydroxypimeloyl-[acp]-methyl-ester hydro-lyase	3_Hydroxypimeloyl_acp_methyl_ester => Enoylpimeloyl_acp_methyl_ester + H2O	4.2.1.59	PMM1336	0	1000		c		Biotin metabolism	C20377[c] <=> C20378[c] + C00001[c]
	R10122	pimelyl-[acyl-carrier protein]-methyl-ester:NADP+ oxidoreductase	Enoylpimeloyl_acp_methyl_ester + NADPH + H => Pimeloyl_acyl_carrier_protein_methyl_ester + NADP	1.3.1.9	PMM0282	0	1000		c		Biotin metabolism	C20378[c] + C00005[c] + C00080[c] <=> C19846[c] + C00006[c]
	R10124	pimeloyl-[acyl-carrier protein]:L-alanine C-pimeloyltransferase	Pimeloyl_acyl_carrier_protein + L_Alanine => 8_Amino_7_oxononanoate + Acyl_carrier_protein + CO2	2.3.1.47	PMM1468	0	1000		c		Biotin metabolism	C19845[c] + C00041[c] <=> C01092[c] + C00229[c] + C00011[c]
	R00226	pyruvate:pyruvate acetaldehydetransferase	2 Pyruvate => S_2_Acetolactate + CO2	2.2.1.6	PMM0526:PMM1154	0	1000		c		C5-Branched dibasic acid metabolism	2 C00022[c] => C00011[c] + C06010[c]
	R00024	3-phospho-D-glycerate carboxy-lyase	D_Ribulose_1_5_bisphosphate_car + CO2_car + H2O_car => 2 3_Phospho_D_glycerate_car	4.1.1.39	PMM0550:PMM0551	0	4.7		car		Carbon fixation in photosynthetic organisms	C00001[c] + C00011[c] + C01182[c] <=> 2 C00197[c]
	R00132	Carbonic anhydrase	HCO3__car + H_car => CO2_car + H2O_car	4.2.1.1	PMM0552:PMM0553:PMM0554:PMM0555	0	1000		c		Carbon fixation in photosynthetic organisms	C00288 <=> C00011 + C00001
	R00762	D-Fructose-1,6-bisphosphate 1-phosphohydrolase	D_Fructose_1_6_bisphosphate + H2O => D_Fructose_6_phosphate + Orthophosphate	3.1.3.11;3.1.3.37;4.1.2.13	PMM0781	0	1000		c		Carbon fixation in photosynthetic organisms	C00001[c] + C00354[c] <=> C00009[c] + C00085[c]
	R01056	D-ribose-5-phosphate aldose-ketose-isomerase	D_Ribose_5_phosphate <=> D_Ribulose_5_phosphate	5.3.1.6	PMM1489	-1000	1000		c		Carbon fixation in photosynthetic organisms	C00117[c] <=> C00199[c]
	R01067	D-Fructose 6-phosphate:D-glyceraldehyde-3-phosphate glycolaldehyde transferase	D_Fructose_6_phosphate + D_Glyceraldehyde_3_phosphate <=> D_Erythrose_4_phosphate + D_Xylulose_5_phosphate	2.2.1.1	PMM1235:PMM1236:PMM1610	-1000	1000		c		Carbon fixation in photosynthetic organisms	C00085[c] + C00118[c] <=> C00231[c] + C00279[c]
	R01523	ATP:D-ribulose-5-phosphate 1-phosphotransferase	ATP + D_Ribulose_5_phosphate <=> ADP + D_Ribulose_1_5_bisphosphate	2.7.1.19	PMM0785	-1000	1000		c		Carbon fixation in photosynthetic organisms	C00002[c] + C00199[c] <=> C00008[c] + C01182[c]
	R01529	D-Ribulose-5-phosphate 3-epimerase	D_Ribulose_5_phosphate <=> D_Xylulose_5_phosphate	5.1.3.1	PMM0766	-1000	1000		c		Carbon fixation in photosynthetic organisms	C00199[c] <=> C00231[c]
	R01641	sedoheptulose-7-phosphate:D-glyceraldehyde-3-phosphate glycolaldehyde transferase	Sedoheptulose_7_phosphate + D_Glyceraldehyde_3_phosphate <=> D_Ribose_5_phosphate + D_Xylulose_5_phosphate	2.2.1.1	PMM1235:PMM1236:PMM1610	-1000	1000		c		Carbon fixation in photosynthetic organisms	C00118[c] + C05382[c] <=> C00117[c] + C00231[c]
	R01829	sedoheptulose 1,7-bisphosphate D-glyceraldehyde-3-phosphate-lyase	Sedoheptulose_1_7_bisphosphate <=> Glycerone_phosphate + D_Erythrose_4_phosphate	4.1.2.13	PMM0781	-1000	1000		c		Carbon fixation in photosynthetic organisms	C00447[c] <=> C00111[c] + C00279[c]
	R01845	Sedoheptulose 1,7-bisphosphate 1-phosphohydrolase	Sedoheptulose_1_7_bisphosphate + H2O => Sedoheptulose_7_phosphate + Orthophosphate	3.1.3.11;3.1.3.37	PMM0767	0	1000		c		Carbon fixation in photosynthetic organisms	C00001[c] + C00447[c] <=> C00009[c] + C05382[c]
	R02065	geranylgeranyl-diphosphate:geranylgeranyl-diphosphate geranylgeranyltransferase	2 Geranylgeranyl_diphosphate => Diphosphate + Prephytoene_diphosphate	2.5.1.32	PMM0143:PMM0618	0	1000		c		Carotenoid biosynthesis	2 C00353[c] <=> C00013[c] + C03427[c]
	R03824	carotenoid beta-end group lyase	gamma_Carotene => beta_Carotene	2.5.1.32	PMM1064	0	1000		c		Carotenoid biosynthesis	C05435[c] <=> C02094[c]
	R04218	prephytoene diphosphate:geranylgeranyl-diphosphate geranylgeranyltransferase	Prephytoene_diphosphate => Diphosphate + 15_cis_Phytoene	2.5.1.32	PMM0143	0	1000		c		Carotenoid biosynthesis	C03427[c] <=> C00013[c] + C05421[c]
	R04786	15-cis-phytoene:plastoquinone oxidoreductase	15_cis_Phytoene + Plastoquinone <=> all_trans_Phytofluene + Plastoquinol	1.3.5.5	PMM0144	-1000	1000		c		Carotenoid biosynthesis	C02061[c] + C05413[c] <=> C16693[c] + C05414[c]
	R04787	15-cis-phytoene:acceptor oxidoreductase	all_trans_Phytofluene + Plastoquinone <=> all_trans_zeta_Carotene + Plastoquinol	1.3.5.5;1.3.99.28;1.3.99.29;1.3.99.30;1.3.99.31	PMM0144	-1000	1000		c		Carotenoid biosynthesis	C05414 + C02061 <=> C05430 + C16693
	R04798	zeta-Carotene, hydrogen-donor:oxygen oxidoreductase	all_trans_zeta_Carotene + Plastoquinol + Oxygen <=> all_trans_Neurosporene + 2 H2O + Plastoquinone	1.3.5.6;1.3.99.26;1.3.99.28;1.3.99.30;1.3.99.31	PMM0115	-1000	1000		c		Carotenoid biosynthesis	C05430 + C16693 + C00007 <=> C05431 + 2 C00001 + C02061
	R04800	Neurosporene, hydrogen-donor:oxygen oxidoreductase	all_trans_Neurosporene + Plastoquinol + Oxygen => Lycopene + Plastoquinone + 2 H2O	1.3.5.6;1.3.99.26;1.3.99.30;1.3.99.31	PMM0115	0	1000		c		Carotenoid biosynthesis	C05431 + C16693 + C00007 <=> C05432 + C02061 + 2 C00001
	R04801	carotenoid beta-end group lyase (decyclizing)	all_trans_Neurosporene => beta_Zeacarotene	5.5.1.19	PMM1064	0	1000		c		Carotenoid biosynthesis	C05431 <=> C05434
	R05341	carotenoid beta-end group lyase	Lycopene => gamma_Carotene	2.5.1.32	PMM1064	0	1000		c		Carotenoid biosynthesis	C05432[c] <=> C05435[c]
	R06962	carotenoid beta-end group lyase (decyclizing)	delta_Carotene <=> alpha_Carotene	5.5.1.19	PMM1064	-1000	1000		c		Carotenoid biosynthesis	C08586 <=> C05433
	R06963	lycopene epsilon cyclase	Lycopene <=> delta_Carotene	5.5.1.18	PMM0633	-1000	1000		c		Carotenoid biosynthesis	C05432 <=> C08586
	R07512	7,9,7,9-tetracis-lycopene cis-trans-isomerase	7_9_7_9_tetracis_Lycopene <=> Lycopene	5.2.1.13	PMM1115	-1000	1000		c		Carotenoid biosynthesis	C15858[c] <=> C05432[c]
	R07558	beta-carotene,NADH:oxygen 3-oxidoreductase	beta_Carotene + NADH + H + Oxygen <=> beta_Cryptoxanthin + NAD + H2O	1.14.13.129		-1000	1000		c		Carotenoid biosynthesis	C02094 + C00004 + C00080 + C00007 <=> C08591 + C00003 + C00001
	R07559	beta-carotene hydroxylase	beta_Cryptoxanthin + NADH + H + Oxygen <=> Zeaxanthin + NAD + H2O	1.14.13.129		-1000	1000		c		Carotenoid biosynthesis	C08591 + C00004 + C00080 + C00007 <=> C06098 + C00003 + C00001
	R07840	carotenoid psi-end group lyase (decyclizing)	delta_Carotene <=> epsilon_Carotene	5.5.1.18	PMM0633	-1000	1000		c		Carotenoid biosynthesis	C08586 <=> C16276
	R07856	lycopene beta cyclase	beta_Zeacarotene => 7_8_Dihydro_beta_carotene	5.5.1.19	PMM1064	0	1000		c		Carotenoid biosynthesis	C05434 <=> C16291
	R09653	15-cis-phytoene:plastoquinone oxidoreductase	15_cis_Phytoene + Plastoquinone => 15_9_dicis_Phytofluene + Plastoquinol	1.3.5.5	PMM0144:PMM0339	0	1000		c		Carotenoid biosynthesis	C05421 + C02061 <=> C19765 + C16693
	R09654	15,9'-dicis-phytofluene:plastoquinone oxidoreductase	15_9_dicis_Phytofluene + Plastoquinone => 9_15_9_tricis_zeta_Carotene + Plastoquinol	1.3.5.5	PMM0144:PMM0339	0	1000		c		Carotenoid biosynthesis	C19765 + C02061 <=> C19764 + C16693
	R09655	9,15,9'-tricis-zeta-carotene cis-trans-isomerase	9_15_9_tricis_zeta_Carotene => 9_9_dicis_zeta_Carotene	5.2.1.12		0	1000		c		Carotenoid biosynthesis	C19764 <=> C15857
	R09656	9,9'-dicis-zeta-carotene:quinone oxidoreductase	9_9_dicis_zeta_Carotene + Plastoquinone => 7_9_9_tricis_Neurosporene + Plastoquinol	1.3.5.6	PMM0115	0	1000		c		Carotenoid biosynthesis	C15857 + C02061 <=> C19759 + C16693
	R09658	7,9,9'-tricis-neurosporene:quinone oxidoreductase	7_9_9_tricis_Neurosporene + Plastoquinone => 7_9_7_9_tetracis_Lycopene + Plastoquinol	1.3.5.6	PMM0115	0	1000		c		Carotenoid biosynthesis	C19759 + C02061 <=> C15858 + C16693
	R00209	pyruvate:NAD+ 2-oxidoreductase	Pyruvate + CoA + NAD => Acetyl_CoA + CO2 + NADH + H	1.2.4.1;1.8.1.4;2.3.1.12	PMM1229:PMM1288:PMM0930:PMM0405	0	1000		c		Citrate cycle (TCA cycle)	C00003[c] + C00010[c] + C00022[c] <=> C00004[c] + C00011[c] + C00024[c] + C00080[c]
	R00268	oxalosuccinate carboxy-lyase (2-oxoglutarate-forming)	Oxalosuccinate => 2_Oxoglutarate + CO2	1.1.1.42	PMM1596	0	1000		c		Citrate cycle (TCA cycle)	C05379 <=> C00026 + C00011
	R00342	malate dehydrogenase	S_Malate + NAD <=> Oxaloacetate + NADH + H	1.1.1.37	PMM1023	-1000	1000		c		Citrate cycle (TCA cycle)	C00003[c] + C00149[c] <=> C00004[c] + C00036[c] + C00080[c]
	R00351	acetyl-CoA:oxaloacetate C-acetyltransferase	Acetyl_CoA + H2O + Oxaloacetate => Citrate + CoA	2.3.3.1;2.3.3.3	PMM0161	0	1000		c		Citrate cycle (TCA cycle)	C00010[c] + C00158[c] <=> C00001[c] + C00024[c] + C00036[c]
	R00361	(S)-malate:quinone oxidoreductase	S_Malate + Plastoquinone <=> Oxaloacetate + Plastoquinol	1.1.5.4	PMM0419	-1000	1000		c		Citrate cycle (TCA cycle)	C02061[c] + C00149[c] <=> C16693[c] + C00036[c]
	R01082	(S)-malate hydro-lyase	Fumarate + H2O <=> S_Malate	4.2.1.2	PMM1466	-1000	1000		c		Citrate cycle (TCA cycle)	C00149[c] <=> C00001[c] + C00122[c]
	R01325	citrate hydro-lyase (cis-aconitate-forming)	Citrate <=> cis_Aconitate + H2O	4.2.1.3	PMM1700	-1000	1000		c		Citrate cycle (TCA cycle)	C00158 <=> C00417 + C00001
	R01899	Isocitrate:NADP+ oxidoreductase	Isocitrate + NADP => Oxalosuccinate + NADPH + H	1.1.1.42	PMM1596	0	1000		c		Citrate cycle (TCA cycle)	C00006[c] + C00311[c] <=> C00005[c] + C00080[c] + C05379[c]
	R01900	isocitrate hydro-lyase	cis_Aconitate + H2O <=> Isocitrate	4.2.1.3;4.2.1.99	PMM1700	-1000	1000		c		Citrate cycle (TCA cycle)	C00311[c] <=> C00001[c] + C00417[c]
	R00177	ATP:L-methionine S-adenosyltransferase	ATP + L_Methionine + H2O => Orthophosphate + Diphosphate + S_Adenosyl_L_methionine	2.5.1.6	PMM0311	0	1000		c		Cysteine and methionine metabolism	C00009[c] + C00013[c] + C00019[c] <=> C00001[c] + C00002[c] + C00073[c]
	R00178	S-adenosyl-L-methionine carboxy-lyase [(5-deoxy-5-adenosyl)(3-aminopropyl)methylsulfonium-forming]	S_Adenosyl_L_methionine + H => S_Adenosylmethioninamine + CO2	4.1.1.50	PMM1572	0	1000		c		Cysteine and methionine metabolism	C00019[c] + C00080[c] <=> C00011[c] + C01137[c]
	R00192	S-Adenosyl-L-homocysteine hydrolase	S_Adenosyl_L_homocysteine + 2 H2O => Adenosine + L_Homocysteine	3.3.1.1	PMM1625	0	1000		c		Cysteine and methionine metabolism	C00001[c] + C00021[c] <=> C00155[c] + C00212[c]
	R00586	acetyl-CoA:L-serine O-acetyltransferase	L_Serine + Acetyl_CoA <=> O_Acetyl_L_serine + CoA	2.3.1.30	PMM1638	-1000	1000		c		Cysteine and methionine metabolism	C00024[c] + C00065[c] <=> C00010[c] + C00979[c]
	R00782	L-Cysteine hydrogen-sulfide-lyase	L_Cysteine + H2O <=> Hydrogen_sulfide + Pyruvate + Ammonia	4.4.1.1;4.4.1.8	PMM0170:PMM0415:PMM0887	-1000	1000		c		Cysteine and methionine metabolism	C00001[c] + C00097[c] <=> C00014[c] + C00022[c] + C00283[c]
	R00892	L-cysteine:NAD+ oxidoreductase	2 L_Cysteine + NAD <=> L_Cystine + H + NADH	1.8.1.6		-1000	1000		c		Cysteine and methionine metabolism	2 C00097 + C00003 <=> C00491 + C00080 + C00004
	R00897	O3-acetyl-L-serine:hydrogen-sulfide 2-amino-2-carboxyethyltransferase	O_Acetyl_L_serine + Hydrogen_sulfide => L_Cysteine + Acetate	2.5.1.47;2.5.1.49;2.5.1.65	PMM0123:PMM0407:PMM0642	0	1000		c		Cysteine and methionine metabolism	C00283[c] + C00979[c] <=> C00033[c] + C00097[c]
	R00946	5-Methyltetrahydrofolate:L-homocysteine S-methyltransferase	5_Methyltetrahydrofolate + L_Homocysteine => Tetrahydrofolate + L_Methionine	2.1.1.13	PMM0877	0	1000		c		Cysteine and methionine metabolism	C00155[c] + C00440[c] <=> C00073[c] + C00101[c]
	R00999	O-Succinyl-L-homoserine succinate-lyase	O_Succinyl_L_homoserine + H2O => 2_Oxobutanoate + Succinate + Ammonia	2.5.1.48	PMM0408:PMM0409	0	1000		c		Cysteine and methionine metabolism	C00001[c] + C01118[c] <=> C00014[c] + C00042[c] + C00109[c]
	R01286	L-cystathionine L-homocysteine-lyase	L_Cystathionine + H2O <=> L_Homocysteine + Ammonia + Pyruvate	4.4.1.8	PMM0415	-1000	1000		c		Cysteine and methionine metabolism	C00001[c] + C02291[c] <=> C00014[c] + C00022[c] + C00155[c]
	R01287	O-acetyl-L-homoserine:hydrogen sulfide S-(3-amino-3-carboxypropyl)transferase	L_Homocysteine + Acetate => O_Acetyl_L_homoserine + Hydrogen_sulfide	2.5.1.49	PMM0642	0	1000		c		Cysteine and methionine metabolism	C00283[c] + C01077[c] <=> C00033[c] + C00155[c]
	R01288	O4-succinyl-L-homoserine:hydrogen sulfide S-(3-amino-3-carboxypropyl)transferase	O_Succinyl_L_homoserine + Hydrogen_sulfide => L_Homocysteine + Succinate	2.5.1.48	PMM0643	0	1000		c		Cysteine and methionine metabolism	C00283[c] + C01118[c] <=> C00042[c] + C00155[c]
	R01402FAKE	S-methyl-5-thioadenosine:phosphate S-methyl-5-thio-alpha-D-ribosyl-transferase	5_Methylthioadenosine => Adenine + S_Methyl_5_thio_D_ribose	2.4.2.28	PMM0301	0	1000		c		Cysteine and methionine metabolism	C00009[c] + C00170[c] <=> C00147[c] + C04188[c]
	R01920	S-adenosylmethioninamine:putrescine 3-aminopropyltransferase	S_Adenosylmethioninamine + Putrescine => 5_Methylthioadenosine + Spermidine + H	2.5.1.16	PMM1685	0	1000		c		Cysteine and methionine metabolism	C00134[c] + C01137[c] <=> C00170[c] + C00315[c]
	R02026	O-acetyl-L-homoserine acetate-lyase (L-homocysteine forming)	O_Acetyl_L_homoserine + Thiosulfate + Thioredoxin + H => L_Homocysteine + Sulfite + Thioredoxin_disulfide + Acetate	2.5.1.48	PMM0408:PMM0409	0	1000		c		Cysteine and methionine metabolism
	R02869	S-adenosylmethioninamine:spermidine 3-aminopropyltransferase	S_Adenosylmethioninamine + Spermidine => 5_Methylthioadenosine + Spermine + H	2.5.1.16;2.5.1.22	PMM1685	0	1000		c		Cysteine and methionine metabolism	C00315[c] + C01137[c] <=> C00170[c] + C00750[c]
	R03217	O-Acetyl-L-homoserine succinate-lyase	O_Acetyl_L_homoserine + L_Cysteine <=> L_Cystathionine + Acetate	2.5.1.48	PMM0408:PMM0409	-1000	1000		c		Cysteine and methionine metabolism	C00097[c] + C01077[c] <=> C00033[c] + C02291[c]
	R08632	L-cystathionine cysteine-lyase	L_Cystathionine <=> L_Cysteine + 2_Aminobut_2_enoate	4.4.1.1	PMM0409	-1000	1000		c		Cysteine and methionine metabolism	C02291[c] <=> C00097[c] + C17234[c]
	R08637	2-Aminobut-2-enoate aminohydrolase	2_Aminobut_2_enoate + H2O <=> 2_Oxobutanoate + Ammonia	4.4.1.1;4.4.1.11		-1000	1000		c		Cysteine and methionine metabolism	C00001[c] + C17234[c] <=> C00014[c] + C00109[c]
	R00401	alanine racemase	L_Alanine <=> D_Alanine	5.1.1.1	PMM1527	-1000	1000		c		D-Alanine metabolism	C00041[c] <=> C00133[c]
	R01150	D-alanine:D-alanine ligase	ATP + 2 D_Alanine <=> ADP + Orthophosphate + D_Alanyl_D_alanine	6.3.2.4;3.4.13.22	PMM1306:PMM0757	-1000	1000		c		D-Alanine metabolism	C00002[c] + 2 C00133[c] <=> C00008[c] + C00009[c] + C00993[c]
	R00260	glutamate racemase	L_Glutamate => D_Glutamate	5.1.1.3	PMM0617	0	1000		c		D-Glutamine and D-glutamate metabolism	C00025[c] <=> C00217[c]
	R02783	UDP-N-acetylmuramoyl-L-alanine:D-glutamate ligase(ADP-forming)	ATP + UDP_N_acetylmuramoyl_L_alanine + D_Glutamate => ADP + Orthophosphate + UDP_N_acetylmuramoyl_L_alanyl_D_glutamate	6.3.2.9	PMM1364	0	1000		c		D-Glutamine and D-glutamate metabolism	C00002[c] + C00217[c] + C01212[c] <=> C00008[c] + C00009[c] + C00692[c]
	R03193	UDP-N-acetylmuramate:L-alanine ligase	ATP + UDP_N_acetylmuramate + L_Alanine => ADP + Orthophosphate + UDP_N_acetylmuramoyl_L_alanine	6.3.2.8	PMM0022	0	1000		c		D-Glutamine and D-glutamate metabolism	C00002[c] + C00041[c] + C01050[c] <=> C00008[c] + C00009[c] + C01212[c]
	7NMeth7carbEX	Fake 7_Aminomethyl_7_carbaguanine Exchange	7_Aminomethyl_7_carbaguanine_e <=> 7_Aminomethyl_7_carbaguanine_b						b		Exchange Reaction
	AminosugarsEX	Fake Amino Sugars Exchange	Amino_sugars_e <=> Amino_sugars_b						b		Exchange Reaction
	AmmoniaEX	Ammonia Exchange	Ammonia_e <=> Ammonia_b						b		Exchange Reaction
	ArtificialproteinEX	Fake Artificial_protein Exchange	Artificial_protein_e <=> Artificial_protein_b						b		Exchange Reaction
	B12EX	Vitamin B12 Exchange	Cobamide_coenzyme_e <=> Cobamide_coenzyme_b						b		Exchange Reaction
	BiomassEX	Biomass Exchange	biomass_e <=> biomass_b						b		Exchange Reaction
	BiotinEX	Biotin Exchange	Biotin_e <=> Biotin_b						b		Exchange Reaction
	CadaverineEX	Cadaverine Exchange	Cadaverine_e <=> Cadaverine_b						b		Exchange Reaction
	CadmiumEX	Cadmium Exchange	Cadmium_e <=> Cadmium_b						b		Exchange Reaction
	CalciumEX	Calcium Exchange	Calcium_cation_e <=> Calcium_cation_b						b		Exchange Reaction
	ChlorideEX	Chloride Exchange	Chloride_ion_e <=> Chloride_ion_b						b		Exchange Reaction
	CO2EX	CO2 Exchange	CO2_e <=> CO2_b						b		Exchange Reaction
	CobaltEX	Cobalt Exchange	Cobalt_ion_e <=> Cobalt_ion_b						b		Exchange Reaction
	COEX	CO Exchange	CO_e <=> CO_b						b		Exchange Reaction
	CopperEX	Copper Exchange	Copper_e <=> Copper_b						b		Exchange Reaction
	CyanateEX	Cyanate Exchange	Cyanate_e <=> Cyanate_b						b		Exchange Reaction
	D_GlucoseEX	D-Glucose Exchange	D_Glucose_e <=> D_Glucose_b						b		Exchange Reaction
	FADEX	Fake FAD Exchange	FAD_e <=> FAD_b						b		Exchange Reaction
	FAKEAAEX	Fake Amino Acids Exchange	amino_acid_pool_e <=> amino_acid_pool_b						b		Exchange Reaction
	FAKEABPEX	Fake A35bp Exchange	Adenosine_3_5_bisphosphate_e <=> Adenosine_3_5_bisphosphate_b						b		Exchange Reaction
	FAKEacpEX	Fake acp Exchange	Acyl_carrier_protein_e <=> Acyl_carrier_protein_b						b		Exchange Reaction
	FAKEApoacpEX	Fake Apo acp Exchange	Apo_acyl_carrier_protein_e <=> Apo_acyl_carrier_protein_b						b		Exchange Reaction
	FAKEGlycogengranuleEX	Fake glycogen granule Exchange	Glycogen_granule_e <=> Glycogen_granule_b						b		Exchange Reaction
	FAKEOrthophosphateEX	FAKEOrthophosphate Exchange	Orthophosphate_e <=> Orthophosphate_b						b		Exchange Reaction
	FAKEThioredoxinEX	Fake Thioredoxin Exchange	Thioredoxin_e <=> Thioredoxin_b						b		Exchange Reaction
	FreefattyacidsEX	Fake Free fatty acids Exchange	Free_fatty_acids_e <=> Free_fatty_acids_b						b		Exchange Reaction
	GlycineEX	Glycine Exchange	Glycine_e <=> Glycine_b						b		Exchange Reaction
	GlycogenEX	Glycogen Exchange	Glycogen_e <=> Glycogen_b						b		Exchange Reaction
	GlycolaldehydeEX	Glycolaldehyde Exchange	Glycolaldehyde_e <=> Glycolaldehyde_b						b		Exchange Reaction
	GlycolateEX	Glycolate Exchange	Glycolate_e <=> Glycolate_b						b		Exchange Reaction
	H2OEX	H2O Exchange	H2O_e <=> H2O_b						b		Exchange Reaction
	H2SEX	H2S Exchange	Hydrogen_sulfide_e <=> Hydrogen_sulfide_b						b		Exchange Reaction
	HCO3EXcar	HCO3 Exchangecar	HCO3__e <=> HCO3__b						b		Exchange Reaction
	HEX	H Exchange	H_e <=> H_b						b		Exchange Reaction
	IronEX	Iron Exchange	Fe2_e <=> Fe2_b						b		Exchange Reaction
	L_AlanineEX	L_Alanine Exchange	L_Alanine_e <=> L_Alanine_b						b		Exchange Reaction
	L_ArginineEX	L_Arginine Exchange	L_Arginine_e <=> L_Arginine_b						b		Exchange Reaction
	L_AsparagineEX	L_Asparagine Exchange	L_Asparagine_e <=> L_Asparagine_b						b		Exchange Reaction
	L_AspartateEX	L_Aspartate Exchange	L_Aspartate_e <=> L_Aspartate_b						b		Exchange Reaction
	L_CystineEX	L_Cystine Exchange	L_Cystine_e <=> L_Cystine_b						b		Exchange Reaction
	L_GlutamateEX	L_Glutamate Exchange	L_Glutamate_e <=> L_Glutamate_b						b		Exchange Reaction
	L_GlutamineEX	L_Glutamine Exchange	L_Glutamine_e <=> L_Glutamine_b						b		Exchange Reaction
	L_HistidineEX	L_Histidine Exchange	L_Histidine_e <=> L_Histidine_b						b		Exchange Reaction
	L_IsoleucineEX	L_Isoleucine Exchange	L_Isoleucine_e <=> L_Isoleucine_b						b		Exchange Reaction
	L_LeucineEX	L_Leucine Exchange	L_Leucine_e <=> L_Leucine_b						b		Exchange Reaction
	L_LysineEX	L_Lysine Exchange	L_Lysine_e <=> L_Lysine_b						b		Exchange Reaction
	L_MethionineEX	L_Methionine Exchange	L_Methionine_e <=> L_Methionine_b						b		Exchange Reaction
	L_PhenylalanineEX	L_Phenylalanine Exchange	L_Phenylalanine_e <=> L_Phenylalanine_b						b		Exchange Reaction
	L_ProlineEX	L_Proline Exchange	L_Proline_e <=> L_Proline_b						b		Exchange Reaction
	L_SerineEX	L_Serine Exchange	L_Serine_e <=> L_Serine_b						b		Exchange Reaction
	L_ThreonineEX	L_Threonine Exchange	L_Threonine_e <=> L_Threonine_b						b		Exchange Reaction
	L_TryptophanEX	L_Tryptophan Exchange	L_Tryptophan_e <=> L_Tryptophan_b						b		Exchange Reaction
	L_TyrosineEX	L_Tyrosine Exchange	L_Tyrosine_e <=> L_Tyrosine_b						b		Exchange Reaction
	L_ValineEX	L_Valine Exchange	L_Valine_e <=> L_Valine_b						b		Exchange Reaction
	LightEX	Light Exchange	Photon_e <=> Photon_b						b		Exchange Reaction
	LipoylproteinEX	Fake Lipoylprotein Exchange	Lipoylprotein_e <=> Lipoylprotein_b						b		Exchange Reaction
	LPSEX	Lipopolysaccharide Exchange	Lipid_A_disaccharide_e <=> Lipid_A_disaccharide_b						b		Exchange Reaction
	MagnesiumEX	Magnesium Exchange	Magnesium_cation_e <=> Magnesium_cation_b						b		Exchange Reaction
	MenaquinoneEX	Fake Menaquinone Exchange	Menaquinone_e <=> Menaquinone_b						b		Exchange Reaction
	MethanolEX	Methanol Exchange	Methanol_e <=> Methanol_b						b		Exchange Reaction
	MolybdenumEX	Molybdenum Exchange	Molybdenum_e <=> Molybdenum_b						b		Exchange Reaction
	NAcetylornithineEX	Fake N_Acetylornithine Exchange	N_Acetylornithine_e <=> N_Acetylornithine_b						b		Exchange Reaction
	NicotinateEX	Fake Nicotinate Exchange	Nicotinate_e <=> Nicotinate_b						b		Exchange Reaction
	O2EX	O2 Exchange	Oxygen_e <=> Oxygen_b						b		Exchange Reaction
	PhospholipidEX	Phospholipid Exchange	sn_Glycerol_3_phosphate_e <=> sn_Glycerol_3_phosphate_b						b		Exchange Reaction
	PnEX	Phosphonate Exchange	Phosphonate_e <=> Phosphonate_b						b		Exchange Reaction
	PotassiumEX	Potassium Exchange	K_e <=> K_b						b		Exchange Reaction
	SAdenosyl4methylthio2oxobutanoateEX	Fake S-Adenosyl-4-methylthio-2-oxobutanoate Release	S_Adenosyl_4_methylthio_2_oxobutanoate_e <=> S_Adenosyl_4_methylthio_2_oxobutanoate_b						b		Exchange Reaction
	SelenateEX	Selenate Exchange	Selenate_e <=> Selenate_b						b		Exchange Reaction
	SMethyl5thioDriboseEX	Fake S_Methyl_5_thio_D_ribose Release	S_Methyl_5_thio_D_ribose_e <=> S_Methyl_5_thio_D_ribose_b						b		Exchange Reaction
	SodiumEX	Sodium Exchange	Sodium_cation_e <=> Sodium_cation_b						b		Exchange Reaction
	SpermineEX	Spermine Exchange	Spermine_e <=> Spermine_b						b		Exchange Reaction
	StrontiumEX	Strontium Exchange	Strontium_cation_e <=> Strontium_cation_b						b		Exchange Reaction
	SulfateEX	Sulfate Exchange	Sulfate_e <=> Sulfate_b						b		Exchange Reaction
	THFpolyglutEX	Fake THF polyglutamate Exchange	THF_polyglutamate_e <=> THF_polyglutamate_b						b		Exchange Reaction
	Thiamin_dpEX	Fake Thiamin diphosphate Exchange	Thiamin_diphosphate_e <=> Thiamin_diphosphate_b						b		Exchange Reaction
	ThiosulfateEX	Thiosulfate Exchange	Thiosulfate_e <=> Thiosulfate_b						b		Exchange Reaction
	tRNAEX	Fake tRNA Exchange	tRNA_e <=> tRNA_b						b		Exchange Reaction
	UreaEX	Urea Exchange	Urea_e <=> Urea_b						b		Exchange Reaction
	ZincEX	Zinc Exchange	Zn2_e <=> Zn2_b						b		Exchange Reaction
	7NMeth7carbOUT	Fake 7_Aminomethyl_7_carbaguanine Transport	7_Aminomethyl_7_carbaguanine => 7_Aminomethyl_7_carbaguanine_e			0	1000		m		Fake Transport Reaction
	AminosugarsOUT	Fake Amino Sugars Transport	Amino_sugars => Amino_sugars_e			0	1000		m		Fake Transport Reaction
	ArtificialproteinOUT	Fake Artificial_protein Transport	Artificial_protein => Artificial_protein_e			0	1000		m		Fake Transport Reaction
	B12OUT	Vitamin B12 Transport	Cobamide_coenzyme => Cobamide_coenzyme_e			0	1000		m		Fake Transport Reaction
	FADOUT	Fake FAD Transport	FAD => FAD_e			0	1000		m		Fake Transport Reaction
	FAKEAAOUT	Fake Amino Acids Transport	amino_acid_pool => amino_acid_pool_e			0	1000		m		Fake Transport Reaction
	FAKEABPOUT	Fake A35bp Transport	Adenosine_3_5_bisphosphate => Adenosine_3_5_bisphosphate_e			0	1000		m		Fake Transport Reaction
	FAKEacpTRANS	Fake acp Transport	Acyl_carrier_protein <=> Acyl_carrier_protein_e			-1000	1000		m		Fake Transport Reaction
	FAKEApoacpTRANS	Fake Apo acp Transport	Apo_acyl_carrier_protein <=> Apo_acyl_carrier_protein_e			-1000	1000		m		Fake Transport Reaction
	FAKEGlycogengranuleTRANS	Fake glycogen granule Transport	Glycogen_granule <=> Glycogen_granule_e			-1000	1000		m		Fake Transport Reaction
	FAKEThioredoxinTRANS	Fake Thioredoxin Transport	Thioredoxin <=> Thioredoxin_e			-1000	1000		m		Fake Transport Reaction
	FreefattyacidsOUT	Fake Free fatty acids Transport	Free_fatty_acids => Free_fatty_acids_e			0	1000		m		Fake Transport Reaction
	GlycolaldehydeOUT	Glycolaldehyde Transport	Glycolaldehyde => Glycolaldehyde_e			0	1000		m		Fake Transport Reaction	C00266 <=>
	LipoylproteinTRANS	Fake Lipoylprotein Transport	Lipoylprotein <=> Lipoylprotein_e			-1000	1000		m		Fake Transport Reaction	C02051 <=>
	MenaquinoneOUT	Fake Menaquinone Transport	Menaquinone => Menaquinone_e			0	1000		m		Fake Transport Reaction
	NicotinateOUT	Fake Nicotinate Transport	Nicotinate => Nicotinate_e			0	1000		m		Fake Transport Reaction	C00253 <=>
	SAdenosyl4methylthio2oxobutanoateOUT	Fake S-Adenosyl-4-methylthio-2-oxobutanoate Release	S_Adenosyl_4_methylthio_2_oxobutanoate => S_Adenosyl_4_methylthio_2_oxobutanoate_e			0	1000		m		Fake Transport Reaction	C04425 <=>
	SMethyl5thioDriboseOUT	FakeS_Methyl_5_thio_D_ribose Release	S_Methyl_5_thio_D_ribose => S_Methyl_5_thio_D_ribose_e			0	1000		m		Fake Transport Reaction	C04188 <=>
	THFpolyglutOUT	Fake THF polyglutamate Transport	THF_polyglutamate => THF_polyglutamate_e			0	1000		m		Fake Transport Reaction
	Thiamin_dpOUT	Fake Thiamin diphosphate Transport	Thiamin_diphosphate => Thiamin_diphosphate_e			0	1000		m		Fake Transport Reaction
	tRNATRANS	Fake tRNA Transport	tRNA <=> tRNA_e			-1000	1000		m		Fake Transport Reaction	C00066 <=>
	Oleoyldesat	Oleoyl desaturase	Oleoyl_acyl_carrier_protein + Reduced_ferredoxin + Oxygen <=> Linoleoyl_acyl_carrier_protein + Oxidized_ferredoxin + 2 H2O	1.14.19.-	PMM1378	0	1000		c		Fatty acid biosynthesis	C01203 + C00138 + C00007 <=> C02050 + C00139 + 2 C00001
	R01624	acetyl-CoA:[acyl-carrier-protein] S-acetyltransferase	Acetyl_CoA + Acyl_carrier_protein => CoA + Acetyl_acyl_carrier_protein	2.3.1.180;2.3.1.38;2.3.1.85;2.3.1.86	PMM0136	0	1000		c		Fatty acid biosynthesis	C00024[c] + C00229[c] <=> C00010[c] + C03939[c]
	R01626	Malonyl-CoA:[acyl-carrier-protein] S-malonyltransferase	Malonyl_CoA + Acyl_carrier_protein => CoA + Malonyl_acyl_carrier_protein	2.3.1.39;2.3.1.85;2.3.1.86	PMM1608:PMM0137:PMM1609:PMM0136:PMM1336	0	1000		c		Fatty acid biosynthesis	C00083[c] + C00229[c] <=> C00010[c] + C01209[c]
	R01706	Oleoyl-[acyl-carrier protein] hydrolase	Hexadecanoyl_acp + H2O <=> Acyl_carrier_protein + Hexadecanoic_acid	2.3.1.85;2.3.1.86		-1000	1000		c		Fatty acid biosynthesis	C00001[c] + C05764[c] <=> C00229[c] + C00249[c]
	R03370	Steroyl desaturase	Octadecanoyl_acyl_carrier_protein + Reduced_ferredoxin + Oxygen => Oleoyl_acyl_carrier_protein + Oxidized_ferredoxin + 2 H2O	1.14.19.2	PMM1672	0	1000		c		Fatty acid biosynthesis	C04088 + C00138 + C00007 <=> C01203 + C00139 + 2 C00001
	R04355	Acyl-[acyl-carrier-protein]:malonyl-[acyl-carrier-protein] C-acyltransferase	Acetyl_acyl_carrier_protein + Malonyl_acyl_carrier_protein => Acetoacetyl_acp + CO2 + Acyl_carrier_protein	2.3.1.179;2.3.1.180;2.3.1.41;2.3.1.85;2.3.1.86	PMM0136:PMM1609	0	1000		c		Fatty acid biosynthesis	C01209[c] + C03939[c] <=> C00011[c] + C00229[c] + C05744[c]
	R04428	(3R)-3-Hydroxybutanoyl-[acyl-carrier-protein] hydro-lyase	3R_3_Hydroxybutanoyl_acyl_carrier_protein <=> But_2_enoyl_acyl_carrier_protein + H2O	2.3.1.85;2.3.1.86;3.5.1.108;4.2.1.59	PMM1336	-1000	1000		c		Fatty acid biosynthesis	C04618[c] <=> C00001[c] + C04246[c]
	R04430	Butyryl-[acyl-carrier protein]:malonyl-CoA C-acyltransferase(decarboxylating, oxoacyl- and enoyl-reducing and thioester-hydrolysing)	Butyryl_acp + NADP <=> But_2_enoyl_acyl_carrier_protein + NADPH + H	2.3.1.85	PMM0282:PMM1609:PMM0136	-1000	1000		c		Fatty acid biosynthesis	C00006[c] + C05745[c] <=> C00005[c] + C00080[c] + C04246[c]
	R04533	(3R)-3-Hydroxybutanoyl-[acyl-carrier protein]:NADP+ oxidoreductase	3R_3_Hydroxybutanoyl_acyl_carrier_protein + NADP <=> Acetoacetyl_acp + NADPH + H	1.1.1.100;2.3.1.85;2.3.1.86	PMM0453	-1000	1000		c		Fatty acid biosynthesis	C00006[c] + C04618[c] <=> C00005[c] + C00080[c] + C05744[c]
	R04534	(3R)-3-Hydroxydecanoyl-[acyl-carrier-protein]:NADP+ oxidoreductase	3R_3_Hydroxydecanoyl_acyl_carrier_protein + NADP <=> 3_Oxodecanoyl_acp + NADPH + H	1.1.1.100;2.3.1.85;2.3.1.86	PMM0453	-1000	1000		c		Fatty acid biosynthesis	C04619 + C00006 <=> C05753 + C00005
	R04535	(3R)-3-Hydroxybutanoyl-[acyl-carrier-protein] hydro-lyase	3R_3_Hydroxydecanoyl_acyl_carrier_protein <=> trans_Dec_2_enoyl_acp + H2O	2.3.1.85;2.3.1.86;3.5.1.108;4.2.1.59	PMM1336	-1000	1000		c		Fatty acid biosynthesis	C04619[c] <=> C00001[c] + C05754[c]
	R04536	(3R)-3-Hydroxyoctanoyl-[acyl-carrier-protein]:NADP+ oxidoreductase	3R_3_Hydroxyoctanoyl_acyl_carrier_protein + NADP <=> 3_Oxooctanoyl_acp + NADPH + H	1.1.1.100;2.3.1.85;2.3.1.86	PMM0453	-1000	1000		c		Fatty acid biosynthesis	C00006[c] + C04620[c] <=> C00005[c] + C00080[c] + C05750[c]
	R04537	(3R)-3-Hydroxybutanoyl-[acyl-carrier-protein] hydro-lyase	3R_3_Hydroxyoctanoyl_acyl_carrier_protein <=> trans_Oct_2_enoyl_acp + H2O	2.3.1.85;2.3.1.86;3.5.1.108;4.2.1.59	PMM1336	-1000	1000		c		Fatty acid biosynthesis	C04620[c] <=> C00001[c] + C05751[c]
	R04543	(3R)-3-Hydroxypalmitoyl-[acyl-carrier-protein]:NADP+ oxidoreductase	3R_3_Hydroxypalmitoyl_acyl_carrier_protein + NADP <=> 3_Oxohexadecanoyl_acp + NADPH + H	1.1.1.100;2.3.1.85;2.3.1.86	PMM0453	-1000	1000		c		Fatty acid biosynthesis	C00006[c] + C04633[c] <=> C00005[c] + C00080[c] + C05762[c]
	R04544	(3R)-3-hydroxypalmitoyl-[acyl-carrier-protein] hydro-lyase	3R_3_Hydroxypalmitoyl_acyl_carrier_protein <=> trans_Hexadec_2_enoyl_acp + H2O	2.3.1.85;2.3.1.86;3.5.1.108;4.2.1.59	PMM1336	-1000	1000		c		Fatty acid biosynthesis	C04633[c] <=> C00001[c] + C05763[c]
	R04566	(3R)-3-Hydroxytetradecanoyl-[acyl-carrier-protein]:NADP+ oxidoreductase	3R_3_Hydroxytetradecanoyl_acyl_carrier_protein + NADP <=> 3_Oxotetradecanoyl_acp + NADPH + H	1.1.1.100;2.3.1.85;2.3.1.86	PMM0453	-1000	1000		c		Fatty acid biosynthesis	C00006[c] + C04688[c] <=> C00005[c] + C00080[c] + C05759[c]
	R04568	(3R)-3-Hydroxypalmitoyl-[acyl-carrier-protein] hydro-lyase	3R_3_Hydroxytetradecanoyl_acyl_carrier_protein <=> trans_Tetradec_2_enoyl_acp + H2O	2.3.1.85;2.3.1.86;3.5.1.108;4.2.1.59	PMM1336	-1000	1000		c		Fatty acid biosynthesis	C04688[c] <=> C00001[c] + C05760[c]
	R04725	Dodecanoyl-[acyl-carrier protein]: malonyl-CoA C-acyltransferase(decarboxylating, oxoacyl- and enoyl-reducing and thioester-hydrolysing)	Dodecanoyl_acyl_carrier_protein + NADP <=> trans_Dodec_2_enoyl_acp + NADPH + H	2.3.1.85	PMM0282	-1000	1000		c		Fatty acid biosynthesis	C00006[c] + C05223[c] <=> C00005[c] + C00080[c] + C05758[c]
	R04726	dodecanoyl-[acyl-carrier-protein]:malonyl-[acyl-carrier-protein] C-acyltransferase	Dodecanoyl_acyl_carrier_protein + Malonyl_acyl_carrier_protein => 3_Oxotetradecanoyl_acp + CO2 + Acyl_carrier_protein	2.3.1.179;2.3.1.180;2.3.1.41;2.3.1.85;2.3.1.86	PMM1609	0	1000		c		Fatty acid biosynthesis	C01209[c] + C05223[c] <=> C00011[c] + C00229[c] + C05759[c]
	R04952	butyryl-[acyl-carrier protein]:malonyl-[acyl-carrier-protein] C-acyltransferase	Butyryl_acp + Malonyl_acyl_carrier_protein => 3_Oxohexanoyl_acp + CO2 + Acyl_carrier_protein	2.3.1.179;2.3.1.180;2.3.1.41;2.3.1.85;2.3.1.86	PMM0136:PMM1609:PMM1336	0	1000		c		Fatty acid biosynthesis	C01209[c] + C05745[c] <=> C00011[c] + C00229[c] + C05746[c]
	R04953	(3R)-3-Hydroxyhexanoyl-[acyl-carrier-protein]:NADP+ oxidoreductase	R_3_Hydroxyhexanoyl_acp + NADP <=> 3_Oxohexanoyl_acp + NADPH + H	1.1.1.100;2.3.1.85;2.3.1.86	PMM0453	-1000	1000		c		Fatty acid biosynthesis	C00006[c] + C05747[c] <=> C00005[c] + C00080[c] + C05746[c]
	R04954	(3R)-3-Hydroxybutanoyl-[acyl-carrier-protein] hydro-lyase	R_3_Hydroxyhexanoyl_acp <=> trans_Hex_2_enoyl_acp + H2O	2.3.1.85;2.3.1.86;3.5.1.108;4.2.1.59	PMM1336	-1000	1000		c		Fatty acid biosynthesis	C05747[c] <=> C00001[c] + C05748[c]
	R04956	Hexanoyl-[acyl-carrier protein]:oxoacyl- and enoyl-reducing and thioester-hydrolysing)	Hexanoyl_acp + NADP <=> trans_Hex_2_enoyl_acp + NADPH + H	2.3.1.85	PMM0282	-1000	1000		c		Fatty acid biosynthesis	C00006[c] + C05749[c] <=> C00005[c] + C00080[c] + C05748[c]
	R04957	hexanoyl-[acyl-carrier protein]:malonyl-[acyl-carrier-protein] C-acyltransferase	Hexanoyl_acp + Malonyl_acyl_carrier_protein => 3_Oxooctanoyl_acp + CO2 + Acyl_carrier_protein	2.3.1.179;2.3.1.180;2.3.1.41;2.3.1.85;2.3.1.86	PMM1609	0	1000		c		Fatty acid biosynthesis	C01209[c] + C05749[c] <=> C00011[c] + C00229[c] + C05750[c]
	R04959	Octanoyl-[acyl-carrier protein]:malonyl-CoA C-acyltransferase(decarboxylating, oxoacyl- and enoyl-reducing and thioester-hydrolysing)	Octanoyl_acp + NADP <=> trans_Oct_2_enoyl_acp + NADPH + H	2.3.1.85	PMM0282	-1000	1000		c		Fatty acid biosynthesis	C00006[c] + C05752[c] <=> C00005[c] + C00080[c] + C05751[c]
	R04960	Octanoyl-[acyl-carrier protein]:malonyl-[acyl-carrier-protein] C-acyltransferase	Octanoyl_acp + Malonyl_acyl_carrier_protein => 3_Oxodecanoyl_acp + CO2 + Acyl_carrier_protein	2.3.1.179;2.3.1.180;2.3.1.41;2.3.1.85;2.3.1.86	PMM1609	0	1000		c		Fatty acid biosynthesis	C01209[c] + C05752[c] <=> C00011[c] + C00229[c] + C05753[c]
	R04962	Decanoyl-[acyl-carrier protein]:malonyl-CoA C-acyltransferase(decarboxylating, oxoacyl- and enoyl-reducing and thioester-hydrolysing)	Decanoyl_acp + NADP <=> trans_Dec_2_enoyl_acp + NADPH + H	2.3.1.85	PMM0282	-1000	1000		c		Fatty acid biosynthesis	C00006[c] + C05755[c] <=> C00005[c] + C00080[c] + C05754[c]
	R04963	Decanoyl-[acyl-carrier protein]:malonyl-[acyl-carrier-protein] C-acyltransferase	Decanoyl_acp + Malonyl_acyl_carrier_protein => 3_Oxododecanoyl_acp + CO2 + Acyl_carrier_protein	2.3.1.179;2.3.1.180;2.3.1.41;2.3.1.85;2.3.1.86	PMM1609	0	1000		c		Fatty acid biosynthesis	C01209[c] + C05755[c] <=> C00011[c] + C00229[c] + C05756[c]
	R04964	(3R)-3-Hydroxydodecanoyl-[acyl-carrier-protein]:NADP+ oxidoreductase	R_3_Hydroxydodecanoyl_acp + NADP <=> 3_Oxododecanoyl_acp + NADPH + H	1.1.1.100;2.3.1.85;2.3.1.86	PMM0453	-1000	1000		c		Fatty acid biosynthesis	C00006[c] + C05757[c] <=> C00005[c] + C00080[c] + C05756[c]
	R04965	(3R)-3-Hydroxybutanoyl-[acyl-carrier-protein] hydro-lyase	R_3_Hydroxydodecanoyl_acp <=> trans_Dodec_2_enoyl_acp + H2O	2.3.1.85;2.3.1.86;3.5.1.108;4.2.1.59	PMM1336	-1000	1000		c		Fatty acid biosynthesis	C05757[c] <=> C00001[c] + C05758[c]
	R04967	Tetradecanoyl-[acyl-carrier protein]:malonyl-CoA C-acyltransferase(decarboxylating, oxoacyl- and enoyl-reducing and thioester-hydrolysing)	Tetradecanoyl_acp + NADP <=> trans_Tetradec_2_enoyl_acp + NADPH + H	2.3.1.85	PMM0282	-1000	1000		c		Fatty acid biosynthesis	C00006[c] + C05761[c] <=> C00005[c] + C00080[c] + C05760[c]
	R04968	Tetradecanoyl-[acyl-carrier protein]:malonyl-[acyl-carrier-protein] C-acyltransferase	Tetradecanoyl_acp + Malonyl_acyl_carrier_protein => 3_Oxohexadecanoyl_acp + CO2 + Acyl_carrier_protein	2.3.1.179;2.3.1.180;2.3.1.41;2.3.1.85;2.3.1.86	PMM1609	0	1000		c		Fatty acid biosynthesis	C01209[c] + C05761[c] <=> C00011[c] + C00229[c] + C05762[c]
	R04970	Hexadecanoyl-[acyl-carrier protein:malonyl-CoA C-acyltransferase(decarboxylating, oxoacyl- and enoyl-reducing and thioester-hydrolysing)	Hexadecanoyl_acp + NADP <=> trans_Hexadec_2_enoyl_acp + NADPH + H	2.3.1.85	PMM0282	-1000	1000		c		Fatty acid biosynthesis	C00006[c] + C05764[c] <=> C00005[c] + C00080[c] + C05763[c]
	R07762		Hexadecanoyl_acp + Malonyl_acyl_carrier_protein => 3_Oxostearoyl_acp + Acyl_carrier_protein + CO2	2.3.1.179;2.3.1.41	PMM1609	0	1000		c		Fatty acid biosynthesis	C01209[c] + C05764[c] <=> C00011[c] + C00229[c] + C16219[c]
	R07763		3_Oxostearoyl_acp + NADPH + H <=> 3_Hydroxyoctadecanoyl_acp + NADP	1.1.1.100	PMM0453	-1000	1000		c		Fatty acid biosynthesis	C00005[c] + C00080[c] + C16219[c] <=> C00006[c] + C16220[c]
	R07764		3_Hydroxyoctadecanoyl_acp <=> 2E_Octadecenoyl_acp + H2O	4.2.1.59	PMM1336	-1000	1000		c		Fatty acid biosynthesis	C16220[c] <=> C00001[c] + C16221[c]
	R07765		2E_Octadecenoyl_acp + NADH + H <=> Octadecanoyl_acyl_carrier_protein + NAD	1.3.1.9	PMM0282	-1000	1000		c		Fatty acid biosynthesis	C00004[c] + C00080[c] + C16221[c] <=> C00003[c] + C04088[c]
	R08159		Tetradecanoyl_acp + H2O => Acyl_carrier_protein + Tetradecanoic_acid	2.3.1.85	PMM0402	0	1000		c		Fatty acid biosynthesis	C00001[c] + C05761[c] => C00229[c] + C06424[c]
	R08163		Octadecanoyl_acyl_carrier_protein + H2O => Acyl_carrier_protein + Octadecanoic_acid	3.1.2.14	PMM0402	0	1000		c		Fatty acid biosynthesis	C04088 + C00001 <=> C00229 + C01530
	R00424	GTP 7,8-8,9-dihydrolase	GTP + H2O => 7_8_Dihydroneopterin_3_triphosphate + Formate	3.5.4.16	PMM0536	0	1000		c		Folate biosynthesis	C00001[c] + C00044[c] <=> C00058[c] + C04895[c]
	R00428	GTP 8,9-hydrolase	GTP + H2O => Formamidopyrimidine_nucleoside_triphosphate	3.5.4.16	PMM0536	0	1000		c		Folate biosynthesis	C00001[c] + C00044[c] <=> C05922[c]
	R00942	Tetrahydrofolate:L-glutamate gamma-ligase	ATP + Tetrahydrofolate + L_Glutamate => ADP + Orthophosphate + THF_L_glutamate	6.3.2.12;6.3.2.17	PMM1302	0	1000		c		Folate biosynthesis	C00002[c] + C00025[c] + C00101[c] <=> C00008[c] + C00009[c] + C09332[c]
	R01716	chorismate:L-glutamine aminotransferase	Chorismate + L_Glutamine => 4_Amino_4_deoxychorismate + L_Glutamate	2.6.1.85;4.1.3.38	PMM0184:PMM1692:PMM1693	0	1000		c		Folate biosynthesis	C00064[c] + C00251[c] => C00025[c] + C11355[c]
	R02237	7,8-dihydropteroate:L-glutamate ligase	ATP + Dihydropteroate + L_Glutamate => ADP + Orthophosphate + Dihydrofolate	6.3.2.12;6.3.2.17	PMM1302	0	1000		c		Folate biosynthesis	C00002[c] + C00025[c] + C00921[c] <=> C00008[c] + C00009[c] + C00415[c]
	R03066	2-amino-4-hydroxy-6-hydroxymethyl-7,8-dihydropteridine:4-aminobenzoate 2-amino-4-hydroxydihydropteridine-6-methenyltransferase	2_Amino_4_hydroxy_6_hydroxymethyl_7_8_dihydropteridine + 4_Aminobenzoate => Dihydropteroate + H2O	2.5.1.15;2.7.6.3;4.1.2.25	PMM0830:PMM0287:PMM0591	0	1000		c		Folate biosynthesis	C00568[c] + C01300[c] <=> C00001[c] + C00921[c]
	R03067	2-amino-4-hydroxy-6-hydroxymethyl-7,8-dihydropteridine-diphosphate:4-aminobenzoate 2-amino-4-hydroxydihydropteridine-6-methenyltransferase	2_Amino_7_8_dihydro_4_hydroxy_6_diphosphooxymethylpteridine + 4_Aminobenzoate => Diphosphate + Dihydropteroate	2.5.1.15	PMM0830	0	1000		c		Folate biosynthesis	C04807 + C00568 <=> C00013 + C00921
	R03503	ATP:2-amino-4-hydroxy-6-hydroxymethyl-7,8-dihydropteridine 6-pyrophosphotransferase	ATP + 2_Amino_4_hydroxy_6_hydroxymethyl_7_8_dihydropteridine => AMP + 2_Amino_7_8_dihydro_4_hydroxy_6_diphosphooxymethylpteridine	2.5.1.15;2.7.6.3;4.1.2.25	PMM0830:PMM0287:PMM0591	0	1000		c		Folate biosynthesis	C00002[c] + C01300[c] <=> C00020[c] + C04807[c]
	R03504	2-amino-4-hydroxy-6-(D-erythro-1,2,3-trihydroxypropyl)-7,8-dihydropteridine glycolaldehyde-lyase	2_Amino_4_hydroxy_6_D_erythro_1_2_3_trihydroxypropyl_7_8_dihydropteridine => Glycolaldehyde + 2_Amino_4_hydroxy_6_hydroxymethyl_7_8_dihydropteridine	2.5.1.15;2.7.6.3;4.1.2.25	PMM0830:PMM0287:PMM0591	0	1000		c		Folate biosynthesis	C04874 <=> C00266 + C01300
	R04241	tetrahydropteroyl-gamma-polyglutamate:L-glutamate gamma-ligase	ATP + THF_L_glutamate + L_Glutamate => ADP + Orthophosphate + THF_polyglutamate	6.3.2.17	PMM1302	0	1000		c		Folate biosynthesis	C00002[c] + C00025[c] + C00101[c] <=> C00008[c] + C00009[c] + C09332[c]
	R04620	2-Amino-4-hydroxy-6-(erythro-1,2,3-trihydroxypropyl) dihydropteridine triphosphate phosphohydrolase	7_8_Dihydroneopterin_3_triphosphate + 3 H2O => 2_Amino_4_hydroxy_6_D_erythro_1_2_3_trihydroxypropyl_7_8_dihydropteridine + 3 Orthophosphate	3.1.3.1		0	1000		c		Folate biosynthesis	3 C00001[c] + C04895[c] <=> 3 C00009[c] + C04874[c]
	R04639	2-amino-4-hydroxy-6-(erythro-1,2,3-trihydroxypropyl) dihydropteridine triphosphate hydrolase	2_5_Diamino_6_5_triphosphoryl_3_4_trihydroxy_2_oxopentyl_amino_4_oxopyrimidine => 7_8_Dihydroneopterin_3_triphosphate + H2O	3.5.4.16	PMM0536	0	1000		c		Folate biosynthesis	C00001[c] + C04895[c] <=> C06148[c]
	R05046	formamidopyrimidine nucleoside triphosphate amidohydrolase	Formamidopyrimidine_nucleoside_triphosphate + H2O => 2_5_Diaminopyrimidine_nucleoside_triphosphate + Formate	3.5.4.16	PMM0536	0	1000		c		Folate biosynthesis	C00001[c] + C05922[c] <=> C00058[c] + C05923[c]
	R05048	2,5-diaminopyrimidine nucleoside triphosphate mutase	2_5_Diaminopyrimidine_nucleoside_triphosphate => 2_5_Diamino_6_5_triphosphoryl_3_4_trihydroxy_2_oxopentyl_amino_4_oxopyrimidine	3.5.4.16	PMM0536	0	1000		c		Folate biosynthesis	C05923 <=> C06148
	R05553	4-amino-4-deoxychorismate pyruvate-lyase	4_Amino_4_deoxychorismate => 4_Aminobenzoate + Pyruvate	2.6.1.85;4.1.3.38	PMM0184:PMM1692:PMM1693	0	1000		c		Folate biosynthesis	C11355[c] => C00022[c] + C00568[c]
	R07605	queuine:NADP+ oxidoreductase	7_Cyano_7_carbaguanine + 2 NADPH + 2 H => 7_Aminomethyl_7_carbaguanine + 2 NADP	1.7.1.13	PMM1461	0	1000		c		Folate biosynthesis	C16675 + 2 C00006 <=> C15996 + 2 C00005 + 2 C00080
	R09959	7,8-dihydroneopterin 3-triphosphate acetaldehyde-lyase	7_8_Dihydroneopterin_3_triphosphate + H2O => 6_Carboxy_5_6_7_8_tetrahydropterin + Acetaldehyde + Triphosphate	4.2.3.12	PMM0106:PMM0579	0	1000		c		Folate biosynthesis	C04895[c] + C00001[c] <=> C20239[c] + C00084[c] + C00536[c]
	R09978	7-carboxy-7-carbaguanine:ammonia ligase (ADP-forming)	7_Carboxy_7_carbaguanine + Ammonia + ATP => 7_Cyano_7_carbaguanine + ADP + Orthophosphate + H2O	6.3.4.20	PMM1691	0	1000		c		Folate biosynthesis	C20248 + C00014 + C00002 <=> C15996 + C00008 + C00009 + C00001
	R10002	6-carboxy-5,6,7,8-tetrahydropterin ammonia-lyase	6_Carboxy_5_6_7_8_tetrahydropterin => 7_Carboxy_7_carbaguanine + Ammonia	4.3.99.3	PMM1690	0	1000		c		Folate biosynthesis	C20239[c] <=> C20248[c] + C00014[c]
	R00760	ATP:D-fructose 6-phosphotransferase	ATP + D_Fructose <=> ADP + D_Fructose_6_phosphate	2.7.1.1;2.7.1.4	PMM1627	-1000	1000		c		Fructose and mannose metabolism	C00002[c] + C00095[c] <=> C00008[c] + C00085[c]
	R00883	GDP:D-mannose-1-phosphate guanylyltransferase	GDP + D_Mannose_1_phosphate => Orthophosphate + GDP_mannose	2.7.7.22	PMM0152:PMM1216:PMM1196	0	1000		c		Fructose and mannose metabolism	C00035[c] + C00636[c] <=> C00009[c] + C00096[c]
	R00885	GTP:alpha-D-mannose-1-phosphate guanylyltransferase	GTP + D_Mannose_1_phosphate => Diphosphate + GDP_mannose	2.7.7.13;5.4.2.8	PMM0152:PMM0278	0	1000		c		Fructose and mannose metabolism	C00044[c] + C00636[c] <=> C00013[c] + C00096[c]
	R00888	GDP-alpha-D-mannose 4,6-hydro-lyase	GDP_mannose => GDP_4_dehydro_6_deoxy_D_mannose + H2O	4.2.1.47	PMM1208	0	1000		c		Fructose and mannose metabolism	C00096[c] <=> C00001[c] + C01222[c]
	R05692	GDP-L-fucose:NADP+ 4-oxidoreductase	GDP_4_dehydro_6_deoxy_D_mannose + NADPH + H <=> GDP_L_fucose + NADP	1.1.1.271	PMM1207	-1000	1000		c		Fructose and mannose metabolism	C00006[c] + C00325[c] <=> C00005[c] + C00080[c] + C01222[c]
	R00291	UDP-glucose 4-epimerase	UDP_glucose <=> UDP_alpha_D_galactose	5.1.3.2	PMM1209	-1000	1000		c		Galactose metabolism	C00029[c] <=> C00052[c]
	R00115	glutathione:NADP+ oxidoreductase	2 Glutathione + NADP <=> Glutathione_disulfide + NADPH + H	1.8.1.7	PMM0567	-1000	1000		c		Glutathione metabolism	C00005[c] + C00080[c] + C00127[c] => C00006[c] + 2 C00051[c]
	R00267	Isocitrate:NADP+ oxidoreductase	Isocitrate + NADP => 2_Oxoglutarate + CO2 + NADPH + H	1.1.1.42	PMM1596	0	1000		c		Glutathione metabolism	C00006[c] + C00311[c] <=> C00005[c] + C00011[c] + C00026[c] + C00080[c]
	R00274	glutathione:hydrogen-peroxide oxidoreductase	Hydrogen_peroxide + 2 Glutathione => Glutathione_disulfide + 2 H2O	1.11.1.9	PMM1006:PMM0079:PMM0345:PMM0856:PMM0903	0	1000		c		Glutathione metabolism	C00027[c] + 2 C00051[c] => 2 C00001[c] + C00127[c]
	R00494	glutathione gamma-glutamylaminopeptidase	Glutathione + H2O => Cys_Gly + L_Glutamate	2.3.2.2;3.4.19.13		0	1000		c		Glutathione metabolism	C00051 + C00001 <=> C01419 + C00025
	R00497	gamma-L-glutamyl-L-cysteine:glycine ligase	ATP + gamma_L_Glutamyl_L_cysteine + Glycine => ADP + Orthophosphate + Glutathione	6.3.2.3	PMM0178	0	1000		c		Glutathione metabolism	C00002[c] + C00037[c] + C00669[c] <=> C00008[c] + C00009[c] + C00051[c]
	R00894	L-glutamate:L-cysteine gamma-ligase (ADP-forming)	ATP + L_Glutamate + L_Cysteine => ADP + Orthophosphate + gamma_L_Glutamyl_L_cysteine	6.3.2.2		0	1000		c		Glutathione metabolism	C00002 + C00025 + C00097 <=> C00008 + C00009 + C00669
	R00899	L-cysteinylglycine dipeptidase	Cys_Gly + H2O => L_Cysteine + Glycine	3.4.11.1;3.4.11.2;3.4.11.23;3.4.11.5	PMM0993:PMM1002:PMM1332:PMM0356	0	1000		c		Glutathione metabolism	C00001[c] + C01419[c] <=> C00037[c] + C00097[c]
	R00841	sn-glycerol-3-phosphate phosphohydrolase	sn_Glycerol_3_phosphate + H2O <=> Glycerol + Orthophosphate	3.1.3.21		-1000	1000		c		Glycerolipid metabolism	C00093 + C00001 <=> C00116 + C00009
	R00851C160R02241C160	combined reaction MGDG	0.8495 sn_Glycerol_3_phosphate + 1.3302 Hexadecanoyl_acp + 0.0026 Octadecanoyl_acyl_carrier_protein + 0.0477 Oleoyl_acyl_carrier_protein + 0.3184 Linoleoyl_acyl_carrier_protein => Phosphatidate_MGDG + 1.6989 Acyl_carrier_protein	2.3.1.15;2.3.1.51	PMM0135:PMM1327:PMM0138	0	1000		c		Glycerolipid metabolism
	R00851C180R02241C180	combined reaction DGDG	0.8116 sn_Glycerol_3_phosphate + 1.3061 Hexadecanoyl_acp + 0.0171 Octadecanoyl_acyl_carrier_protein + 0.0447 Oleoyl_acyl_carrier_protein + 0.2553 Linoleoyl_acyl_carrier_protein => Phosphatidate_DGDG + 1.6232 Acyl_carrier_protein	2.3.1.15;2.3.1.51	PMM0135:PMM1327:PMM0138	0	1000		c		Glycerolipid metabolism
	R00851C1819R02241C1819	combined reaction SQDG	1.0937 sn_Glycerol_3_phosphate + 1.5612 Hexadecanoyl_acp + 0.0278 Octadecanoyl_acyl_carrier_protein + 0.2569 Oleoyl_acyl_carrier_protein + 0.3415 Linoleoyl_acyl_carrier_protein => Phosphatidate_SQDG + 2.1874 Acyl_carrier_protein	2.3.1.15;2.3.1.51	PMM0135:PMM1327:PMM0138	0	1000		c		Glycerolipid metabolism
	R00851C182912R02241C182912	combined reaction PG	1.0714 sn_Glycerol_3_phosphate + 1.3327 Hexadecanoyl_acp + 0.0343 Octadecanoyl_acyl_carrier_protein + 0.1276 Oleoyl_acyl_carrier_protein + 0.6481 Linoleoyl_acyl_carrier_protein => Phosphatidate_PG + 2.1427 Acyl_carrier_protein	2.3.1.15;2.3.1.51	PMM0135:PMM1327:PMM0138	0	1000		c		Glycerolipid metabolism
	R01034	glycerol:NAD+ 2-oxidoreductase	Glycerol + NAD <=> Glycerone + NADH + H	1.1.1.6	PMM1087	-1000	1000		c		Glycerolipid metabolism	C00003[c] + C00116[c] <=> C00004[c] + C00080[c] + C00184[c]
	R01036	Glycerol:NAD+ oxidoreductase	Glycerol + NAD <=> D_Glyceraldehyde + NADH + H	1.1.1.21;1.1.1.72		-1000	1000		c		Glycerolipid metabolism	C00116 + C00003 <=> C00577 + C00004 + C00080
	R01752	D-Glyceraldehyde:NAD+ oxidoreductase	D_Glyceraldehyde + NAD + H2O <=> D_Glycerate + NADH + H	1.2.1.3;1.2.1.47	PMM0331	-1000	1000		c		Glycerolipid metabolism	C00001[c] + C00003[c] + C00577[c] <=> C00004[c] + C00080[c] + C00258[c]
	R02240DGDG	ATP:1,2-diacylglycerol 3-phosphotransferase	ATP + 1_2_Diacyl_sn_glycerol_DGDG <=> ADP + Phosphatidate_DGDG	2.7.1.107	PMM0183	-1000	1000		c		Glycerolipid metabolism	C00002[c] + C00641[c] <=> C00008[c] + C00416[c]
	R02240MGDG	ATP:1,2-diacylglycerol 3-phosphotransferase	ATP + 1_2_Diacyl_sn_glycerol_MGDG <=> ADP + Phosphatidate_MGDG	2.7.1.107	PMM0183	-1000	1000		c		Glycerolipid metabolism	C00002[c] + C00641[c] <=> C00008[c] + C00416[c]
	R02240SQDG	ATP:1,2-diacylglycerol 3-phosphotransferase	ATP + 1_2_Diacyl_sn_glycerol_SQDG <=> ADP + Phosphatidate_SQDG	2.7.1.107	PMM0183	-1000	1000		c		Glycerolipid metabolism	C00002[c] + C00641[c] <=> C00008[c] + C00416[c]
	R02691DGDG	UDP-alpha-D-galactose:1,2-diacyl-sn-glycerol 3-beta-D-galactosyltransferase	UDP_alpha_D_galactose + 1_2_Diacyl_sn_glycerol_DGDG <=> UDP + 1_2_Diacyl_3_beta_D_galactosyl_sn_glycerol_DGDG	2.4.1.46		-1000	1000		c		Glycerolipid metabolism	C00052 + C00641 <=> C00015 + C03692
	R02691MGDG	UDP-alpha-D-galactose:1,2-diacyl-sn-glycerol 3-beta-D-galactosyltransferase	UDP_alpha_D_galactose + 1_2_Diacyl_sn_glycerol_MGDG <=> UDP + 1_2_Diacyl_3_beta_D_galactosyl_sn_glycerol_MGDG	2.4.1.46	PMM1659	-1000	1000		c		Glycerolipid metabolism	C00052 + C00641 <=> C00015 + C03692
	R04469	UDP-alpha-D-galactose:1,2-diacyl-3-beta-D-galactosyl-sn-glycerol 6-alpha-D-galactosyltransferase	1_2_Diacyl_3_beta_D_galactosyl_sn_glycerol_DGDG + UDP_alpha_D_galactose <=> Digalactosyl_diacylglycerol + UDP	2.4.1.241		-1000	1000		c		Glycerolipid metabolism	C03692 + C00052 <=> C06037 + C00015
	R05775	UDP-6-sulfo-6-deoxyglucose sulfohydrolase	UDP_glucose + Sulfite => UDP_6_sulfoquinovose + H2O	3.13.1.1	PMM1665	0	1000		c		Glycerolipid metabolism	C00029[c] + C00094[c] => C00001[c] + C11521[c]
	R06867	UDP-sulfoquinovose:diacylglycerol alpha-D-sulfoquinovosyltransferase	UDP_6_sulfoquinovose + 1_2_Diacyl_sn_glycerol_SQDG => Sulfoquinovosyldiacylglycerol + UDP	2.4.1.-		0	1000		c		Glycerolipid metabolism	C11521 + C00641 <=> C13508 + C00015
	R01799	CTP:phosphatidate cytidyltransferase	CTP + Phosphatidate_PG => Diphosphate + CDP_diacylglycerol	2.7.7.41	PMM1085	0	1000		c		Glycerophospholipid metabolism	C00063[c] + C00416[c] <=> C00013[c] + C00269[c]
	R01801	CDP-diacylglycerol:sn-glycerol-3-phosphate 3-phosphatidyltransferase	CDP_diacylglycerol + sn_Glycerol_3_phosphate => CMP + Phosphatidylglycerophosphate	2.7.8.5	PMM0798	0	1000		c		Glycerophospholipid metabolism	C00093[c] + C00269[c] <=> C00055[c] + C03892[c]
	R02029	Phosphatidylglycerophosphate phosphohydrolase	Phosphatidylglycerophosphate + H2O => Phosphatidylglycerol + Orthophosphate	3.1.3.27		0	1000		c		Glycerophospholipid metabolism	C03892 + C00001 <=> C00344 + C00009
	R00220	L-serine ammonia-lyase	L_Serine => Pyruvate + Ammonia	4.3.1.19	PMM0908	0	1000		c		Glycine, serine and threonine metabolism	C00065[c] <=> C00014[c] + C00022[c]
	R00366	glycine:oxygen oxidoreductase	Glycine + H2O + Oxygen => Glyoxylate + Ammonia + Hydrogen_peroxide	1.4.3.19	PMM0047	0	1000		c		Glycine, serine and threonine metabolism	C00001[c] + C00007[c] + C00037[c] <=> C00014[c] + C00027[c] + C00048[c]
	R00372	Glycine:2-oxoglutarate aminotransferase	Glycine + 2_Oxoglutarate <=> Glyoxylate + L_Glutamate	2.6.1.4;2.6.1.44	PMM0919	-1000	1000		c		Glycine, serine and threonine metabolism	C00037 + C00026 <=> C00048 + C00025
	R00480	ATP:L-aspartate 4-phosphotransferase	ATP + L_Aspartate <=> ADP + 4_Phospho_L_aspartate	1.1.1.3;2.7.2.4;4.1.1.20	PMM1051:PMM1648:PMM1090	-1000	1000		c		Glycine, serine and threonine metabolism	C00002[c] + C00049[c] <=> C00008[c] + C03082[c]
	R00582	O-phospho-L-serine phosphohydrolase	O_Phospho_L_serine + H2O => L_Serine + Orthophosphate	2.7.1.39	PMM0595	0	1000		c		Glycine, serine and threonine metabolism	C00001[c] + C01005[c] <=> C00009[c] + C00065[c]
	R00585	L-Serine:pyruvate aminotransferase	Hydroxypyruvate + L_Alanine => L_Serine + Pyruvate	2.6.1.44;2.6.1.45;2.6.1.51	PMM0919	0	1000		c		Glycine, serine and threonine metabolism	C00022[c] + C00065[c] <=> C00041[c] + C00168[c]
	R00588	L-Serine:glyoxylate aminotransferase	L_Serine + Glyoxylate <=> Hydroxypyruvate + Glycine	2.6.1.44;2.6.1.45;2.6.1.51	PMM0919	-1000	1000		c		Glycine, serine and threonine metabolism	C00048[c] + C00065[c] <=> C00037[c] + C00168[c]
	R00891	L-serine hydro-lyase	L_Serine + Hydrogen_sulfide => L_Cysteine + H2O	2.5.1.47;2.5.1.65	PMM0123:PMM0407	0	1000		c		Glycine, serine and threonine metabolism	C00065[c] + C00283[c] => C00001[c] + C00097[c]
	R00945	5,10-Methylenetetrahydrofolate:glycine hydroxymethyltransferase	5_10_Methylenetetrahydrofolate + Glycine + H2O <=> Tetrahydrofolate + L_Serine	2.1.2.1	PMM0258:PMM0938	-1000	1000		c		Glycine, serine and threonine metabolism	C00001[c] + C00037[c] + C00143[c] <=> C00065[c] + C00101[c]
	R00996	L-threonine ammonia-lyase	L_Threonine => 2_Oxobutanoate + Ammonia	4.3.1.19	PMM0908	0	1000		c		Glycine, serine and threonine metabolism	C00188[c] <=> C00014[c] + C00109[c]
	R01290	L-serine hydro-lyase	L_Serine + L_Homocysteine => L_Cystathionine + H2O	2.5.1.47;2.5.1.65	PMM0123:PMM0407	0	1000		c		Glycine, serine and threonine metabolism	C00065[c] + C00155[c] <=> C00001[c] + C02291[c]
	R01466	O-phospho-L-homoserine phosphate-lyase	O_Phospho_L_homoserine + H2O => L_Threonine + Orthophosphate	4.2.3.1	PMM1716	0	1000		c		Glycine, serine and threonine metabolism	C00001[c] + C01102[c] <=> C00009[c] + C00188[c]
	R01513	3-Phospho-D-glycerate:NAD+ 2-oxidoreductase	3_Phospho_D_glycerate + NAD <=> 3_Phosphonooxypyruvate + NADH + H	1.1.1.95	PMM1354	-1000	1000		c		Glycine, serine and threonine metabolism	C00003[c] + C00197[c] <=> C00004[c] + C00080[c] + C03232[c]
	R01514	ATP:(R)-glycerate 3-phosphotransferase	ATP + D_Glycerate <=> ADP + 3_Phospho_D_glycerate	2.7.1.31	PMM0959	-1000	1000		c		Glycine, serine and threonine metabolism	C00002 + C00258 <=> C00008 + C00197
	R01771	ATP:L-homoserine O-phosphotransferase	ATP + L_Homoserine => ADP + O_Phospho_L_homoserine	2.7.1.39	PMM0595	0	1000		c		Glycine, serine and threonine metabolism	C00002[c] + C00263[c] <=> C00008[c] + C01102[c]
	R01773	L-Homoserine:NAD+ oxidoreductase	L_Homoserine + NAD <=> L_Aspartate_4_semialdehyde + NADH + H	1.1.1.3;2.7.2.4	PMM1051:PMM1648	-1000	1000		c		Glycine, serine and threonine metabolism	C00003[c] + C00263[c] <=> C00004[c] + C00080[c] + C00441[c]
	R02291	L-Aspartate-4-semialdehyde:NADP+ oxidoreductase	L_Aspartate_4_semialdehyde + Orthophosphate + NADP <=> 4_Phospho_L_aspartate + NADPH + H	1.2.1.11	PMM1654	-1000	1000		c		Glycine, serine and threonine metabolism	C00006[c] + C00009[c] + C00441[c] <=> C00005[c] + C00080[c] + C03082[c]
	R02722	L-serine hydro-lyase [adding 1-C-(indol-3-yl)glycerol 3-phosphate	L_Serine + Indoleglycerol_phosphate => L_Tryptophan + D_Glyceraldehyde_3_phosphate + H2O	4.2.1.20	PMM0164:PMM0572	0	1000		c		Glycine, serine and threonine metabolism	C00065[c] + C03506[c] <=> C00001[c] + C00078[c] + C00118[c]
	R03425	glycine:lipoylprotein oxidoreductase	Glycine + Lipoylprotein => S_Aminomethyldihydrolipoylprotein + CO2	1.4.4.2	PMM1668	0	1000		c		Glycine, serine and threonine metabolism	C00037[c] + C02051[c] <=> C00011[c] + C01242[c]
	R03815	dihydrolipoylprotein:NAD+ oxidoreductase	Dihydrolipoylprotein + NAD => Lipoylprotein + NADH + H	1.8.1.4	PMM1298	0	1000		c		Glycine, serine and threonine metabolism	C00003[c] + C02972[c] => C00004[c] + C00080[c] + C02051[c]
	R04125	S-aminomethyldihydrolipoylprotein:(6S)-tetrahydrofolate aminomethyltransferase	S_Aminomethyldihydrolipoylprotein + Tetrahydrofolate => Dihydrolipoylprotein + 5_10_Methylenetetrahydrofolate + Ammonia	2.1.2.10	PMM1687	0	1000		c		Glycine, serine and threonine metabolism	C00101[c] + C01242[c] <=> C00014[c] + C00143[c] + C02972[c]
	R04173	3-Phosphoserine:2-oxoglutarate aminotransferase	O_Phospho_L_serine + 2_Oxoglutarate <=> 3_Phosphonooxypyruvate + L_Glutamate	2.6.1.52		-1000	1000		c		Glycine, serine and threonine metabolism	C01005 + C00026 <=> C03232 + C00025
	R00200	ATP:pyruvate 2-O-phosphotransferase	ADP + Phosphoenolpyruvate => ATP + Pyruvate	2.7.1.40	PMM0912	0	1000		c		Glycolysis / Gluconeogenesis	C00002[c] + C00022[c] <=> C00008[c] + C00074[c]
	R00235	Acetate:CoA ligase (AMP-forming)	ATP + Acetate + CoA => AMP + Diphosphate + Acetyl_CoA	6.2.1.1	PMM0619	0	1000		c		Glycolysis / Gluconeogenesis	C00002 + C00033 + C00010 <=> C00020 + C00013 + C00024
	R00299	ATP:D-glucose 6-phosphotransferase	ATP + D_Glucose => ADP + D_Glucose_6_phosphate	2.7.1.1;2.7.1.2	PMM1627:PMM0596	0	1000		c		Glycolysis / Gluconeogenesis	C00002[c] + C00031[c] <=> C00008[c] + C00092[c]
	R00658	2-phospho-D-glycerate hydro-lyase	2_Phospho_D_glycerate <=> Phosphoenolpyruvate + H2O	4.2.1.11	PMM0208	-1000	1000		c		Glycolysis / Gluconeogenesis	C00631[c] <=> C00001[c] + C00074[c]
	R00710	Acetaldehyde:NAD+ oxidoreductase	Acetaldehyde + NAD + H2O => Acetate + NADH + H	1.2.1.3	PMM0331	0	1000		c		Glycolysis / Gluconeogenesis	C00084 + C00003 + C00001 <=> C00033 + C00004 + C00080
	R00959	alpha-D-Glucose 1-phosphate 1,6-phosphomutase	D_Glucose_1_phosphate <=> D_Glucose_6_phosphate	5.4.2.2;5.4.2.5;5.4.2.7;5.4.2.8	PMM0076:PMM0278	-1000	1000		c		Glycolysis / Gluconeogenesis	C00103[c] <=> C00668[c]
	R01015	D-glyceraldehyde-3-phosphate aldose-ketose-isomerase	D_Glyceraldehyde_3_phosphate <=> Glycerone_phosphate	5.3.1.1	PMM0829	-1000	1000		c		Glycolysis / Gluconeogenesis	C00118[c] <=> C00111[c]
	R01061	D-glyceraldehyde-3-phosphate:NAD+ oxidoreductase	D_Glyceraldehyde_3_phosphate + Orthophosphate + NAD <=> 3_Phospho_D_glyceroyl_phosphate + NADH + H	1.2.1.12;1.2.1.59	PMM0023:PMM0713	-1000	1000		c		Glycolysis / Gluconeogenesis	C00003[c] + C00009[c] + C00118[c] <=> C00004[c] + C00080[c] + C00236[c]
	R01070	beta-D-fructose-1,6-bisphosphate D-glyceraldehyde-3-phosphate-lyase	D_Fructose_1_6_bisphosphate <=> Glycerone_phosphate + D_Glyceraldehyde_3_phosphate	3.1.3.11;4.1.2.13	PMM0767:PMM0781	-1000	1000		c		Glycolysis / Gluconeogenesis	C05378[c] <=> C00111[c] + C00118[c]
	R01512	ATP:3-phospho-D-glycerate 1-phosphotransferase	ATP + 3_Phospho_D_glycerate <=> ADP + 3_Phospho_D_glyceroyl_phosphate	2.7.2.3	PMM0195	-1000	1000		c		Glycolysis / Gluconeogenesis	C00002[c] + C00197[c] <=> C00008[c] + C00236[c]
	R01518	2-Phospho-D-glycerate 2,3-phosphomutase	2_Phospho_D_glycerate <=> 3_Phospho_D_glycerate	5.4.2.1;5.4.2.11;5.4.2.12	PMM1434	-1000	1000		c		Glycolysis / Gluconeogenesis	C00631 <=> C00197
	R03321	beta-D-Glucose 6-phosphate ketol-isomerase	D_Glucose_6_phosphate <=> D_Fructose_6_phosphate	2.2.1.2;5.3.1.9	PMM0519:PMM0890	-1000	1000		c		Glycolysis / Gluconeogenesis	C01172[c] <=> C05345[c]
	R04780	beta-D-Fructose 1,6-bisphosphate 1-phosphohydrolase	D_Fructose_1_6_bisphosphate + H2O => D_Fructose_6_phosphate + Orthophosphate	3.1.3.11;3.1.3.37;4.1.2.13	PMM0767	0	1000		c		Glycolysis / Gluconeogenesis	C00001[c] + C05378[c] <=> C00009[c] + C05345[c]
	R01071	1-(5-phospho-D-ribosyl)-ATP:diphosphate phospho-alpha-D-ribosyl-transferase	ATP + 5_Phospho_alpha_D_ribose_1_diphosphate => 1_5_Phospho_D_ribosyl_ATP + Diphosphate	2.4.2.17	PMM0560:PMM0900	0	1000		c		Histidine metabolism	C00013[c] + C02739[c] <=> C00002[c] + C00119[c]
	R01158	L-histidinol:NAD+ oxidoreductase	L_Histidinol + 2 NAD + H2O => L_Histidine + 2 NADH + 2 H	1.1.1.23;3.5.4.19;3.6.1.31	PMM1488:PMM0578:PMM0578	0	1000		c		Histidine metabolism	C00001[c] + 2 C00003[c] + C00860[c] <=> 2 C00004[c] + 2 C00080[c] + C00135[c]
	R03013	L-Histidinol-phosphate phosphohydrolase	L_Histidinol_phosphate + H2O => L_Histidinol + Orthophosphate	4.2.1.19		0	1000		c		Histidine metabolism	C00001[c] + C01100[c] <=> C00009[c] + C00860[c]
	R03243	5-Amino-2-oxopentanoate:2-oxoglutarate aminotransferase	L_Histidinol_phosphate + 2_Oxoglutarate <=> 3_Imidazol_4_yl_2_oxopropyl_phosphate + L_Glutamate	2.6.1.9	PMM0186:PMM0198	-1000	1000		c		Histidine metabolism	C00026[c] + C01100[c] <=> C00025[c] + C01267[c]
	R03457	D-erythro-1-(Imidazol-4-yl)glycerol 3-phosphate hydro-lyase	D_erythro_1_Imidazol_4_ylglycerol_3_phosphate => 3_Imidazol_4_yl_2_oxopropyl_phosphate + H2O	4.2.1.19	PMM0281	0	1000		c		Histidine metabolism	C04666[c] <=> C00001[c] + C01267[c]
	R04035	Phosphoribosyl-ATP pyrophosphohydrolase	1_5_Phospho_D_ribosyl_ATP + H2O => Phosphoribosyl_AMP + Diphosphate	1.1.1.23;3.5.4.19;3.6.1.31	PMM0578	0	1000		c		Histidine metabolism	C00001[c] + C02739[c] <=> C00013[c] + C02741[c]
	R04037	1-(5-phospho-D-ribosyl)-AMP 1,6-hydrolase	Phosphoribosyl_AMP + H2O => 5_5_Phospho_D_ribosylaminoformimino_1_5_phosphoribosyl_imidazole_4_carboxamide	3.5.4.19	PMM0578	0	1000		c		Histidine metabolism	C02741 + C00001 <=> C04896
	R04558	Imidazole glycerol phosphate synthase	N_5_Phospho_D_1_ribulosylformimino_5_amino_1_5_phospho_D_ribosyl_4_imidazolecarboxamide + L_Glutamine <=> D_erythro_1_Imidazol_4_ylglycerol_3_phosphate + 1_5_Phosphoribosyl_5_amino_4_imidazolecarboxamide + L_Glutamate		PMM0430:PMM1060	-1000	1000		c		Histidine metabolism	C04916 + C00064 <=> C04666 + C04677 + C00025
	R04640	N-(5-phospho-D-ribosylformimino)-5-amino-1-	5_5_Phospho_D_ribosylaminoformimino_1_5_phosphoribosyl_imidazole_4_carboxamide <=> N_5_Phospho_D_1_ribulosylformimino_5_amino_1_5_phospho_D_ribosyl_4_imidazolecarboxamide	5.3.1.16	PMM0796	-1000	1000		c		Histidine metabolism	C04896[c] <=> C04916[c]
	R04549	UDP-2,3-bis[(3R)-3-hydroxymyristoyl]-alpha-D-glucosamine 2,3-bis[(3R)-3-hydroxymyristoyl]-beta-D-glucosaminyl 1-phosphate phosphohydrolase	UDP_2_3_bis3_hydroxytetradecanoylglucosamine + H2O => UMP + Lipid_X	3.6.1.54		0	1000		c		Lipopolysaccharide biosynthesis	C04652 + C00001 <=> C00105 + C04824
	R04550	(3R)-3-hydroxymyristoyl-[acyl-carrier protein]:UDP-3-O-[(3R)-3-hydroxymyristoyl]-alpha-D-glucosamine N-acetyltransferase	UDP_3_O_3_hydroxytetradecanoyl_D_glucosamine + 3R_3_Hydroxytetradecanoyl_acyl_carrier_protein => UDP_2_3_bis3_hydroxytetradecanoylglucosamine + Acyl_carrier_protein	2.3.1.191	PMM0787	0	1000		c		Lipopolysaccharide biosynthesis	C00229[c] + C04652[c] <=> C04688[c] + C06022[c]
	R04567	(R)-3-Hydroxytetradecanoly-[acyl-carrier-protein]:UDP-N-acetyl-glucosamine 3-O-(3-hydroxytetradecanoyl)transferase	3R_3_Hydroxytetradecanoyl_acyl_carrier_protein + UDP_N_acetyl_alpha_D_glucosamine => Acyl_carrier_protein + UDP_3_O_3_hydroxytetradecanoyl_N_acetylglucosamine	2.3.1.129	PMM1335	0	1000		c		Lipopolysaccharide biosynthesis	C00043[c] + C04688[c] <=> C00229[c] + C04738[c]
	R04587	UDP-3-O-[(3R)-3-hydroxymyristoyl]-N-acetylglucosamine amidohydrolase	UDP_3_O_3_hydroxytetradecanoyl_N_acetylglucosamine + H2O => UDP_3_O_3_hydroxytetradecanoyl_D_glucosamine + Acetate	3.5.1.108;4.2.1.59	PMM1337:PMM1336	0	1000		c		Lipopolysaccharide biosynthesis	C00001[c] + C04738[c] <=> C00033[c] + C06022[c]
	R04606	UDP-2,3-bis(3-hydroxytetradecanoyl)glucosamine:2,3-bis-(3-hydroxytetradecanoyl)-alpha-D-glucosaminyl-1-phosphate 2,3-bis(3-hydroxytetradecanoyl)-glucosaminyltransferase	UDP_2_3_bis3_hydroxytetradecanoylglucosamine + Lipid_X => UDP + Lipid_A_disaccharide	2.4.1.182	PMM1334	0	1000		c		Lipopolysaccharide biosynthesis	C04652[c] + C04824[c] <=> C00015[c] + C04932[c]
	R00451	meso-2,6-diaminoheptanedioate carboxy-lyase	meso_2_6_Diaminoheptanedioate => L_Lysine + CO2	2.7.2.4;4.1.1.20	PMM1648:PMM1090	0	1000		c		Lysine biosynthesis	C00680[c] <=> C00011[c] + C00047[c]
	R02735	LL-2,6-Diaminoheptanedioate 2-epimerase	LL_2_6_Diaminoheptanedioate <=> meso_2_6_Diaminoheptanedioate	5.1.1.7	PMM0888	-1000	1000		c		Lysine biosynthesis	C00666[c] <=> C00680[c]
	R02788	UDP-N-acetylmuramoyl-L-alanyl-D-glutamate:(L)-meso-2,6-diaminoheptanedioate gamma-ligase	ATP + UDP_N_acetylmuramoyl_L_alanyl_D_glutamate + meso_2_6_Diaminoheptanedioate => ADP + Orthophosphate + UDP_N_acetylmuramoyl_L_alanyl_D_gamma_glutamyl_meso_2_6_diaminopimelate	6.3.2.10;6.3.2.13	PMM0610:PMM0413:PMM1613	0	1000		c		Lysine biosynthesis	C00002[c] + C00680[c] + C00692[c] => C00008[c] + C00009[c] + C04877[c]
	R04199	2,3,4,5-tetrahydrodipicolinate:NADP+ 4-oxidoreductase	2_3_4_5_Tetrahydrodipicolinate + NADP + H2O <=> 2S_4S_4_Hydroxy_2_3_4_5_tetrahydrodipicolinate + NADPH + H	1.17.1.8	PMM0832	-1000	1000		c		Lysine biosynthesis	C03972 + C00006 + C00001 <=> C20258 + C00005 + C00080
	R07613	LL-2,6-diaminoheptanedioate:2-oxoglutarate aminotransferase	2_3_4_5_Tetrahydrodipicolinate + L_Glutamate + H2O => LL_2_6_Diaminoheptanedioate + 2_Oxoglutarate	2.6.1.83	PMM1500	0	1000		c		Lysine biosynthesis	C00026[c] + C00666[c] <=> C00001[c] + C00025[c] + C03972[c]
	R10147	L-aspartate-4-semialdehyde hydro-lyase [adding pyruvate and cyclizing	L_Aspartate_4_semialdehyde + Pyruvate => 2S_4S_4_Hydroxy_2_3_4_5_tetrahydrodipicolinate + H2O	4.3.3.7	PMM1653	0	1000		c		Lysine biosynthesis	C00441[c] + C00022[c] <=> C20258[c] + C00001[c]
	R00462	L-lysine carboxy-lyase	L_Lysine => Cadaverine + CO2	4.1.1.18	PMM1084	0	1000		c		Lysine degradation	C00047[c] <=> C00011[c] + C01672[c]
	Maintenance	Maintenance metabolism	4.14 ATP + 4.14 H2O => 4.14 ADP + 4.14 Orthophosphate			1	1		c		Maintenance Reaction	4.14 C00002 + 4.14 C00001 => 4.14 C00008 + 4.14 C00009
	R00104	ATP:NAD+ 2-phosphotransferase	ATP + NAD <=> ADP + NADP	2.7.1.23	PMM0156:PMM1269	-1000	1000		c		Nicotinate and nicotinamide metabolism	C00002[c] + C00003[c] <=> C00006[c] + C00008[c]
	R00112	NADPH:NAD+ oxidoreductase	NADPH + NAD <=> NADP + NADH	1.6.1.1;1.6.1.2	PMM1127:PMM1145:PMM1146:PMM1147	-1000	1000		c		Nicotinate and nicotinamide metabolism	C00003[c] + C00005[c] <=> C00004[c] + C00006[c]
	R00189	deamido-NAD+:ammonia ligase	ATP + Deamino_NAD + Ammonia => AMP + Diphosphate + NAD	6.3.1.5;6.3.5.1	PMM1446	0	1000		c		Nicotinate and nicotinamide metabolism	C00002[c] + C00014[c] + C00857[c] <=> C00003[c] + C00013[c] + C00020[c]
	R00257	Deamido-NAD+:L-glutamine amido-ligase	ATP + Deamino_NAD + L_Glutamine + H2O => AMP + Diphosphate + NAD + L_Glutamate	6.3.5.1	PMM1446	0	1000		c		Nicotinate and nicotinamide metabolism	C00001[c] + C00002[c] + C00064[c] + C00857[c] <=> C00003[c] + C00013[c] + C00020[c] + C00025[c]
	R00481	L-aspartate:oxygen oxidoreductase	L_Aspartate + Oxygen => Iminoaspartate + Hydrogen_peroxide	1.4.3.16;2.5.1.72	PMM0100:PMM0678	0	1000		c		Nicotinate and nicotinamide metabolism	C00007[c] + C00049[c] <=> C00027[c] + C05840[c]
	R03005	ATP:nicotinamide-nucleotide adenylyltransferase	ATP + Nicotinate_D_ribonucleotide <=> Diphosphate + Deamino_NAD	2.7.7.18	PMM1445	-1000	1000		c		Nicotinate and nicotinamide metabolism	C00002[c] + C01185[c] <=> C00013[c] + C00857[c]
	R03348	Nicotinate-nucleotide:pyrophosphate phosphoribosyltransferase	Quinolinate + 5_Phospho_alpha_D_ribose_1_diphosphate + H => Nicotinate_D_ribonucleotide + Diphosphate + CO2	2.4.2.19	PMM0188	0	1000		c		Nicotinate and nicotinamide metabolism	C00011[c] + C00013[c] + C01185[c] <=> C00119[c] + C03722[c]
	R04148	Nicotinate-nucleotide:dimethylbenzimidazole phospho-D-ribosyltransferase	Nicotinate_D_ribonucleotide + Dimethylbenzimidazole => Nicotinate + N1_5_Phospho_alpha_D_ribosyl_5_6_dimethylbenzimidazole + H	2.4.2.21		0	1000		c		Nicotinate and nicotinamide metabolism	C01185 + C03114 <=> C00253 + C04778 + C00080
	R04292	glycerone phosphate:iminosuccinate alkyltransferase	Iminoaspartate + Glycerone_phosphate => Quinolinate + 2 H2O + Orthophosphate	2.5.1.72	PMM0678	0	1000		c		Nicotinate and nicotinamide metabolism	2 C00001[c] + C00009[c] + C03722[c] <=> C00111[c] + C05840[c]
	R00021	L-glutamate:ferredoxin oxidoreductase	L_Glutamine + 2_Oxoglutarate + 2 Reduced_ferredoxin + 2 H => 2 L_Glutamate + 2 Oxidized_ferredoxin	1.4.7.1	PMM1512	0	1000		c		Nitrogen metabolism	2 C00025[c] + 2 C00139[c] => C00026[c] + C00064[c] + 2 C00080[c] + 2 C00138[c]
	R00131	Urea amidohydrolase	Urea + H2O => CO2 + 2 Ammonia	3.5.1.5	PMM0963:PMM0964:PMM0965	0	1000		c		Nitrogen metabolism	C00001[c] + C00086[c] <=> C00011[c] + 2 C00014[c]
	R00253	L-Glutamate:ammonia ligase	ATP + L_Glutamate + Ammonia => ADP + Orthophosphate + L_Glutamine	6.3.1.2	PMM0920	0	1000		c		Nitrogen metabolism	C00002[c] + C00014[c] + C00025[c] <=> C00008[c] + C00009[c] + C00064[c]
	R01221	glycine synthase	Glycine + Tetrahydrofolate + NAD => 5_10_Methylenetetrahydrofolate + Ammonia + CO2 + NADH + H	1.4.4.2;2.1.2.10	PMM1668:PMM1687	0	1000		c		Nitrogen metabolism	C00003[c] + C00037[c] + C00101[c] => C00004[c] + C00011[c] + C00014[c] + C00080[c] + C00143[c]
	R03546	carbamate hydro-lyase	Cyanate + H + HCO3_ => CO2 + Carbamate	4.2.1.104	PMM0373	0	1000		c		Nitrogen metabolism	C00080[c] + C00288[c] + C01417[c] <=> C00011[c] + C01563[c]
	R07316	Spontaneous carbamate degradation	Carbamate => Ammonia + CO2			0	1000		c		Nitrogen metabolism	C01563[c] <=> C00011[c] + C00014[c]
	R00939	5,6,7,8-tetrahydrofolate:NADP+ oxidoreductase	Tetrahydrofolate + NADP <=> Dihydrofolate + NADPH + H	1.5.1.3		-1000	1000		c		One carbon pool by folate	C00101 + C00006 <=> C00415 + C00005 + C00080
	R00943	Formate:tetrahydrofolate ligase	Tetrahydrofolate + Formate + ATP <=> ADP + Orthophosphate + 10_Formyltetrahydrofolate	1.5.1.5;3.5.4.9	PMM1069:PMM1702	-1000	1000		c		One carbon pool by folate	C00002[c] + C00058[c] + C00101[c] <=> C00008[c] + C00009[c] + C00234[c]
	R01217	5-methyltetrahydrofolate:ferredoxin oxidoreductase	5_10_Methylenetetrahydrofolate + 2 Reduced_ferredoxin + 2 H <=> 5_Methyltetrahydrofolate + 2 Oxidized_ferredoxin	1.5.7.1	PMM0153	-1000	1000		c		One carbon pool by folate	2 C00080[c] + 2 C00138[c] + C00143[c] <=> 2 C00139[c] + C00440[c]
	R01220	5,10-methylenetetrahydrofolate:NADP+ oxidoreductase	5_10_Methylenetetrahydrofolate + NADP <=> 5_10_Methenyltetrahydrofolate + NADPH	1.5.1.5;3.5.4.9	PMM1069	-1000	1000		c		One carbon pool by folate	C00006[c] + C00143[c] <=> C00005[c] + C00445[c]
	R01224	5-methyltetrahydrofolate:NADP+ oxidoreductase	5_10_Methylenetetrahydrofolate + NADPH + H => 5_Methyltetrahydrofolate + NADP	1.5.1.20	PMM0153	0	1000		c		One carbon pool by folate	C00006[c] + C00440[c] <=> C00005[c] + C00080[c] + C00143[c]
	R01655	5,10-Methenyltetrahydrofolate 5-hydrolase	5_10_Methenyltetrahydrofolate + H2O <=> 10_Formyltetrahydrofolate + H	1.5.1.5;3.5.4.9	PMM1069	-1000	1000		c		One carbon pool by folate	C00001[c] + C00445[c] <=> C00080[c] + C00234[c]
	R03940	10-Formyltetrahydrofolate:L-methionyl-tRNA N-formyltransferase	L_Methionyl_tRNA + 10_Formyltetrahydrofolate <=> Tetrahydrofolate + N_Formylmethionyl_tRNA + H	2.1.2.9	PMM0841	-1000	1000		c		One carbon pool by folate	C00234[c] + C02430[c] <=> C00101[c] + C03294[c]
	R07168	5-methyltetrahydrofolate:NAD+ oxidoreductase	5_10_Methylenetetrahydrofolate + NADH + H => 5_Methyltetrahydrofolate + NAD	1.5.1.20	PMM0153	0	1000		c		One carbon pool by folate	C00003[c] + C00440[c] <=> C00004[c] + C00080[c] + C00143[c]
	FdR	ferredoxin---NADP+ reductase	H + NADP + 2 Reduced_ferredoxin <=> NADPH + 2 Oxidized_ferredoxin	1.18.1.2		-1000	1000		c		Oxidative Phosphorylation
	NADPHDHp	NAD(P)H dehydrogenase (plastoquinone-8 & 3 protons) (periplasm)	4 H + NADPH + Plastoquinone_p => NADP + 3 H_p + Plastoquinol_p	1.6.5.3	PMM0160:PMM0435:PMM0294:PMM0150:PMM0594:PMM0157:PMM0149:PMM0158:PMM0172:PMM0159:PMM0292:PMM0293:PMM0570:PMM0145:PMM1559:PMM0082	0	1000		p		Oxidative Phosphorylation
	NADPHDHth	NAD(P)H dehydrogenase (plastoquinone-8 & 3 protons) (thylakoid)	4 H + NADPH + Plastoquinone_th => NADP + 3 H_th + Plastoquinol_th	1.6.5.3	PMM0160:PMM0435:PMM0294:PMM0150:PMM0594:PMM0157:PMM0149:PMM0158:PMM0172:PMM0159:PMM0292:PMM0293:PMM0570:PMM0145:PMM1559:PMM0082	0	1000		th		Oxidative Phosphorylation
	R00004	diphosphate phosphohydrolase	Diphosphate + H2O => 2 Orthophosphate	3.6.1.1	PMM0494:PMM0511	0	1000		c		Oxidative Phosphorylation	C00001[c] + C00013[c] <=> 2 C00009[c]
	R00086p	ATP synthase (periplasm)	3 ADP + 3 Orthophosphate + 14 H_p => 3 ATP + 14 H + 3 H2O	3.6.1.14;3.6.1.3;3.6.1.5;3.6.1.8;3.6.3.15;3.6.3.27;3.6.4.12	PMM1438:PMM1439:PMM1450:PMM1451:PMM1452:PMM1453:PMM1454:PMM1455:PMM1456	0	1000		p		Oxidative Phosphorylation	C00001[c] + C00002[c] <=> C00008[c] + C00009[c]
	R00138	Triphosphate phosphohydrolase	Triphosphate + H2O <=> Diphosphate + Orthophosphate	3.6.1.25	PMM0494:PMM0511	-1000	1000		c		Oxidative Phosphorylation	C00001[c] + C00536[c] <=> C00009[c] + C00013[c]
	R00275	superoxide:superoxide oxidoreductase	2 Superoxide_anion + 2 H => Hydrogen_peroxide + Oxygen	1.15.1.1	PMM1294	0	1000		c		Oxidative Phosphorylation	2 C00080[c] + 2 C00704[c] <=> C00007[c] + C00027[c]
	R03817Ferrip	cytochrome b6/f complex periplasm	2 H + Plastoquinol_p + 2 Ferricytochrome_c_p => 4 H_p + Plastoquinone_p + 2 Ferrocytochrome_c_p	1.10.99.1	PMM0325:PMM0326:PMM0461:PMM0462:PMM0740:PMM1058:PMM1152	0	1000		p		Oxidative Phosphorylation	C16693 + 2 C03162 <=> C02061 + 2 C03025
	R03817pcp	cytochrome b6/f complex periplasm	2 H + 2 Oxidized_plastocyanin_p + Plastoquinol_p => 4 H_p + 2 Reduced_plastocyanin_p + Plastoquinone_p	1.10.99.1	PMM0325:PMM0326:PMM0461:PMM0462:PMM0740:PMM1058:PMM1152	0	1000		p		Oxidative Phosphorylation	C16693 + 2 C03162 <=> C02061 + 2 C03025
	Warburg3	cytochrome oxidase bd (plastocianine-8: 2 protons) (lumen)	2 Plastoquinol_th + Oxygen => 2 Plastoquinone_th + 2 H2O	1.9.3.1	PMM0448:PMM0444:PMM0445:PMM0446:PMM0336	0	1000		th		Oxidative Phosphorylation
	Warburg4	cytochrome c oxidase, synechocystis (2 protons)	8 H + 4 Ferrocytochrome_c_p + Oxygen => 4 H_p + 4 Ferricytochrome_c_p + 2 H2O	1.9.3.1	PMM0448:PMM0444:PMM0445:PMM0446:PMM0447:PMM0814	0	1000		p		Oxidative Phosphorylation
	Warburg5	cytochrome c oxidase, synechocystis (2 protons periplasm)	8 H + 4 Reduced_plastocyanin_p + Oxygen => 4 H_p + 4 Oxidized_plastocyanin_p + 2 H2O	1.9.3.1	PMM0448:PMM0444:PMM0445:PMM0446:PMM0447:PMM0814	0	1000		p		Oxidative Phosphorylation
	Warburg6	cytochrome oxidase bd (plastocianine-8: 2 protons) (periplasm)	2 Plastoquinol_p + Oxygen => 2 Plastoquinone_p + 2 H2O	1.9.3.1	PMM0448:PMM0444:PMM0445:PMM0446:PMM0336	0	1000		p		Oxidative Phosphorylation
	R00006	pyruvate:pyruvate acetaldehydetransferase	2 Pyruvate => 2_Acetolactate + CO2	2.2.1.6	PMM0526:PMM1154	0	1000		c		Pantothenate and CoA biosynthesis	2 C00022[c] => C00011[c] + C00900[c]
	R00130	ATP:dephospho-CoA 3-phosphotransferase	ATP + Dephospho_CoA => ADP + CoA	2.7.1.24;2.7.7.3	PMM0049:PMM0884	0	1000		c		Pantothenate and CoA biosynthesis	C00002[c] + C00882[c] <=> C00008[c] + C00010[c]
	R01209	2,3-Dihydroxy-3-methylbutanoate hydro-lyase	2_3_Dihydroxy_3_methylbutanoate => 3_Methyl_2_oxobutanoic_acid + H2O	4.2.1.9	PMM0774	0	1000		c		Pantothenate and CoA biosynthesis	C04039[c] => C00001[c] + C00141[c]
	R01226	5,10-Methylenetetrahydrofolate:3-methyl-2-oxobutanoate hydroxymethyltransferase	5_10_Methylenetetrahydrofolate + 3_Methyl_2_oxobutanoic_acid + H2O => Tetrahydrofolate + 2_Dehydropantoate	2.1.2.11	PMM1310	0	1000		c		Pantothenate and CoA biosynthesis	C00001[c] + C00141[c] + C00143[c] <=> C00101[c] + C00966[c]
	R01623	[Acyl-carrier-protein] 4'-pantetheine-phosphohydrolase	Acyl_carrier_protein + H2O => Pantetheine_4_phosphate + Apo_acyl_carrier_protein	3.1.4.14		0	1000		c		Pantothenate and CoA biosynthesis	C00229 + C00001 <=> C01134 + C03688
	R01625	CoA:apo-[acyl-carrier-protein] pantetheinephosphotransferase	Apo_acyl_carrier_protein + CoA => Adenosine_3_5_bisphosphate + Acyl_carrier_protein	2.7.8.7		0	1000		c		Pantothenate and CoA biosynthesis	C00010[c] + C03688[c] <=> C00054[c] + C00229[c]
	R02472	(R)-Pantoate:NADP+ 2-oxidoreductase	2_Dehydropantoate + NADPH + H => R_Pantoate + NADP	1.1.1.169		0	1000		c		Pantothenate and CoA biosynthesis	C00522 + C00006 <=> C00966 + C00005 + C00080
	R02473	(R)-Pantoate:beta-alanine ligase	ATP + R_Pantoate + beta_Alanine <=> AMP + Diphosphate + Pantothenate	2.7.4.14;6.3.2.1	PMM1590	-1000	1000		c		Pantothenate and CoA biosynthesis	C00002[c] + C00099[c] + C00522[c] <=> C00013[c] + C00020[c] + C00864[c]
	R03018	ATP:pantothenate 4-phosphotransferase	ATP + Pantothenate => ADP + D_4_Phosphopantothenate	2.7.1.33;6.3.4.15	PMM0078:PMM0080:PMM0433	0	1000		c		Pantothenate and CoA biosynthesis	C00002[c] + C00864[c] <=> C00008[c] + C03492[c]
	R03035	ATP:pantetheine-4-phosphate adenylyltransferase	ATP + Pantetheine_4_phosphate => Diphosphate + Dephospho_CoA	2.7.1.24;2.7.7.3	PMM0049:PMM0884	0	1000		c		Pantothenate and CoA biosynthesis	C00002[c] + C01134[c] <=> C00013[c] + C00882[c]
	R03051	2,3-Dihydroxy-3-methylbutanoate:NADP+ oxidoreductase	2_Acetolactate + NADPH + H => 2_3_Dihydroxy_3_methylbutanoate + NADP	1.1.1.86	PMM1315	0	1000		c		Pantothenate and CoA biosynthesis	C00005[c] + C00080[c] + C00900[c] => C00006[c] + C04039[c]
	R03269	N-[(R)-4-Phosphopantothenoyl]-L-cysteine carboxy-lyase	R_4_Phosphopantothenoyl_L_cysteine => Pantetheine_4_phosphate + CO2	4.1.1.36;6.3.2.5	PMM0229	0	1000		c		Pantothenate and CoA biosynthesis	C04352[c] <=> C00011[c] + C01134[c]
	R04230	(R)-4-Phosphopantothenate:L-cysteine ligase	ATP + D_4_Phosphopantothenate + L_Cysteine => AMP + Diphosphate + R_4_Phosphopantothenoyl_L_cysteine	4.1.1.36;6.3.2.5	PMM0229	0	1000		c		Pantothenate and CoA biosynthesis	C00002[c] + C00097[c] + C03492[c] <=> C00013[c] + C00020[c] + C04352[c]
	R01049	ATP:D-ribose-5-phosphate diphosphotransferase	ATP + D_Ribose_5_phosphate <=> AMP + 5_Phospho_alpha_D_ribose_1_diphosphate	2.7.6.1	PMM1080	-1000	1000		c		Pentose phosphate pathway	C00002[c] + C00117[c] <=> C00020[c] + C00119[c]
	R01051	ATP:D-ribose 5-phosphotransferase	ATP + D_Ribose <=> ADP + D_Ribose_5_phosphate	2.7.1.15	PMM1044	-1000	1000		c		Pentose phosphate pathway	C00002[c] + C00121[c] <=> C00008[c] + C00117[c]
	R01057	D-Ribose 1,5-phosphomutase	alpha_D_Ribose_1_phosphate <=> D_Ribose_5_phosphate	5.4.2.2;5.4.2.7;5.4.2.8	PMM0076:PMM0278	-1000	1000		c		Pentose phosphate pathway	C00620[c] <=> C00117[c]
	R01066	2-deoxy-D-ribose-5-phosphate acetaldehyde-lyase	D_Glyceraldehyde_3_phosphate + Acetaldehyde => 2_Deoxy_D_ribose_5_phosphate	4.1.2.4	PMM0399	0	1000		c		Pentose phosphate pathway	C00673[c] <=> C00084[c] + C00118[c]
	R01528	6-phospho-D-gluconate:NADP+ 2-oxidoreductase	6_Phospho_D_gluconate + NADP => D_Ribulose_5_phosphate + CO2 + NADPH + H	1.1.1.44	PMM0770	0	1000		c		Pentose phosphate pathway	C00006[c] + C00345[c] <=> C00005[c] + C00011[c] + C00080[c] + C00199[c]
	R01827	sedoheptulose-7-phosphate:D-glyceraldehyde-3-phosphate glyceronetransferase	Sedoheptulose_7_phosphate + D_Glyceraldehyde_3_phosphate <=> D_Erythrose_4_phosphate + D_Fructose_6_phosphate	2.2.1.2;5.3.1.9	PMM0519	-1000	1000		c		Pentose phosphate pathway	C00118[c] + C05382[c] <=> C00279[c] + C05345[c]
	R02035	6-Phospho-D-glucono-1,5-lactone lactonohydrolase	D_Glucono_1_5_lactone_6_phosphate + H2O => 6_Phospho_D_gluconate	3.1.1.31	PMM0771	0	1000		c		Pentose phosphate pathway	C00001[c] + C01236[c] <=> C00345[c]
	R02736	beta-D-Glucose-6-phosphate:NADP+ 1-oxoreductase	D_Glucose_6_phosphate + NADP <=> D_Glucono_1_5_lactone_6_phosphate + NADPH + H	1.1.1.49;3.1.1.31	PMM1074:PMM0771	-1000	1000		c		Pentose phosphate pathway	C00006[c] + C01172[c] <=> C00005[c] + C00080[c] + C01236[c]
	R02750	ribokinase	2_Deoxy_D_ribose_5_phosphate + ADP => Deoxyribose + ATP	2.7.1.15	PMM1044	0	1000		c		Pentose phosphate pathway	C00008[c] + C00673[c] <=> C00002[c] + C01801[c]
	R05605	KDPG aldolase	2_Dehydro_3_deoxy_6_phospho_D_gluconate <=> D_Glyceraldehyde_3_phosphate + Pyruvate	4.1.2.14	PMM0225	-1000	1000		c		Pentose phosphate pathway	C04442 <=> C00118 + C00022
	R06837	Ribose 1-phosphokinase	alpha_D_Ribose_1_phosphate + Orthophosphate <=> D_Ribose_1_5_bisphosphate + H2O			-1000	1000		c		Pentose phosphate pathway	C00620 <=> C01151
	R04519	[poly-N-acetyl-D-glucosaminyl-(1->4)-(N-acetyl-D-muramoylpentapeptide)]-diphosphoundecaprenol:[N-acetyl-D-glucosaminyl-(1->4)-N-acetyl-D-muramoylpentapeptide]-diphosphoundecaprenol polysaccharidetransferase	Undecaprenyl_diphospho_N_acetylmuramoyl_N_acetylglucosamine_L_alanyl_D_glutamyl_meso_2_6_diaminopimeloyl_D_alanyl_D_alanine => di_trans_poly_cis_Undecaprenyl_diphosphate + Crosslinked_peptideglycan	2.4.1.129	PMM0040	0	1000		c		Peptidoglycan biosynthesis	C05898[c] + C11827[c] <=> C04574[c] + C05896[c]
	R04617	UDP-N-acetylmuramoyl-L-alanyl-D-glutamyl-meso-2,6-diaminoheptanedioate:D-alanyl-D-alanine ligase(ADP-forming)	ATP + UDP_N_acetylmuramoyl_L_alanyl_D_gamma_glutamyl_meso_2_6_diaminopimelate + D_Alanyl_D_alanine => ADP + Orthophosphate + UDP_N_acetylmuramoyl_L_alanyl_D_glutamyl_6_carboxy_L_lysyl_D_alanyl_D_alanine	6.3.2.10;6.3.2.13	PMM0610:PMM0413	0	1000		c		Peptidoglycan biosynthesis	C00002[c] + C00993[c] + C04877[c] => C00008[c] + C00009[c] + C04882[c]
	R05032	UDP-N-acetyl-D-glucosamine:undecaprenyl-diphospho-N-acetylmuramoyl-L-alanyl-gamma-D-glutamyl-meso-2,6-diaminopimeloyl-D-alanyl-D-alanine 4-beta-N-acetylglucosaminlytransferase	Undecaprenyl_diphospho_N_acetylmuramoyl_L_alanyl_D_glutamyl_meso_2_6_diaminopimeloyl_D_alanyl_D_alanine + UDP_N_acetyl_alpha_D_glucosamine => Undecaprenyl_diphospho_N_acetylmuramoyl_N_acetylglucosamine_L_alanyl_D_glutamyl_meso_2_6_diaminopimeloyl_D_alanyl_D_alanine + UDP	2.4.1.227	PMM0197	0	1000		c		Peptidoglycan biosynthesis	C00043[c] + C05897[c] => C00015[c] + C05898[c]
	R05627	undecaprenyl-diphosphate phosphohydrolase	di_trans_poly_cis_Undecaprenyl_diphosphate + H2O => di_trans_poly_cis_Undecaprenyl_phosphate + Orthophosphate	3.6.1.27	PMM0956	0	1000		c		Peptidoglycan biosynthesis	C00001[c] + C04574[c] => C00009[c] + C17556[c]
	R05630	UDP-N-acetylmuramoyl-L-alanyl-gamma-D-glutamyl-meso-2,6-diaminopimeloyl-D-alanyl-D-alanine:undecaprenyl-phosphate phospho-N-acetylmuramoyl-pentapeptide-transferase	UDP_N_acetylmuramoyl_L_alanyl_D_glutamyl_6_carboxy_L_lysyl_D_alanyl_D_alanine + di_trans_poly_cis_Undecaprenyl_phosphate => UMP + Undecaprenyl_diphospho_N_acetylmuramoyl_L_alanyl_D_glutamyl_meso_2_6_diaminopimeloyl_D_alanyl_D_alanine	2.7.8.13	PMM1709	0	1000		c		Peptidoglycan biosynthesis	C04882 + C17556 <=> C00105 + C05897
	R00674	L-serine hydro-lyase	L_Serine + Indole => L_Tryptophan + H2O	4.2.1.20	PMM0164:PMM0572	0	1000		c		Phenylalanine, tyrosine and tryptophan biosynthesis	C00065[c] + C00463[c] <=> C00001[c] + C00078[c]
	R00691	L-arogenate hydro-lyase	L_Arogenate => L_Phenylalanine + H2O + CO2	4.2.1.51;4.2.1.91;5.4.99.5	PMM1504	0	1000		c		Phenylalanine, tyrosine and tryptophan biosynthesis	C00826[c] => C00001[c] + C00011[c] + C00079[c]
	R00694	L-Phenylalanine:2-oxoglutarate aminotransferase	L_Phenylalanine + 2_Oxoglutarate <=> Phenylpyruvate + L_Glutamate	2.6.1.1;2.6.1.5;2.6.1.57;2.6.1.9	PMM0186:PMM0674	-1000	1000		c		Phenylalanine, tyrosine and tryptophan biosynthesis	C00026[c] + C00079[c] <=> C00025[c] + C00166[c]
	R00732	L-arogenate:NAD+ oxidoreductase	L_Arogenate + NAD => L_Tyrosine + CO2 + NADH + H	1.3.1.12	PMM1565	0	1000		c		Phenylalanine, tyrosine and tryptophan biosynthesis	C00003[c] + C00826[c] <=> C00004[c] + C00011[c] + C00080[c] + C00082[c]
	R00985	chorismate pyruvate-lyase	Chorismate + Ammonia => Anthranilate + Pyruvate + H2O	2.4.2.18;4.1.1.48;4.1.3.27;5.3.1.24	PMM0952:PMM1297:PMM1577:PMM0245:PMM0523:PMM1570	0	1000		c		Phenylalanine, tyrosine and tryptophan biosynthesis	C00014[c] + C00251[c] <=> C00001[c] + C00022[c] + C00108[c]
	R01073	N-(5-Phospho-D-ribosyl)anthranilate:pyrophosphate phosphoribosyl-transferase	Anthranilate + 5_Phospho_alpha_D_ribose_1_diphosphate => N_5_Phospho_D_ribosylanthranilate + Diphosphate	2.4.2.18;4.1.3.27	PMM0952:PMM1577	0	1000		c		Phenylalanine, tyrosine and tryptophan biosynthesis	C00013[c] + C04302[c] <=> C00108[c] + C00119[c]
	R01373	prephenate hydro-lyase	Prephenate => Phenylpyruvate + H2O + CO2	4.2.1.51;4.2.1.91	PMM1504	0	1000		c		Phenylalanine, tyrosine and tryptophan biosynthesis	C00254[c] <=> C00001[c] + C00011[c] + C00166[c]
	R01714	5-O-(1-Carboxyvinyl)-3-phosphoshikimate phosphate-lyase	5_O_1_Carboxyvinyl_3_phosphoshikimate => Chorismate + Orthophosphate	4.2.3.5	PMM0224	0	1000		c		Phenylalanine, tyrosine and tryptophan biosynthesis	C01269[c] <=> C00009[c] + C00251[c]
	R01715	Chorismate pyruvatemutase	Chorismate <=> Prephenate	5.4.99.5	PMM1565:PMM1699:PMM1504:PMM1181	-1000	1000		c		Phenylalanine, tyrosine and tryptophan biosynthesis	C00251[c] <=> C00254[c]
	R01731	L-arogenate:2-oxoglutarate aminotransferase	Oxaloacetate + L_Arogenate <=> L_Aspartate + Prephenate	2.6.1.1;2.6.1.57		-1000	1000		c		Phenylalanine, tyrosine and tryptophan biosynthesis	C00036[c] + C00826[c] <=> C00049[c] + C00254[c]
	R01826	Phosphoenolpyruvate:D-erythrose-4-phosphate C-(1-carboxyvinyl)transferase	Phosphoenolpyruvate + D_Erythrose_4_phosphate + H2O => 2_Dehydro_3_deoxy_D_arabino_heptonate_7_phosphate + Orthophosphate	2.5.1.54;5.4.99.5	PMM1699:PMM1181	0	1000		c		Phenylalanine, tyrosine and tryptophan biosynthesis	C00001[c] + C00074[c] + C00279[c] <=> C00009[c] + C04691[c]
	R02340	(1S,2R)-1-C-(indol-3-yl)glycerol 3-phosphate D-glyceraldehyde-3-phosphate-lyase	Indoleglycerol_phosphate <=> Indole + D_Glyceraldehyde_3_phosphate	4.1.2.8;4.2.1.20	PMM0164:PMM0572	-1000	1000		c		Phenylalanine, tyrosine and tryptophan biosynthesis	C03506[c] <=> C00118[c] + C00463[c]
	R02412	ATP:shikimate 3-phosphotransferase	ATP + Shikimate <=> ADP + Shikimate_3_phosphate	1.1.1.25;2.5.1.19;2.7.1.71;4.2.1.10;4.2.3.4	PMM1705:PMM0613:PMM0107:PMM0387:PMM0682	-1000	1000		c		Phenylalanine, tyrosine and tryptophan biosynthesis	C00002[c] + C00493[c] <=> C00008[c] + C03175[c]
	R02413	Shikimate:NADP+ 3-oxidoreductase	Shikimate + NADP <=> 3_Dehydroshikimate + NADPH + H	1.1.1.25;1.1.1.282	PMM1705	-1000	1000		c		Phenylalanine, tyrosine and tryptophan biosynthesis	C00493 + C00006 <=> C02637 + C00005 + C00080
	R03083	2-Dehydro-3-deoxy-D-arabino-heptonate 7-phosphate phosphate-lyase	2_Dehydro_3_deoxy_D_arabino_heptonate_7_phosphate <=> 3_Dehydroquinate + Orthophosphate	1.1.1.25;2.5.1.19;2.7.1.71;4.2.1.10;4.2.3.4	PMM1705:PMM0613:PMM0107:PMM0387:PMM0682	-1000	1000		c		Phenylalanine, tyrosine and tryptophan biosynthesis	C04691[c] <=> C00009[c] + C00944[c]
	R03084	3-Dehydroquinate hydro-lyase	3_Dehydroquinate <=> 3_Dehydroshikimate + H2O	4.2.1.10	PMM0387	-1000	1000		c		Phenylalanine, tyrosine and tryptophan biosynthesis	C00944 <=> C02637 + C00001
	R03460	Phosphoenolpyruvate:3-phosphoshikimate 5-O-(1-carboxyvinyl)-transferase	Phosphoenolpyruvate + Shikimate_3_phosphate <=> Orthophosphate + 5_O_1_Carboxyvinyl_3_phosphoshikimate	1.1.1.25;2.5.1.19;2.7.1.71;4.2.1.10;4.2.3.4	PMM1705:PMM0613:PMM0107:PMM0387:PMM0682	-1000	1000		c		Phenylalanine, tyrosine and tryptophan biosynthesis	C00074[c] + C03175[c] <=> C00009[c] + C01269[c]
	R03508	1-(2-Carboxyphenylamino)-1-deoxy-D-ribulose-5-phosphate carboxy-lyase(cyclizing)	1_2_Carboxyphenylamino_1_deoxy_D_ribulose_5_phosphate => Indoleglycerol_phosphate + CO2 + H2O	4.1.1.48;4.1.3.27;5.3.1.24	PMM1297:PMM1577:PMM0245:PMM0523:PMM1570	0	1000		c		Phenylalanine, tyrosine and tryptophan biosynthesis	C01302[c] <=> C00001[c] + C00011[c] + C03506[c]
	R03509	N-(5-Phospho-beta-D-ribosyl)anthranilate ketol-isomerase	N_5_Phospho_D_ribosylanthranilate <=> 1_2_Carboxyphenylamino_1_deoxy_D_ribulose_5_phosphate	5.3.1.24	PMM0537	-1000	1000		c		Phenylalanine, tyrosine and tryptophan biosynthesis	C04302 <=> C01302
	R01334	2-Phosphoglycolate phosphohydrolase	2_Phosphoglycolate + H2O => Glycolate + Orthophosphate	3.1.3.18		0	1000		c		Photorespiration	C00988 + C00001 => C00160 + C00009
	R03140	D-Ribulose 1,5-bisphosphate oxygenase	D_Ribulose_1_5_bisphosphate_car + Oxygen => 3_Phospho_D_glycerate_car + 2_Phosphoglycolate	4.1.1.39	PMM0550:PMM0551	0	1000		car		Photorespiration	C01182 + C00007 => C00197 + C00988
	MehlerPSI	Mehler reaction at PS I	Reduced_ferredoxin + Photon_P700 + Oxygen => Oxidized_ferredoxin + Superoxide_anion						th		Photosynthesis
	PSIabs	photon absorption PSI	Photon => Photon_P700						th		Photosynthesis
	PSIIabs	photon absorption PSII	Photon => Photon_P680						th		Photosynthesis
	R00086th	ATP synthetase(thylakoid)	3 ADP + 3 Orthophosphate + 14 H_th => 3 ATP + 14 H + 3 H2O	3.6.1.14;3.6.1.3;3.6.1.5;3.6.1.8;3.6.3.15;3.6.3.27;3.6.4.12	PMM1438:PMM1439:PMM1450:PMM1451:PMM1452:PMM1453:PMM1454:PMM1455:PMM1456				th		Photosynthesis	C00001[c] + C00002[c] <=> C00008[c] + C00009[c]
	R01195	FQR	4 H + 2 Plastoquinone_th + 4 Reduced_ferredoxin => 2 Plastoquinol_th + 4 Oxidized_ferredoxin	1.18.1.2	PMM0581:PMM0898:PMM1352:PMM1449:PMM1075				th		Photosynthesis	C00006[c] + C00080[c] + 2 C00138[c] <=> C00005[c] + 2 C00139[c]
	R03817Ferrith	cytochrome b6/f complex	2 H + 2 Ferricytochrome_c_th + Plastoquinol_th => 4 H_th + 2 Ferrocytochrome_c_th + Plastoquinone_th	1.10.99.1	PMM0325:PMM0326:PMM0461:PMM0462:PMM0740:PMM1058:PMM1152				th		Photosynthesis	C16693 + 2 C03162 <=> C02061 + 2 C03025
	R03817pcth	cytochrome b6/f complex	2 H + Plastoquinol_th + 2 Oxidized_plastocyanin_th => 4 H_th + Plastoquinone_th + 2 Reduced_plastocyanin_th	1.10.99.1	PMM0325:PMM0326:PMM0461:PMM0462:PMM0740:PMM1058:PMM1152				th		Photosynthesis	C16693 + 2 C03162 <=> C02061 + 2 C03025
	R09503	photosystem II	2 Plastoquinone_th + 2 H2O + 4 Photon_P680 => 2 Plastoquinol_th + Oxygen + 2 H_th	1.10.3.9	PMM0223:PMM1157:PMM1158:PMM0315:PMM0297:PMM0298:PMM0299:PMM0300:PMM0272:PMM0317:PMM0251:PMM0253:PMM0228:PMM1098:PMM0314:PMM0062:PMM1117:PMM1644:PMM0507:PMM0926				th		Photosynthesis
	R09542Ferri	photosystem I (ferrocytochrome)	2 Ferrocytochrome_c_th + 2 Oxidized_ferredoxin + 2 Photon_P700 => 2 Ferricytochrome_c_th + 2 Reduced_ferredoxin	1.97.1.12	PMM1524:PMM1523:PMM1607:PMM1578:PMM0329:PMM0469:PMM1520:PMM0468:PMM0906:PMM1519:PMM0540				th		Photosynthesis	C03025[c] + C00139[c] + C00205[c] <=> C03162[c] + C00138[c]
	R09542pc	photosystem I (plastocyanin)	2 Reduced_plastocyanin_th + 2 Oxidized_ferredoxin + 2 Photon_P700 => 2 Oxidized_plastocyanin_th + 2 Reduced_ferredoxin	1.97.1.12	PMM1524:PMM1523:PMM1607:PMM1578:PMM0329:PMM0469:PMM1520:PMM0468:PMM0906:PMM1519:PMM0540				th		Photosynthesis	C03025[c] + C00139[c] + C00205[c] <=> C03162[c] + C00138[c]
	dvChlabinterconversion	divinyl chlorophyll a and b interconversion	Divinylchlorophyll_a + H2O <=> Divinylchlorophyll_b + H			-1000	1000		c		Porphyrin and chlorophyll metabolism	C11850 <=> C05307
	dvChlasynthase	divinyl chlorophyll a synthase	Divinyl_chlorophyllide_a + Phytyl_diphosphate => Divinylchlorophyll_a + Diphosphate		PMM0428	0	1000		c		Porphyrin and chlorophyll metabolism	C11832 <=> C11850
	R00036	5-aminolevulinate hydro-lyase	2 5_Aminolevulinate => Porphobilinogen + 2 H2O	4.2.1.24	PMM0215	0	1000		c		Porphyrin and chlorophyll metabolism	2 C00430[c] <=> 2 C00001[c] + C00931[c]
	R00084	porphobilinogen:(4-[2-carboxyethyl]-3-[carboxymethyl]pyrrol-2-yl)methyltransferase	4 Porphobilinogen + H2O <=> Hydroxymethylbilane + 4 Ammonia	2.5.1.61	PMM0495	-1000	1000		c		Porphyrin and chlorophyll metabolism	C00001[c] + 4 C00931[c] <=> 4 C00014[c] + C01024[c]
	R00310	protoheme ferro-lyase	Protoporphyrin + Fe2 => Heme	4.99.1.1	PMM0525	0	1000		c		Porphyrin and chlorophyll metabolism	C02191[c] + C14818[c] <=> C00032[c] + C00080[c]
	R00311	Heme, hydrogen-donor:oxygen oxidoreductase	Heme + 3 Plastoquinol + 3 Oxygen => Biliverdin + CO + Fe2 + 3 Plastoquinone + 3 H2O	1.14.99.3	PMM1594	0	1000		c		Porphyrin and chlorophyll metabolism	3 C00007[c] + 3 C16693[c] + C00032[c] <=> 3 C00001[c] + 3 C02061[c] + C00237[c] + C00500[c] + C14818[c]
	R02272	(S)-4-Amino-5-oxopentanoate 4,5-aminomutase	5_Aminolevulinate <=> S_4_Amino_5_oxopentanoate	5.4.3.8	PMM0483	-1000	1000		c		Porphyrin and chlorophyll metabolism	C00430[c] <=> C03741[c]
	R03165	Hydroxymethylbilane hydro-lyase(cyclizing)	Hydroxymethylbilane => Uroporphyrinogen_III + H2O	2.1.1.107;4.2.1.75	PMM0113	0	1000		c		Porphyrin and chlorophyll metabolism	C01024[c] <=> C00001[c] + C01051[c]
	R03194	S-adenosyl-L-methionine:uroporphyrin-III C-methyltransferase	2 S_Adenosyl_L_methionine + Uroporphyrinogen_III => 2 S_Adenosyl_L_homocysteine + Precorrin_2	2.1.1.107;4.2.1.75	PMM1694	0	1000		c		Porphyrin and chlorophyll metabolism	2 C00019[c] + C01051[c] <=> 2 C00021[c] + C02463[c]
	R03197	Uroporphyrinogen-III carboxy-lyase	Uroporphyrinogen_III => Coproporphyrinogen_III + 4 CO2	4.1.1.37	PMM0583	0	1000		c		Porphyrin and chlorophyll metabolism	C01051[c] <=> 4 C00011[c] + C03263[c]
	R03220	Coproporphyrinogen:oxygen oxidoreductase(decarboxylating)	Coproporphyrinogen_III + Oxygen => Protoporphyrinogen_IX + 2 CO2 + 2 H2O	1.3.3.3	PMM1582	0	1000		c		Porphyrin and chlorophyll metabolism	C00007[c] + C03263[c] <=> 2 C00001[c] + 2 C00011[c] + C01079[c]
	R03222	protoporphyrinogen-IX:oxygen oxidoreductase	Protoporphyrinogen_IX + 3 Oxygen <=> Protoporphyrin + 3 Hydrogen_peroxide	1.3.3.4	PMM0318:PMM0881	-1000	1000		c		Porphyrin and chlorophyll metabolism	C01079 + 3 C00007 <=> C02191 + 3 C00027
	R03877	Magnesium-protoporphyrin IX chelatase	ATP + Protoporphyrin + Magnesium_cation + H2O => ADP + Orthophosphate + Magnesium_protoporphyrin	6.6.1.1	PMM0831	0	1000		c		Porphyrin and chlorophyll metabolism	C00001[c] + C00002[c] + C00305[c] + C02191[c] <=> C00008[c] + C00009[c] + 2 C00080[c] + C03516[c]
	R03948	S-adenosyl-L-methionine:precorrin-4 C20-methyltransferase	S_Adenosyl_L_methionine + Precorrin_2 => S_Adenosyl_L_homocysteine + Precorrin_3A	2.1.1.130;2.1.1.131;2.1.1.151	PMM0389:PMM1525	0	1000		c		Porphyrin and chlorophyll metabolism	C00019[c] + C02463[c] <=> C00021[c] + C00080[c] + C05772[c]
	R04109	L-glutamate-semialdehyde: NADP+ oxidoreductase(L-glutamyl-tRNA(Glu)-forming)	L_Glutamyl_tRNAGlu + NADPH + H => S_4_Amino_5_oxopentanoate + tRNA + NADP	1.2.1.70	PMM0768	0	1000		c		Porphyrin and chlorophyll metabolism	C00005[c] + C00080[c] + C02987[c] <=> C00006[c] + C01641[c] + C03741[c]
	R04237	S-adenosyl-L-methionine:magnesium-protoporphyrin-IX O-methyltransferase	S_Adenosyl_L_methionine + Magnesium_protoporphyrin => S_Adenosyl_L_homocysteine + Magnesium_protoporphyrin_monomethyl_ester + H	2.1.1.11	PMM0168	0	1000		c		Porphyrin and chlorophyll metabolism	C00019[c] + C03516[c] <=> C00021[c] + C04536[c]
	R04594		N1_5_Phospho_alpha_D_ribosyl_5_6_dimethylbenzimidazole + H2O => alpha_Ribazole + Orthophosphate	3.1.3.73	PMM0515	0	1000		c		Porphyrin and chlorophyll metabolism	C00001[c] + C04778[c] <=> C00009[c] + C05775[c]
	R05149	S-Adenosyl-L-methionine:1-precorrin-6Y C5,15-methyltransferase	2 S_Adenosyl_L_methionine + Precorrin_6Y => 2 S_Adenosyl_L_homocysteine + Precorrin_8X + CO2	2.1.1.132	PMM1268	0	1000		c		Porphyrin and chlorophyll metabolism	2 C00019[c] + C06319[c] <=> C00011[c] + 2 C00021[c] + C06408[c]
	R05150	precorrin-6Y:NADP+ oxidoreductase	Precorrin_6Y + NADP <=> Precorrin_6X + NADPH + H	1.3.1.54	PMM0503	-1000	1000		c		Porphyrin and chlorophyll metabolism	C00006[c] + C06319[c] <=> C00005[c] + C00080[c] + C06320[c]
	R05177	precorrin 8X 11,12-methylmutase	Precorrin_8X <=> Hydrogenobyrinate	5.4.99.61	PMM1646	-1000	1000		c		Porphyrin and chlorophyll metabolism	C06408 <=> C06399
	R05180	S-adenosyl-L-methionine:precorrin-3B C17-methyltransferase	S_Adenosyl_L_methionine + Precorrin_3B => S_Adenosyl_L_homocysteine + Precorrin_4	2.1.1.130;2.1.1.131	PMM1525	0	1000		c		Porphyrin and chlorophyll metabolism	C00019[c] + C06406[c] <=> C00021[c] + C06407[c]
	R05181	S-adenosyl-L-methionine:precorrin-4 C11 methyltransferase	S_Adenosyl_L_methionine + Precorrin_4 => S_Adenosyl_L_homocysteine + Precorrin_5	2.1.1.133	PMM0459	0	1000		c		Porphyrin and chlorophyll metabolism	C00019[c] + C06407[c] <=> C00021[c] + C06416[c]
	R05217	precorrin-3A,NADH:oxygen oxidoreductase (20-hydroxylating)	Precorrin_3A + Oxygen + NADH + H => Precorrin_3B + NAD + H2O	1.14.13.83		0	1000		c		Porphyrin and chlorophyll metabolism	C05772 + C00007 + C00004 + C00080 <=> C06406 + C00003 + C00001
	R05218	cob(II)yrinic acid-a,c-diamide:FMN oxidoreductase	2 CobIIyrinate_a_c_diamide + Reduced_FMN <=> 2 CobIyrinate_a_c_diamide + FMN + 2 H	1.16.8.1	PMM1171	-1000	1000		c		Porphyrin and chlorophyll metabolism	C01847[c] + 2 C06504[c] <=> C00061[c] + 2 C00080[c] + 2 C06505[c]
	R05219		Precorrin_5 + S_Adenosyl_L_methionine + H2O => Precorrin_6X + Acetate + S_Adenosyl_L_homocysteine	2.1.1.152		0	1000		c		Porphyrin and chlorophyll metabolism	C06320 + C00033 + C00021 <=> C06416 + C00019 + C00001
	R05220	ATP:cob(I)yrinic acid-a,c-diamide Cobeta-adenosyltransferase	CobIyrinate_a_c_diamide + ATP => Adenosyl_cobyrinate_a_c_diamide + Triphosphate	2.5.1.17	PMM0245:PMM0523:PMM1570	0	1000		c		Porphyrin and chlorophyll metabolism	C00002[c] + C06505[c] <=> C00536[c] + C06506[c]
	R05221		Adenosyl_cobinamide + ATP => Adenosyl_cobinamide_phosphate + ADP	2.7.1.156;2.7.7.62	PMM0863:PMM1316	0	1000		c		Porphyrin and chlorophyll metabolism	C00002[c] + C06508[c] <=> C00008[c] + C06509[c]
	R05222	adenosylcobinamide kinase	Adenosyl_cobinamide_phosphate + GTP => Adenosine_GDP_cobinamide + Diphosphate	2.7.7.62	PMM0863:PMM1316	0	1000		c		Porphyrin and chlorophyll metabolism	C06509 + C00044 <=> C06510 + C00013
	R05223		Adenosine_GDP_cobinamide + alpha_Ribazole => Cobamide_coenzyme + GMP + H	2.7.8.26	PMM0270	0	1000		c		Porphyrin and chlorophyll metabolism	C00144[c] + C00194[c] <=> C05775[c] + C06510[c]
	R05224		Hydrogenobyrinate + 2 L_Glutamine + 2 ATP + 2 H2O => Hydrogenobyrinate_a_c_diamide + 2 Orthophosphate + 2 L_Glutamate + 2 ADP	6.3.5.9	PMM1072	0	1000		c		Porphyrin and chlorophyll metabolism	2 C00001[c] + 2 C00002[c] + 2 C00064[c] + C06399[c] <=> 2 C00008[c] + 2 C00009[c] + 2 C00025[c] + C06503[c]
	R05225		Adenosyl_cobyrinate_a_c_diamide + 4 L_Glutamine + 4 ATP + 4 H2O => Adenosyl_cobyrinate_hexaamide + 4 L_Glutamate + 4 Orthophosphate + 4 ADP	6.3.5.10	PMM1160	0	1000		c		Porphyrin and chlorophyll metabolism	4 C00001[c] + 4 C00002[c] + 4 C00064[c] + C06506[c] <=> 4 C00008[c] + 4 C00009[c] + 4 C00025[c] + C06507[c]
	R05226	adenosylcobinamide amidohydrolase	Adenosyl_cobinamide + H2O => Adenosyl_cobyrinate_hexaamide + R_1_Aminopropan_2_ol	3.5.1.90		0	1000		c		Porphyrin and chlorophyll metabolism	C06507 + C03194 <=> C06508 + C00001
	R05227	hydrogenobyrinic-acid-a,c-diamide:cobalt cobalt-ligase	Hydrogenobyrinate_a_c_diamide + Cobalt_ion + ATP + H2O => CobIIyrinate_a_c_diamide + Orthophosphate + ADP	6.6.1.2	PMM0879:PMM0646	0	1000		c		Porphyrin and chlorophyll metabolism	C06503[c] + C00175[c] + C00002[c] + C00001[c] <=> C06504[c] + C00009[c] + C00008[c] + C00080[c]
	R05578	L-glutamate:tRNA(Glu) ligase	tRNA + L_Glutamate + ATP => L_Glutamyl_tRNAGlu + Diphosphate + AMP	6.1.1.15;6.1.1.17;6.1.1.24	PMM0508:PMM0473:PMM0473	0	1000		c		Porphyrin and chlorophyll metabolism	C00002[c] + C00025[c] + C01641[c] <=> C00013[c] + C00020[c] + C02987[c]
	R05817	(3Z)-phycocyanobilin:ferredoxin oxidoreductase	Biliverdin + Reduced_ferredoxin => 3Z_Phycocyanobilin + Oxidized_ferredoxin	1.3.7.5	PMM0747	0	1000		c		Porphyrin and chlorophyll metabolism	C00138[c] + C00500[c] => C00139[c] + C05786[c]
	R05818	15,16-dihydrobiliverdin:ferredoxin oxidoreductase	Biliverdin + Reduced_ferredoxin => 15_16_Dihydrobiliverdin + Oxidized_ferredoxin	1.3.7.2	PMM1593	0	1000		c		Porphyrin and chlorophyll metabolism	C00138[c] + C00500[c] => C00139[c] + C11630[c]
	R05819	(3Z)-phycoerythrobilin:ferredoxin oxidoreductase	15_16_Dihydrobiliverdin + Reduced_ferredoxin => 3Z_Phycoerythrobilin + Oxidized_ferredoxin	1.3.7.3	PMM1592	0	1000		c		Porphyrin and chlorophyll metabolism	C00138[c] + C11630[c] => C00139[c] + C05912[c]
	R06265	magnesium-protoporphyrin-IX 13-monomethyl ester,NADPH:oxygen oxidoreductase	Magnesium_protoporphyrin_monomethyl_ester + NADPH + H + Oxygen => 131_Hydroxy_magnesium_protoporphyrin_IX_13_monomethyl_ester + NADP + H2O	1.14.13.81	PMM0844	0	1000		c		Porphyrin and chlorophyll metabolism	C00005[c] + C00007[c] + C00080[c] + C04536[c] <=> C00001[c] + C00006[c] + C11829[c]
	R06266	magnesium-protoporphyrin-IX 13-monomethyl ester,NADPH:oxygen oxidoreductase (hydroxylating)	131_Hydroxy_magnesium_protoporphyrin_IX_13_monomethyl_ester + NADPH + 2 H + Oxygen => 131_Oxo_magnesium_protoporphyrin_IX_13_monomethyl_ester + NADP + 2 H2O	1.14.13.81	PMM0844	0	1000		c		Porphyrin and chlorophyll metabolism	C11829 + C00005 + C00080 + C00007 <=> C11830 + C00006 + 2 C00001
	R06267	magnesium-protoporphyrin-IX 13-monomethyl ester,NADPH:oxygen oxidoreductase (hydroxylating)	131_Oxo_magnesium_protoporphyrin_IX_13_monomethyl_ester + NADPH + H + Oxygen => Divinylprotochlorophyllide + NADP + 2 H2O	1.14.13.81	PMM0844	0	1000		c		Porphyrin and chlorophyll metabolism	C11830 + C00005 + C00080 + C00007 <=> C11831 + C00006 + 2 C00001
	R06286	chlorophyllide-a:NADP+ 7,8-oxidoreductase	Divinylprotochlorophyllide + NADPH + H => Divinyl_chlorophyllide_a + NADP	1.3.1.33	PMM0542:PMM0634:PMM1361	0	1000		c		Porphyrin and chlorophyll metabolism	C00006[c] + C11832[c] <=> C00005[c] + C00080[c] + C11831[c]
	R06529	adenosylcobyric acid:(R)-1-aminopropan-2-yl phosphate ligase	Adenosyl_cobyrinate_hexaamide + D_1_Aminopropan_2_ol_O_phosphate + ATP => Adenosyl_cobinamide_phosphate + ADP + Orthophosphate	6.3.1.10	PMM1316	0	1000		c		Porphyrin and chlorophyll metabolism	C00002[c] + C04122[c] + C06507[c] <=> C00008[c] + C00009[c] + C06509[c]
	R06530	L-threonine-O-3-phosphate carboxy-lyase	L_Threonine_O_3_phosphate => D_1_Aminopropan_2_ol_O_phosphate + CO2	4.1.1.81		0	1000		c		Porphyrin and chlorophyll metabolism	C12147[c] => C00011[c] + C04122[c]
	R06531	ATP:L-threonine O-phosphotransferase	L_Threonine + ATP => L_Threonine_O_3_phosphate + ADP	2.7.1.177		0	1000		c		Porphyrin and chlorophyll metabolism	C00188 + C00002 <=> C12147 + C00008
	R06558		Adenosyl_cobinamide + GTP => Adenosyl_cobinamide_phosphate + GDP	2.7.1.156;2.7.7.62	PMM0863:PMM1316	0	1000		c		Porphyrin and chlorophyll metabolism	C00044[c] + C06508[c] <=> C00035[c] + C06509[c]
	R06895	coproporphyrinogen-III:S-adenosyl-L-methionine oxidoreductase(decarboxylating)	Coproporphyrinogen_III + 2 S_Adenosyl_L_methionine => Protoporphyrinogen_IX + 2 CO2 + 2 L_Methionine + 2 5_Deoxyadenosine	1.3.99.22	PMM1311	0	1000		c		Porphyrin and chlorophyll metabolism	2 C00019[c] + C03263[c] <=> 2 C00011[c] + 2 C00073[c] + C01079[c] + 2 C05198[c]
	R07302	adenosylcobyric acid:(R)-1-aminopropan-2-ol ligase	ATP + Adenosyl_cobyrinate_hexaamide + R_1_Aminopropan_2_ol => ADP + Orthophosphate + Adenosyl_cobinamide	6.3.1.10	PMM1316	0	1000		c		Porphyrin and chlorophyll metabolism	C00002[c] + C03194[c] + C06507[c] <=> C00008[c] + C00009[c] + C06508[c]
	R07411	protoheme IX farnesyltransferase	Heme + H2O + trans_trans_Farnesyl_diphosphate <=> Heme_O + Diphosphate + 2 H	2.5.1.-	PMM0448	-1000	1000		c		Porphyrin and chlorophyll metabolism	C00032 + C00001 + C00448 <=> C15672 + C00013
	R00127	ATP:AMP phosphotransferase	ATP + AMP <=> 2 ADP	2.7.4.3	PMM1539	-1000	1000		c		Purine metabolism	C00002[c] + C00020[c] <=> 2 C00008[c]
	R00183	Adenosine 5-monophosphate phosphohydrolase	AMP + 2 H2O <=> Adenosine + Orthophosphate	3.1.3.5	PMM1271	-1000	1000		c		Purine metabolism	C00001[c] + C00020[c] <=> C00009[c] + C00212[c]
	R00190	AMP:diphosphate phospho-D-ribosyltransferase	AMP + Diphosphate <=> Adenine + 5_Phospho_alpha_D_ribose_1_diphosphate	2.4.2.7	PMM1122	-1000	1000		c		Purine metabolism	C00013[c] + C00020[c] <=> C00119[c] + C00147[c]
	R00330	ATP:GDP phosphotransferase	ATP + GDP <=> ADP + GTP	2.7.4.6	PMM0046	-1000	1000		c		Purine metabolism	C00002[c] + C00035[c] <=> C00008[c] + C00044[c]
	R00332	ATP:GMP phosphotransferase	ATP + GMP <=> ADP + GDP	2.7.4.8	PMM0467	-1000	1000		c		Purine metabolism	C00002[c] + C00144[c] <=> C00008[c] + C00035[c]
	R00336	guanosine-3,5-bis(diphosphate) 3-diphosphohydrolase	Guanosine_3_5_bisdiphosphate + H2O => GDP + Diphosphate	3.1.7.2	PMM0191	0	1000		c		Purine metabolism	C00001[c] + C01228[c] <=> C00013[c] + C00035[c]
	R00426	GTP diphosphohydrolase	GTP + H2O => GMP + Diphosphate	3.6.1.19;3.6.1.8	PMM0279:PMM1684:PMM0548	0	1000		c		Purine metabolism	C00001[c] + C00044[c] => C00013[c] + C00144[c]
	R00429	ATP:GTP 3-diphosphotransferase	ATP + GTP => AMP + Guanosine_3_diphosphate_5_triphosphate	2.7.6.5	PMM0191	0	1000		c		Purine metabolism	C00002[c] + C00044[c] => C00020[c] + C04494[c]
	R00430	GTP:pyruvate 2-O-phosphotransferase	GDP + Phosphoenolpyruvate => GTP + Pyruvate	2.7.1.40	PMM0912	0	1000		c		Purine metabolism	C00022[c] + C00044[c] <=> C00035[c] + C00074[c]
	R01072	5-phosphoribosylamine:diphosphate phospho-alpha-D-ribosyltransferase	L_Glutamine + 5_Phospho_alpha_D_ribose_1_diphosphate + H2O => 5_Phosphoribosylamine + Diphosphate + L_Glutamate	2.4.2.14	PMM0004	0	1000		c		Purine metabolism	C00013[c] + C00025[c] + C03090[c] <=> C00001[c] + C00064[c] + C00119[c]
	R01083	N6-(1,2-dicarboxyethyl)AMP AMP-lyase	N6_1_2_Dicarboxyethyl_AMP => Fumarate + AMP	4.3.2.2	PMM1465	0	1000		c		Purine metabolism	C03794[c] <=> C00020[c] + C00122[c]
	R01126	Inosine 5-monophosphate phosphohydrolase	IMP + H2O <=> Inosine + Orthophosphate	3.1.3.5	PMM1271	-1000	1000		c		Purine metabolism	C00001[c] + C00130[c] <=> C00009[c] + C00294[c]
	R01127	IMP 1,2-hydrolase	1_5_Phosphoribosyl_5_formamido_4_imidazolecarboxamide => IMP + H2O	2.1.2.3;3.5.4.10	PMM0266	0	1000		c		Purine metabolism	C00001[c] + C00130[c] <=> C04734[c]
	R01130	IMP:NAD+ oxidoreductase	IMP + NAD + H2O => Xanthosine_5_phosphate + NADH + H	1.1.1.205	PMM1062:PMM0279	0	1000		c		Purine metabolism	C00001[c] + C00003[c] + C00130[c] <=> C00004[c] + C00080[c] + C00655[c]
	R01135	IMP:L-aspartate ligase	GTP + IMP + L_Aspartate => GDP + Orthophosphate + N6_1_2_Dicarboxyethyl_AMP	6.3.4.4	PMM0506	0	1000		c		Purine metabolism	C00044[c] + C00049[c] + C00130[c] <=> C00009[c] + C00035[c] + C03794[c]
	R01137	ATP:dADP phosphotransferase	ATP + dADP => ADP + dATP	2.7.4.6	PMM0046	0	1000		c		Purine metabolism	C00002[c] + C00206[c] <=> C00008[c] + C00131[c]
	R01138	dATP:pyruvate 2-O-phosphotransferase	dADP + Phosphoenolpyruvate => dATP + Pyruvate	2.7.1.40	PMM0912	0	1000		c		Purine metabolism	C00022[c] + C00131[c] <=> C00074[c] + C00206[c]
	R01227	Guanosine 5-monophosphate phosphohydrolase	GMP + H2O <=> Guanosine + Orthophosphate	3.1.3.5	PMM1271	-1000	1000		c		Purine metabolism	C00001[c] + C00144[c] <=> C00009[c] + C00387[c]
	R01229	GMP:diphosphate 5-phospho-alpha-D-ribosyltransferase	GMP + Diphosphate <=> Guanine + 5_Phospho_alpha_D_ribose_1_diphosphate	2.4.2.7	PMM1122	-1000	1000		c		Purine metabolism	C00013[c] + C00144[c] <=> C00119[c] + C00242[c]
	R01230	Xanthosine-5-phosphate:ammonia ligase	ATP + Xanthosine_5_phosphate + Ammonia <=> AMP + Diphosphate + GMP	6.3.5.2	PMM0037	-1000	1000		c		Purine metabolism	C00002[c] + C00014[c] + C00655[c] <=> C00013[c] + C00020[c] + C00144[c]
	R01547	ATP:dAMP phosphotransferase	ATP + dAMP <=> ADP + dADP	2.7.4.11;2.7.4.3	PMM1539	-1000	1000		c		Purine metabolism	C00002[c] + C00360[c] <=> C00008[c] + C00206[c]
	R01855	2-Deoxyguanosine 5-triphosphate diphosphohydrolase	dGTP + H2O => dGMP + Diphosphate	3.6.1.19	PMM0279:PMM1684:PMM0548	0	1000		c		Purine metabolism	C00001[c] + C00286[c] => C00013[c] + C00362[c]
	R01857	ATP:dGDP phosphotransferase	ATP + dGDP => ADP + dGTP	2.7.4.6	PMM0046	0	1000		c		Purine metabolism	C00002[c] + C00361[c] <=> C00008[c] + C00286[c]
	R01858	dGTP:pyruvate 2-O-phosphotransferase	dGDP + Phosphoenolpyruvate => dGTP + Pyruvate	2.7.1.40	PMM0912	0	1000		c		Purine metabolism	C00022[c] + C00286[c] <=> C00074[c] + C00361[c]
	R01968	2-Deoxyguanosine 5-monophosphate phosphohydrolase	dGMP + H2O <=> Deoxyguanosine + Orthophosphate	3.1.3.5	PMM1271	-1000	1000		c		Purine metabolism	C00001[c] + C00362[c] <=> C00009[c] + C00330[c]
	R02017	2-Deoxyadenosine 5-diphosphate:oxidized-thioredoxin 2-oxidoreductase	Thioredoxin + ADP => dADP + Thioredoxin_disulfide + H2O	1.17.4.1	PMM0661	0	1000		c		Purine metabolism	C00001[c] + C00206[c] + C00343[c] <=> C00008[c] + C00342[c]
	R02019	2'-Deoxyguanosine 5'-diphosphate:oxidized-thioredoxin 2'-oxidoreductase	GDP + Thioredoxin => dGDP + Thioredoxin_disulfide + H2O	1.17.4.1	PMM0661	0	1000		c		Purine metabolism	C00361 + C00343 + C00001 <=> C00035 + C00342
	R02088	2-Deoxyadenosine 5-monophosphate phosphohydrolase	dAMP + H2O <=> Deoxyadenosine + Orthophosphate	3.1.3.5	PMM1271	-1000	1000		c		Purine metabolism	C00001[c] + C00360[c] <=> C00009[c] + C00559[c]
	R02090	ATP:dGMP phosphotransferase	ATP + dGMP <=> ADP + dGDP	2.7.4.8	PMM0467	-1000	1000		c		Purine metabolism	C00002[c] + C00362[c] <=> C00008[c] + C00361[c]
	R02719	Xanthosine 5-phosphate phosphohydrolase	Xanthosine_5_phosphate + H2O <=> Xanthosine + Orthophosphate	3.1.3.5	PMM1271	-1000	1000		c		Purine metabolism	C00001[c] + C00655[c] <=> C00009[c] + C01762[c]
	R03409	guanosine 3-diphosphate 5-triphosphate 5-phosphohydrolase	Guanosine_3_diphosphate_5_triphosphate + H2O => Guanosine_3_5_bisdiphosphate + Orthophosphate	3.6.1.11;3.6.1.40	PMM0457	0	1000		c		Purine metabolism	C00001[c] + C04494[c] <=> C00009[c] + C01228[c]
	R04144	5-Phospho-D-ribosylamine:glycine ligase	ATP + 5_Phosphoribosylamine + Glycine <=> ADP + Orthophosphate + 5_Phosphoribosylglycinamide	2.1.2.2;6.3.2.6;6.3.3.1;6.3.4.13	PMM0891:PMM1004:PMM1339:PMM1589:PMM1340	-1000	1000		c		Purine metabolism	C00002[c] + C00037[c] + C03090[c] <=> C00008[c] + C00009[c] + C03838[c]
	R04208	2-(Formamido)-N1-(5-phosphoribosyl)acetamidine cyclo-ligase	ATP + 2_Formamido_N1_5_phosphoribosylacetamidine => ADP + Orthophosphate + Aminoimidazole_ribotide	2.1.2.2;6.3.3.1;6.3.4.13	PMM0891:PMM1004:PMM1589:PMM1340	0	1000		c		Purine metabolism	C00002[c] + C04640[c] <=> C00008[c] + C00009[c] + C03373[c]
	R04325	10-Formyltetrahydrofolate:5-phosphoribosylglycinamide formyltransferase	10_Formyltetrahydrofolate + 5_Phosphoribosylglycinamide <=> Tetrahydrofolate + 5_Phosphoribosyl_N_formylglycinamide	2.1.2.2;6.3.3.1;6.3.4.13	PMM0891:PMM1004:PMM1589:PMM1340	-1000	1000		c		Purine metabolism	C00234[c] + C03838[c] <=> C00101[c] + C04376[c]
	R04463	5-Phosphoribosylformylglycinamide:L-glutamine amido-ligase	ATP + 5_Phosphoribosyl_N_formylglycinamide + L_Glutamine + H2O => ADP + Orthophosphate + 2_Formamido_N1_5_phosphoribosylacetamidine + L_Glutamate	6.3.5.3	PMM0003:PMM0779:PMM0780	0	1000		c		Purine metabolism	C00001[c] + C00002[c] + C00064[c] + C04376[c] <=> C00008[c] + C00009[c] + C00025[c] + C04640[c]
	R04559	1-(5-Phosphoribosyl)-5-amino-4-(N-succinocarboxamide)-imidazole AMP-lyase	1_5_Phosphoribosyl_5_amino_4_N_succinocarboxamide_imidazole <=> Fumarate + 1_5_Phosphoribosyl_5_amino_4_imidazolecarboxamide	4.3.2.2	PMM1465	-1000	1000		c		Purine metabolism	C04823[c] <=> C00122[c] + C04677[c]
	R04560	10-Formyltetrahydrofolate:5-phosphoribosyl-5-amino-4-imidazolecarboxamide formyltransferase	10_Formyltetrahydrofolate + 1_5_Phosphoribosyl_5_amino_4_imidazolecarboxamide <=> Tetrahydrofolate + 1_5_Phosphoribosyl_5_formamido_4_imidazolecarboxamide	2.1.2.3;3.5.4.10	PMM0266	-1000	1000		c		Purine metabolism	C00234[c] + C04677[c] <=> C00101[c] + C04734[c]
	R04591	1-(5-Phosphoribosyl)-5-amino-4-carboxyimidazole:L-aspartate ligase	ATP + 1_5_Phospho_D_ribosyl_5_amino_4_imidazolecarboxylate + L_Aspartate <=> ADP + Orthophosphate + 1_5_Phosphoribosyl_5_amino_4_N_succinocarboxamide_imidazole	4.1.1.21;6.3.2.6;6.3.4.13	PMM0683:PMM1339:PMM1340	-1000	1000		c		Purine metabolism	C00002[c] + C00049[c] + C04751[c] <=> C00008[c] + C00009[c] + C04823[c]
	R07404	5-amino-1-(5-phospho-D-ribosyl)imidazole:carbon-dioxide ligase	ATP + Aminoimidazole_ribotide + HCO3_ + H => ADP + Orthophosphate + 5_Carboxyamino_1_5_phospho_D_ribosylimidazole	6.3.4.18	PMM0683	0	1000		c		Purine metabolism	C00002[c] + C00288[c] + C03373[c] <=> C00008[c] + C00009[c] + C15667[c]
	R07405	5-carboxyamino-1-(5-phospho-D-ribosyl)imidazole carboxymutase	5_Carboxyamino_1_5_phospho_D_ribosylimidazole => 1_5_Phospho_D_ribosyl_5_amino_4_imidazolecarboxylate	5.4.99.18	PMM0167	0	1000		c		Purine metabolism	C15667[c] <=> C04751[c]
	R00156	ATP:UDP phosphotransferase	ATP + UDP <=> ADP + UTP	2.7.4.6	PMM0046	0	1000		c		Pyrimidine metabolism	C00002[c] + C00015[c] <=> C00008[c] + C00075[c]
	R00158	ATP:UMP phosphotransferase	ATP + UMP <=> ADP + UDP	2.7.4.14;2.7.4.22;2.7.4.4;6.3.2.1	PMM1590:PMM0522:PMM1590	-1000	1000		c		Pyrimidine metabolism	C00002[c] + C00105[c] <=> C00008[c] + C00015[c]
	R00511	cytidine-5-monophosphate phosphohydrolase	CMP + H2O => Cytidine + Orthophosphate	3.1.3.5	PMM1271	0	1000		c		Pyrimidine metabolism	C00001[c] + C00055[c] => C00009[c] + C00475[c]
	R00512	ATP:CMP phosphotransferase	ATP + CMP <=> ADP + CDP	2.7.4.14;6.3.2.1	PMM1590	-1000	1000		c		Pyrimidine metabolism	C00002[c] + C00055[c] <=> C00008[c] + C00112[c]
	R00513	ATP:cytidine 5-phosphotransferase	ATP + Cytidine => ADP + CMP	2.7.1.48	PMM0989	0	1000		c		Pyrimidine metabolism	C00002[c] + C00475[c] <=> C00008[c] + C00055[c]
	R00516	UTP:cytidine 5-phosphotransferase	UTP + Cytidine <=> UDP + CMP	2.7.1.48	PMM0989	-1000	1000		c		Pyrimidine metabolism	C00075[c] + C00475[c] <=> C00015[c] + C00055[c]
	R00568	CTP aminohydrolase	CTP + H2O => UTP + Ammonia	3.5.4.13	PMM0244	0	1000		c		Pyrimidine metabolism	C00001[c] + C00063[c] => C00014[c] + C00075[c]
	R00570	ATP:CDP phosphotransferase	ATP + CDP <=> ADP + CTP	2.7.4.6	PMM0046	-1000	1000		c		Pyrimidine metabolism	C00002[c] + C00112[c] <=> C00008[c] + C00063[c]
	R00571	UTP:ammonia ligase	ATP + UTP + Ammonia => ADP + Orthophosphate + CTP	6.3.4.2	PMM1689	0	1000		c		Pyrimidine metabolism	C00002[c] + C00014[c] + C00075[c] <=> C00008[c] + C00009[c] + C00063[c]
	R00572	CTP:pyruvate 2-O-phosphotransferase	CDP + Phosphoenolpyruvate => CTP + Pyruvate	2.7.1.40		0	1000		c		Pyrimidine metabolism	C00022[c] + C00063[c] <=> C00074[c] + C00112[c]
	R00573	UTP:L-glutamine amido-ligase	ATP + UTP + L_Glutamine + H2O => ADP + Orthophosphate + CTP + L_Glutamate	6.3.4.2	PMM1689	0	1000		c		Pyrimidine metabolism	C00001[c] + C00002[c] + C00064[c] + C00075[c] <=> C00008[c] + C00009[c] + C00025[c] + C00063[c]
	R00575	hydrogen-carbonate:L-glutamine amido-ligase	2 ATP + L_Glutamine + HCO3_ + H2O + H => 2 ADP + Orthophosphate + L_Glutamate + Carbamoyl_phosphate	2.1.3.2;3.5.2.3;6.3.5.5	PMM0825:PMM0951	0	1000		c		Pyrimidine metabolism	C00001[c] + 2 C00002[c] + C00064[c] + C00288[c] <=> 2 C00008[c] + C00009[c] + C00025[c] + C00169[c]
	R00659	UTP:pyruvate 2-O-phosphotransferase	UDP + Phosphoenolpyruvate => UTP + Pyruvate	2.7.1.40	PMM0912	0	1000		c		Pyrimidine metabolism	C00022[c] + C00075[c] <=> C00015[c] + C00074[c]
	R00662	Uridine triphosphate pyrophosphohydrolase	UTP + H2O => UMP + Diphosphate	3.6.1.19;3.6.1.8	PMM0279:PMM1684:PMM0548	0	1000		c		Pyrimidine metabolism	C00001[c] + C00075[c] <=> C00013[c] + C00105[c]
	R00963	Uridine 5-monophosphate phosphohydrolase	UMP + H2O => Uridine + Orthophosphate	3.1.3.5	PMM1271	0	1000		c		Pyrimidine metabolism	C00001[c] + C00105[c] => C00009[c] + C00299[c]
	R00964	ATP:uridine 5-phosphotransferase	ATP + Uridine => ADP + UMP	2.7.1.48	PMM0989	0	1000		c		Pyrimidine metabolism	C00002[c] + C00299[c] <=> C00008[c] + C00105[c]
	R00965	orotidine-5-phosphate carboxy-lyase	Orotidine_5_phosphate => UMP + CO2	2.4.2.10;4.1.1.23	PMM1328	0	1000		c		Pyrimidine metabolism	C01103[c] <=> C00011[c] + C00105[c]
	R00966	UMP:diphosphate phospho-alpha-D-ribosyltransferase	Uracil + 5_Phospho_alpha_D_ribose_1_diphosphate => UMP + Diphosphate	2.4.2.9	PMM0776:PMM1433	0	1000		c		Pyrimidine metabolism	C00013[c] + C00105[c] <=> C00106[c] + C00119[c]
	R00967	UTP:uridine 5-phosphotransferase	UTP + Uridine => UDP + UMP	2.7.1.48	PMM0989	0	1000		c		Pyrimidine metabolism	C00075[c] + C00299[c] <=> C00015[c] + C00105[c]
	R00974	Cytosine aminohydrolase	Cytosine + H2O => Uracil + Ammonia	3.5.4.1	PMM0918:PMM1304	0	1000		c		Pyrimidine metabolism	C00001[c] + C00380[c] <=> C00014[c] + C00106[c]
	R01055	uracil hydrolyase	Uracil + D_Ribose_5_phosphate <=> Pseudouridine_5_phosphate + H2O	4.2.1.70	PMM0193	-1000	0		c		Pyrimidine metabolism	C00106 + C00117 <=> C01168 + C00001
	R01397	carbamoyl-phosphate:L-aspartate carbamoyltransferase	Carbamoyl_phosphate + L_Aspartate <=> Orthophosphate + N_Carbamoyl_L_aspartate	2.1.3.2;3.5.2.3;6.3.5.5	PMM0233	-1000	1000		c		Pyrimidine metabolism	C00049[c] + C00169[c] <=> C00009[c] + C00438[c]
	R01548	dATP:cytidine 5-phosphotransferase	dATP + Cytidine <=> dADP + CMP	2.7.1.48	PMM0989	-1000	1000		c		Pyrimidine metabolism	C00131[c] + C00475[c] <=> C00055[c] + C00206[c]
	R01569	Thymidylate 5-phosphohydrolase	dTMP + H2O => Thymidine + Orthophosphate	3.1.3.35;3.1.3.5	PMM1271	0	1000		c		Pyrimidine metabolism	C00001[c] + C00364[c] => C00009[c] + C00214[c]
	R01664	2-Deoxycytidine 5-monophosphate phosphohydrolase	dCMP + H2O => Deoxycytidine + Orthophosphate	3.1.3.5	PMM1271	0	1000		c		Pyrimidine metabolism	C00001[c] + C00239[c] => C00009[c] + C00881[c]
	R01665	ATP:dCMP phosphotransferase	ATP + dCMP <=> ADP + dCDP	2.7.4.14;6.3.2.1	PMM1590	-1000	1000		c		Pyrimidine metabolism	C00002[c] + C00239[c] <=> C00008[c] + C00705[c]
	R01867	(S)-dihydroorotate:fumarate oxidoreductase	S_Dihydroorotate + Plastoquinone_th => Orotate + Plastoquinol_th	1.3.98.1	PMM0199	0	1000		c		Pyrimidine metabolism	C00007[c] + C00337[c] <=> C00027[c] + C00295[c]
	R01870	Orotidine-5-phosphate:diphosphate phospho-alpha-D-ribosyl-transferase	Orotidine_5_phosphate + Diphosphate <=> Orotate + 5_Phospho_alpha_D_ribose_1_diphosphate	2.4.2.10;4.1.1.23	PMM0275	-1000	1000		c		Pyrimidine metabolism	C00013[c] + C01103[c] <=> C00119[c] + C00295[c]
	R01880	dGTP:uridine 5-phosphotransferase	dGTP + Uridine <=> dGDP + UMP	2.7.1.48	PMM0989	-1000	1000		c		Pyrimidine metabolism	C00286[c] + C00299[c] <=> C00105[c] + C00361[c]
	R01993	(S)-dihydroorotate amidohydrolase	S_Dihydroorotate + H2O <=> N_Carbamoyl_L_aspartate	2.1.3.2;3.5.2.3;6.3.5.5	PMM0514:PMM0569	-1000	1000		c		Pyrimidine metabolism	C00001[c] + C00337[c] <=> C00438[c]
	R02016	NADPH:oxidized-thioredoxin oxidoreductase	Thioredoxin + NADP <=> Thioredoxin_disulfide + NADPH + H	1.8.1.9	PMM0211	-1000	1000		c		Pyrimidine metabolism	C00005[c] + C00080[c] + C00343[c] => C00006[c] + C00342[c]
	R02024	2-Deoxycytidine diphosphate:oxidized-thioredoxin 2-oxidoreductase	Thioredoxin + CDP => dCDP + Thioredoxin_disulfide + H2O	1.17.4.1	PMM0661	0	1000		c		Pyrimidine metabolism	C00001[c] + C00343[c] + C00705[c] <=> C00112[c] + C00342[c]
	R02091	dGTP:cytidine 5-phosphotransferase	dGTP + Cytidine <=> dGDP + CMP	2.7.1.48	PMM0989	-1000	1000		c		Pyrimidine metabolism	C00286[c] + C00475[c] <=> C00055[c] + C00361[c]
	R02093	ATP:dTDP phosphotransferase	ATP + dTDP => ADP + dTTP	2.7.4.6	PMM0046	0	1000		c		Pyrimidine metabolism	C00002[c] + C00363[c] <=> C00008[c] + C00459[c]
	R02094	ATP:dTMP phosphotransferase	ATP + dTMP <=> ADP + dTDP	2.7.4.9	PMM0130	-1000	1000		c		Pyrimidine metabolism	C00002[c] + C00364[c] <=> C00008[c] + C00363[c]
	R02096	dTTP:cytidine 5-phosphotransferase	dTDP + CMP <=> dTTP + Cytidine	2.7.1.48	PMM0989	-1000	1000		c		Pyrimidine metabolism	C00459[c] + C00475[c] <=> C00055[c] + C00363[c]
	R02098	ATP:dUMP phosphotransferase	ATP + dUMP <=> ADP + dUDP	2.7.4.4;2.7.4.9	PMM0130	-1000	1000		c		Pyrimidine metabolism	C00002[c] + C00365[c] <=> C00008[c] + C01346[c]
	R02100	dUTP nucleotidohydrolase	dUTP + H2O => dUMP + Diphosphate	3.6.1.19;3.6.1.23	PMM0279:PMM1684:PMM0548	0	1000		c		Pyrimidine metabolism	C00001[c] + C00460[c] <=> C00013[c] + C00365[c]
	R02102	2-Deoxyuridine 5-monophosphate phosphohydrolase	dUMP + H2O => Deoxyuridine + Orthophosphate	3.1.3.5	PMM1271	0	1000		c		Pyrimidine metabolism	C00001[c] + C00365[c] => C00009[c] + C00526[c]
	R02137	Cytidine ribohydrolase	Cytidine + H2O => Cytosine + D_Ribose	2.3.3.8		0	1000		c		Pyrimidine metabolism	C00475 + C00001 <=> C00380 + C00121
	R02325	dCTP aminohydrolase	dCTP + H2O => dUTP + Ammonia	3.5.4.13	PMM0244	0	1000		c		Pyrimidine metabolism	C00001[c] + C00458[c] <=> C00014[c] + C00460[c]
	R02326	ATP:dCDP phosphotransferase	ATP + dCDP => ADP + dCTP	2.7.4.6	PMM0046	0	1000		c		Pyrimidine metabolism	C00002[c] + C00705[c] <=> C00008[c] + C00458[c]
	R02327	dCTP:uridine 5-phosphotransferase	dCDP + UMP => dCTP + Uridine	2.7.1.48	PMM0989	0	1000		c		Pyrimidine metabolism	C00299[c] + C00458[c] <=> C00105[c] + C00705[c]
	R02331	ATP:dUDP phosphotransferase	ATP + dUDP <=> ADP + dUTP	2.7.4.6	PMM0046	0	1000		c		Pyrimidine metabolism	C00002[c] + C01346[c] <=> C00008[c] + C00460[c]
	R02332	dUTP:uridine 5-phosphotransferase	dUDP + UMP => dUTP + Uridine	2.7.1.48	PMM0989	0	1000		c		Pyrimidine metabolism	C00299[c] + C00460[c] <=> C00105[c] + C01346[c]
	R02371	dCTP:cytidine 5-phosphotransferase	dCDP + CMP => dCTP + Cytidine	2.7.1.48	PMM0989	0	1000		c		Pyrimidine metabolism	C00458[c] + C00475[c] <=> C00055[c] + C00705[c]
	R06613	5,10-methylenetetrahydrofolate,NADPH:dUMP C-methyltransferase	5_10_Methylenetetrahydrofolate + dUMP + NADPH + H => Tetrahydrofolate + dTMP + NADP	2.1.1.148	PMM0243	0	1000		c		Pyrimidine metabolism	C00143[c] + C00365[c] + C01352[c] <=> C00016[c] + C00101[c] + C00364[c]
	R00214	Malic enzyme	S_Malate + NAD => Pyruvate + CO2 + NADH + H	1.1.1.38;1.1.1.39	PMM0364	0	1000		c		Pyruvate metabolism	C00149 + C00003 <=> C00022 + C00011 + C00004 + C00080
	R00236	acetyl adenylate:CoA acetyltransferase	Acetyl_adenylate + CoA => AMP + Acetyl_CoA	6.2.1.1	PMM0619	0	1000		c		Pyruvate metabolism	C05993 + C00010 <=> C00020 + C00024
	R00316	ATP:acetate adenylyltransferase	ATP + Acetate => Diphosphate + Acetyl_adenylate	6.2.1.1	PMM0619	0	1000		c		Pyruvate metabolism	C00002[c] + C00033[c] <=> C00013[c] + C05993[c]
	R00345	Phosphoenolpyruvate carboxylase	H2O + Phosphoenolpyruvate + CO2 => Orthophosphate + Oxaloacetate	4.1.1.31	PMM1575	0	1000		c		Pyruvate metabolism	C00009[c] + C00036[c] <=> C00001[c] + C00011[c] + C00074[c]
	R00346	Phophoenolpyruvate carboxykinase	Diphosphate + Oxaloacetate => Orthophosphate + Phosphoenolpyruvate + CO2	4.1.1.38	PMM0361	0	1000		c		Pyruvate metabolism	C00013 + C00036 <=> C00009 + C00074 + C00011
	R00742	Acetyl-CoA:carbon-dioxide ligase	ATP + Acetyl_CoA + HCO3_ + H => ADP + Orthophosphate + Malonyl_CoA	6.3.4.14;6.4.1.2	PMM0027:PMM0060:PMM0534:PMM0784	0	1000		c		Pyruvate metabolism	C00002[c] + C00024[c] + C00288[c] <=> C00008[c] + C00009[c] + C00083[c]
	R01257	(S)-Malate:FAD oxidoreductase	S_Malate + FAD <=> Oxaloacetate + FADH2	1.1.5.4	PMM0419	-1000	1000		c		Pyruvate metabolism	C00016[c] + C00149[c] <=> C00036[c] + C01352[c]
	R00066	6,7-Dimethyl-8-(1-D-ribityl)lumazine:6,7-dimethyl-8-(1-D-ribityl)lumazine 2,3-butanediyltransferase	2 6_7_Dimethyl_8_D_ribityllumazine => Riboflavin + 5_Amino_6_1_D_ribitylaminouracil	2.5.1.9	PMM0442	0	1000		c		Riboflavin metabolism	2 C04332[c] <=> C00255[c] + C04732[c]
	R00161	ATP:FMN adenylyltransferase	ATP + FMN => Diphosphate + FAD	2.7.1.26;2.7.7.2	PMM1273:PMM1273	0	1000		c		Riboflavin metabolism	C00002[c] + C00061[c] <=> C00013[c] + C00016[c]
	R00425	GTP 7,8-8,9-dihydrolase	GTP + 3 H2O => Formate + 2_5_Diamino_6_5_phospho_D_ribosylaminopyrimidin_43H_one + Diphosphate	3.5.4.25;4.1.99.12	PMM0893	0	1000		c		Riboflavin metabolism	3 C00001[c] + C00044[c] <=> C00013[c] + C00058[c] + C01304[c]
	R00549	ATP:riboflavin 5-phosphotransferase	ATP + Riboflavin => ADP + FMN	2.7.1.26;2.7.7.2	PMM1273	0	1000		c		Riboflavin metabolism	C00002[c] + C00255[c] <=> C00008[c] + C00061[c]
	R03458	5-amino-6-(5-phosphoribitylamino)uracil:NADP+ 1-oxidoreductase	5_Amino_6_5_phosphoribosylaminouracil + NADPH + H => 5_Amino_6_5_phospho_D_ribitylaminouracil + NADP	1.1.1.193;3.5.4.26	PMM0105:PMM1265	0	1000		c		Riboflavin metabolism	C00006[c] + C04454[c] <=> C00005[c] + C00080[c] + C01268[c]
	R03459	2,5-Diamino-6-hydroxy-4-(5-phosphoribosylamino)-pyrimidine 2-aminohydrolase	2_5_Diamino_6_5_phospho_D_ribosylaminopyrimidin_43H_one + H2O => 5_Amino_6_5_phosphoribosylaminouracil + Ammonia	3.5.4.26	PMM1265	0	1000		c		Riboflavin metabolism	C01304 + C00001 <=> C01268 + C00014
	R04457	5-amino-6-(D-ribitylamino)uracil butanedionetransferase	5_Amino_6_1_D_ribitylaminouracil + L_3_4_Dihydroxybutan_2_one_4_phosphate => 6_7_Dimethyl_8_D_ribityllumazine + 2 H2O + Orthophosphate	2.5.1.78	PMM1643	0	1000		c		Riboflavin metabolism	C04732[c] + C15556[c] <=> 2 C00001[c] + C00009[c] + C04332[c]
	R05706	FMNH2:NADP+ oxidoreductase	Reduced_FMN + NADP <=> FMN + NADPH + H	1.5.1.38;1.5.1.39;1.5.1.-		-1000	1000		c		Riboflavin metabolism	C01847 + C00006 <=> C00061 + C00005 + C00080
	R07280	R07280	5_Amino_6_5_phospho_D_ribitylaminouracil + H2O <=> 5_Amino_6_1_D_ribitylaminouracil + Orthophosphate	3.1.3.-		-1000	1000		c		Riboflavin metabolism	C04454 + C00001 <=> C04732 + C00009
	R07281	D-ribulose 5-phosphate formate-lyase	D_Ribulose_5_phosphate => L_3_4_Dihydroxybutan_2_one_4_phosphate + Formate	3.5.4.25;4.1.99.12	PMM0893	0	1000		c		Riboflavin metabolism	C00199[c] <=> C00058[c] + C15556[c]
	R09083	5,6-dimethylbenzimidazole synthase	Reduced_FMN + Oxygen + H + NADH => Dimethylbenzimidazole + D_Erythrose_4_phosphate + NAD	1.14.99.40		0	1000		c		Riboflavin metabolism	C01847 + C00007 <=> C03114 + C00279 + C00001
	R03595	ATP:selenide, water phosphotransferase	ATP + Hydrogen_selenide + H2O <=> AMP + Selenophosphoric_acid + Orthophosphate	2.7.9.3	PMM0302	-1000	1000		c		Selenocompound metabolism	C00001[c] + C00002[c] + C01528[c] <=> C00009[c] + C00020[c] + C05172[c]
	R03596	Hydrogen selenide:NADP+ oxidoreductase	Selenite + 3 NADPH + 3 H => Hydrogen_selenide + 3 NADP + 3 H2O	1.8.1.9	PMM0211:PMM1150	0	1000		c		Selenocompound metabolism	3 C00001[c] + 3 C00006[c] + C01528[c] => 3 C00005[c] + 5 C00080[c] + C05684[c]
	R03599	L-selenocysteine selenide-lyase	L_Selenocysteine + Plastoquinol => Hydrogen_selenide + L_Alanine + Plastoquinone	2.8.1.7;4.4.1.16	PMM0070	0	1000		c		Selenocompound metabolism	C16693[c] + C05688[c] <=> C02061[c] + C00041[c] + C01528[c]
	R03601	O3-Acetyl-L-serine acetate-lyase	O_Acetyl_L_serine + Hydrogen_selenide => L_Selenocysteine + Acetate	2.5.1.47;2.5.1.65	PMM0123:PMM0407	0	1000		c		Selenocompound metabolism	C00979[c] + C01528[c] <=> C00033[c] + C05688[c]
	R04773	Selenomethionine:tRNAMet ligase	ATP + L_Selenomethionine + tRNA => AMP + Diphosphate + Selenomethionyl_tRNAMet	6.1.1.10	PMM0867	0	1000		c		Selenocompound metabolism	C00002[c] + C01647[c] + C05335[c] => C00013[c] + C00020[c] + C05336[c]
	R04927	AMP,sulfite:(acceptor) oxidoreductase	FAD + Adenylylselenate + 4 H => FADH2 + Selenite + AMP	1.8.99.2		0	1000		c		Selenocompound metabolism	2 C00125 + C05684 + C00020 <=> 2 C00126 + C05686
	R04929	ATP:selenate adenylyltransferase	ATP + Selenate => Diphosphate + Adenylylselenate	2.7.7.4	PMM0227	0	1000		c		Selenocompound metabolism	C00002 + C05697 <=> C00013 + C05686
	R04930	Selenocystathionine Lysteine-lyase	L_Selenocystathionine + H2O <=> L_Selenocysteine + Ammonia + 2_Oxobutanoate	4.4.1.1	PMM0408:PMM0409	-1000	1000		c		Selenocompound metabolism	C00001[c] + C05699[c] <=> C00014[c] + C00109[c] + C05688[c]
	R04941	Selenocystathionine L-homocysteine-lyase	L_Selenocystathionine + H2O => Selenohomocysteine + Ammonia + Pyruvate	4.4.1.8		0	1000		c		Selenocompound metabolism	C00001[c] + C05699[c] => C00014[c] + C00022[c] + C05698[c]
	R04942	L-Serine hydro-lyase	L_Selenocystathionine + H2O => L_Serine + Selenohomocysteine	2.5.1.47;2.5.1.65	PMM0123:PMM0407	0	1000		c		Selenocompound metabolism	C00065[c] + C05698[c] <=> C00001[c] + C05699[c]
	R04944	O-phosphorylhomoserine:selenocysteine Se-(3-amino-3-carboxypropyl)transferase	O_Phospho_L_homoserine + L_Selenocysteine => L_Selenocystathionine + Orthophosphate	2.5.1.48	PMM0408:PMM0409	0	1000		c		Selenocompound metabolism	C05688[c] + C05702[c] => C00009[c] + C05699[c]
	R09365	5-methyltetrahydropteroyltri-L-glutamate:L-selenohomocysteine Se-methyltransferase	Selenohomocysteine + 5_Methyltetrahydrofolate => L_Selenomethionine + Tetrahydrofolate	2.1.1.13;2.1.1.14	PMM0877	0	1000		c		Selenocompound metabolism	C04489[c] + C05698[c] => C04144[c] + C05335[c]
	R00286	UDP-glucose:NAD+ 6-oxidoreductase	UDP_glucose + H2O + 2 NAD <=> UDP_glucuronate + 2 NADH + 2 H	1.1.1.22	PMM1261	-1000	1000		c		Starch and sucrose metabolism	C00001[c] + 2 C00003[c] + C00029[c] <=> 2 C00004[c] + 2 C00080[c] + C00167[c]
	R00289	UTP:alpha-D-glucose-1-phosphate uridylyltransferase	UTP + D_Glucose_1_phosphate <=> Diphosphate + UDP_glucose	2.7.7.9		-1000	1000		c		Starch and sucrose metabolism	C00075 + C00103 <=> C00013 + C00029
	R00766	UDP-glucose:D-fructose-6-phosphate 2-alpha-D-glucosyltransferase	UDP_glucose + D_Fructose_6_phosphate <=> UDP + Sucrose_6_phosphate	2.4.1.14	PMM1711	-1000	1000		c		Starch and sucrose metabolism	C00029[c] + C00085[c] <=> C00015[c] + C02591[c]
	R00803	sucrose:phosphate alpha-D-glucosyltransferase	Sucrose + Orthophosphate <=> D_Fructose + D_Glucose_1_phosphate	2.4.1.7;2.4.1.7	PMM0961	-1000	1000		c		Starch and sucrose metabolism	C00009[c] + C00089[c] <=> C00095[c] + C00103[c]
	R00948	ATP:alpha-D-glucose-1-phosphate adenylyltransferase	ATP + D_Glucose_1_phosphate => Diphosphate + ADP_glucose	2.7.7.27	PMM0769	0	1000		c		Starch and sucrose metabolism	C00002[c] + C00103[c] <=> C00013[c] + C00498[c]
	R00956	CTP:alpha-D-glucose-1-phosphate cytidylyltransferase	CTP + D_Glucose_1_phosphate => Diphosphate + CDP_glucose	2.7.7.33	PMM1204	0	1000		c		Starch and sucrose metabolism	C00063[c] + C00103[c] <=> C00013[c] + C00501[c]
	R01385	UDP-glucuronate 4-epimerase	UDP_glucuronate <=> UDP_D_galacturonate	5.1.3.6	PMM1210	-1000	1000		c		Starch and sucrose metabolism	C00167 <=> C00617
	R02109	Dextrin 6-alpha-D-glucanohydrolase	Glycogen + H2O <=> Glycogen_granule + D_Glucose	2.4.1.25	PMM1081:PMM1163	-1000	1000		c		Starch and sucrose metabolism	C00001[c] + C00369[c] <=> C00267[c] + C00718[c]
	R02110	1,4-alpha-D-Glucan:1,4-alpha-D-glucan 6-alpha-D-(1,4-alpha-D-glucano)-transferase	Amylose + Glycogen_granule => Glycogen	2.4.1.18	PMM0584:PMM1322	0	1000		c		Starch and sucrose metabolism	C00718[c] <=> C00369[c]
	R02111	1,4-alpha-D-Glucan:orthophosphate alpha-D-glucosyltransferase	Glycogen + Orthophosphate => Glycogen_granule + D_Glucose_1_phosphate	2.4.1.1	PMM1601	0	1000		c		Starch and sucrose metabolism	C00009[c] + C00369[c] => C00103[c] + C00718[c]
	R02421	ADP-glucose:1,4-alpha-D-glucan 4-alpha-D-glucosyltransferase	ADP_glucose => ADP + Amylose	2.4.1.21	PMM0609	0	1000		c		Starch and sucrose metabolism	C00498[c] + C00718[c] <=> C00008[c] + 1.5 C00718[c]
	R06050	1,4-alpha-D-glucan:phosphate alpha-D-glucosyltransferase	Amylose + Orthophosphate <=> D_Glucose_1_phosphate	2.4.1.1	PMM1601:PMM0310	-1000	1000		c		Starch and sucrose metabolism	C00009[c] + 1.5 C00718[c] <=> C00103[c] + C00718[c]
	R00508	3-Phospho-5-adenylyl sulfate 3-phosphohydrolase	3_Phosphoadenylyl_sulfate + H2O => Adenylyl_sulfate + Orthophosphate	3.1.3.7	PMM0096:PMM0899:PMM1192	0	1000		c		Sulfur metabolism	C00001[c] + C00053[c] <=> C00009[c] + C00224[c]
	R00509	ATP:adenylylsulfate 3-phosphotransferase	ATP + Adenylyl_sulfate => ADP + 3_Phosphoadenylyl_sulfate	2.7.1.25;2.7.7.4	PMM0166	0	1000		c		Sulfur metabolism	C00002[c] + C00224[c] <=> C00008[c] + C00053[c]
	R00529	ATP:sulfate adenylyltransferase	ATP + Sulfate => Diphosphate + Adenylyl_sulfate	2.7.7.4	PMM0227	0	1000		c		Sulfur metabolism	C00002[c] + C00059[c] <=> C00013[c] + C00224[c]
	R00859	Hydrogen-sulfide:ferredoxin oxidoreductase	Sulfite + 6 Reduced_ferredoxin + 8 H <=> Hydrogen_sulfide + 6 Oxidized_ferredoxin + 3 H2O	1.8.7.1	PMM0758	0	1000		c		Sulfur metabolism	3 C00001[c] + 6 C00139[c] + C01528[c] <=> 8 C00080[c] + 6 C00138[c] + C05684[c]
	R02021	adenosine 3,5-bisphosphate,sulfite:oxidized-thioredoxin oxidoreductase	Thioredoxin + 3_Phosphoadenylyl_sulfate => Thioredoxin_disulfide + Sulfite + Adenosine_3_5_bisphosphate	1.8.4.8	PMM0081	0	1000		c		Sulfur metabolism	C00053[c] + C00342[c] <=> C00054[c] + C00094[c] + C00343[c]
	R02508	cystathionine gamma-synthase	L_Cystathionine + Succinate => O_Succinyl_L_homoserine + L_Cysteine	2.5.1.48	PMM0408:PMM0409	0	1000		c		Sulfur metabolism	C00097[c] + C01118[c] => C00042[c] + C02291[c]
	R01658	Dimethylallyl-diphosphate:isopentenyl-diphosphate dimethylallyltranstransferase	Dimethylallyl_diphosphate + Isopentenyl_diphosphate => Diphosphate + Geranyl_diphosphate	2.5.1.1;2.5.1.10;2.5.1.29	PMM1070	0	1000		c		Terpenoid backbone biosynthesis	C00129[c] + C00235[c] <=> C00013[c] + C00341[c]
	R02003	Geranyl-diphosphate:isopentenyl-diphosphate geranyltrans-transferase	Geranyl_diphosphate + Isopentenyl_diphosphate => Diphosphate + trans_trans_Farnesyl_diphosphate	2.5.1.1;2.5.1.10;2.5.1.29	PMM1070	0	1000		c		Terpenoid backbone biosynthesis	C00129[c] + C00341[c] <=> C00013[c] + C00448[c]
	R02061	trans,trans-Farnesyl-diphosphate:isopentenyl-diphosphate farnesyltranstransferase	trans_trans_Farnesyl_diphosphate + Isopentenyl_diphosphate => Diphosphate + Geranylgeranyl_diphosphate	2.5.1.1;2.5.1.10;2.5.1.29	PMM1070	0	1000		c		Terpenoid backbone biosynthesis	C00129[c] + C00448[c] <=> C00013[c] + C00353[c]
	R02063	geranylgeranyl reductase	Geranylgeranyl_diphosphate + 3 H + 3 NADPH => Phytyl_diphosphate + 3 NADP	1.3.1.83	PMM0760	0	1000		c		Terpenoid backbone biosynthesis	C00353 + 3 C00080 + 3 C00005 <=> C05427 + 3 C00006
	R05633	CTP: 2-C-Methyl-D-erythritol 4-phosphate cytidylyltransferase	2_C_Methyl_D_erythritol_4_phosphate + CTP => 4_Cytidine_5_diphospho_2_C_methyl_D_erythritol + Diphosphate	2.7.7.60;4.6.1.12	PMM0454:PMM1280	0	1000		c		Terpenoid backbone biosynthesis	C00063[c] + C11434[c] <=> C00013[c] + C11435[c]
	R05634	ATP:4-(Cytidine 5-diphospho)-2-C-methyl-D-erythritol 2-phosphotransferase	4_Cytidine_5_diphospho_2_C_methyl_D_erythritol + ATP <=> 2_Phospho_4_cytidine_5_diphospho_2_C_methyl_D_erythritol + ADP	2.7.1.148	PMM0932	-1000	1000		c		Terpenoid backbone biosynthesis	C00002[c] + C11435[c] <=> C00008[c] + C11436[c]
	R05636	1-Deoxy-D-xylulose-5-phosphate pyruvate-lyase	Pyruvate + D_Glyceraldehyde_3_phosphate => 1_Deoxy_D_xylulose_5_phosphate + CO2	2.2.1.7	PMM0907	0	1000		c		Terpenoid backbone biosynthesis	C00022[c] + C00118[c] <=> C00011[c] + C11437[c]
	R05637	2-Phospho-4-(cytidine 5-diphospho)-2-C-methyl-D-erythritol CMP-lyase	2_Phospho_4_cytidine_5_diphospho_2_C_methyl_D_erythritol => 2_C_Methyl_D_erythritol_2_4_cyclodiphosphate + CMP	2.7.7.60;4.6.1.12	PMM0454:PMM1280	0	1000		c		Terpenoid backbone biosynthesis	C11436[c] <=> C00055[c] + C11453[c]
	R05688	1-Deoxy-D-xylulose-5-phosphate isomeroreductase	1_Deoxy_D_xylulose_5_phosphate + NADPH + H => 2_C_Methyl_D_erythritol_4_phosphate + NADP	1.1.1.267	PMM1142	0	1000		c		Terpenoid backbone biosynthesis	C00006[c] + C11434[c] <=> C00005[c] + C00080[c] + C11437[c]
	R05884	isopentenyl-diphosphate:NAD(P)+ oxidoreductase	1_Hydroxy_2_methyl_2_butenyl_4_diphosphate + NADPH + H => Isopentenyl_diphosphate + NADP + H2O	1.17.1.2	PMM0264	0	1000		c		Terpenoid backbone biosynthesis	C00005[c] + C00080[c] + C11811[c] <=> C00001[c] + C00006[c] + C00129[c]
	R06447	(2E,6E)-farnesyl-diphosphate:isopentenyl-diphosphate cistransferase	trans_trans_Farnesyl_diphosphate + 8 Isopentenyl_diphosphate => di_trans_poly_cis_Undecaprenyl_diphosphate + 8 Diphosphate	2.5.1.31	PMM1092	0	1000		c		Terpenoid backbone biosynthesis	8 C00129[c] + C00448[c] <=> 8 C00013[c] + C04574[c]
	R07219	dimethyallyl diphosphate:NADP+ oxidoreductase	1_Hydroxy_2_methyl_2_butenyl_4_diphosphate + NADPH + H => Dimethylallyl_diphosphate + NADP + H2O	1.17.1.2	PMM0264	0	1000		c		Terpenoid backbone biosynthesis	C00001[c] + C00006[c] + C00235[c] <=> C00005[c] + C00080[c] + C11811[c]
	R08209	isopentenyl-diphosphate:NAD+ oxidoreductase	1_Hydroxy_2_methyl_2_butenyl_4_diphosphate + NADH + H => Isopentenyl_diphosphate + NAD + H2O	1.17.1.2	PMM0264	0	1000		c		Terpenoid backbone biosynthesis	C00001[c] + C00003[c] + C00129[c] <=> C00004[c] + C00080[c] + C11811[c]
	R08689	(E)-4-hydroxy-3-methylbut-2-en-1-yl-diphosphate:oxidized ferredoxin oxidoreductase	2_C_Methyl_D_erythritol_2_4_cyclodiphosphate + 2 Reduced_ferredoxin => 1_Hydroxy_2_methyl_2_butenyl_4_diphosphate + H2O + 2 Oxidized_ferredoxin	1.17.7.1	PMM0676	0	1000		c		Terpenoid backbone biosynthesis	2 C00138[c] + C11453[c] <=> C00001[c] + 2 C00139[c] + C11811[c]
	R09248	(2E,6E)-farnesyl-diphosphate:isopentenyl-diphosphate farnesyltranstransferase (adding 5 isopentenyl units)	trans_trans_Farnesyl_diphosphate + 5 Isopentenyl_diphosphate <=> all_trans_Octaprenyl_diphosphate + 5 Diphosphate	2.5.1.90		-1000	1000		c		Terpenoid backbone biosynthesis	C00448 + 5 C00129 <=> C04146 + 5 C00013
	R00615	Thiamin diphosphate phosphohydrolase	Thiamin_monophosphate + Orthophosphate => Thiamin_diphosphate + H2O	3.6.1.15	PMM0024	0	1000		c		Thiamine metabolism	C00001[c] + C00068[c] <=> C00009[c] + C01081[c]
	R00617	ATP:thiamin-phosphate phosphotransferase	ATP + Thiamin_monophosphate => ADP + Thiamin_diphosphate	2.7.4.16	PMM0024	0	1000		c		Thiamine metabolism	C00002[c] + C01081[c] <=> C00008[c] + C00068[c]
	R02133	Thiamin hydrolase	Thiamine + H2O => 4_Amino_5_hydroxymethyl_2_methylpyrimidine + 5_2_Hydroxyethyl_4_methylthiazole + H	3.5.99.2	PMM0357	0	1000		c		Thiamine metabolism	C00001[c] + C00378[c] => C00080[c] + C01279[c] + C04294[c]
	R02135	thiamin monophosphate phosphohydrolase	Thiamine + Orthophosphate <=> Thiamin_monophosphate + H2O	3.1.3.-		-1000	1000		c		Thiamine metabolism	C00378 + C00009 <=> C01081 + C00001
	R03223	2-methyl-4-amino-5-hydroxymethylpyrimidine-diphosphate:4-methyl-5-(2-phosphoethyl)-thiazole 2-methyl-4-aminopyridine-5-methenyltransferase	2_Methyl_4_amino_5_hydroxymethylpyrimidine_diphosphate + 4_Methyl_5_2_phosphoethyl_thiazole + H => Diphosphate + Thiamin_monophosphate	2.5.1.3;2.7.1.49;2.7.4.7	PMM1274:PMM0358:PMM0358	0	1000		c		Thiamine metabolism	C04327[c] + C04752[c] <=> C00013[c] + C01081[c]
	R03471	ATP:4-amino-5-hydroxymethyl-2-methylpyrimidine 5-phosphotransferase	ATP + 4_Amino_5_hydroxymethyl_2_methylpyrimidine => ADP + 4_Amino_2_methyl_5_phosphomethylpyrimidine	2.5.1.3;2.7.1.49;2.7.4.7	PMM1274:PMM0358	0	1000		c		Thiamine metabolism	C00002[c] + C01279[c] <=> C00008[c] + C04556[c]
	R03472	unclear reaction, multi-step reaction	Aminoimidazole_ribotide => 4_Amino_5_hydroxymethyl_2_methylpyrimidine		PMM1611	0	1000		c		Thiamine metabolism	C03373 <=> C01279
	R04448	ATP:4-methyl-5-(2-hydroxyethyl)-thiazole 2-phosphotransferase	ATP + 5_2_Hydroxyethyl_4_methylthiazole => ADP + 4_Methyl_5_2_phosphoethyl_thiazole	2.5.1.3	PMM1274	0	1000		c		Thiamine metabolism	C00002[c] + C04294[c] <=> C00008[c] + C04327[c]
	R04509	ATP:4-amino-2-methyl-5-phosphomethylpyrimidine phosphotransferase	ATP + 4_Amino_2_methyl_5_phosphomethylpyrimidine => ADP + 2_Methyl_4_amino_5_hydroxymethylpyrimidine_diphosphate	2.5.1.3;2.7.1.49;2.7.4.7	PMM1274:PMM0358:PMM0358	0	1000		c		Thiamine metabolism	C00002[c] + C04556[c] <=> C00008[c] + C04752[c]
	R07463	glycine:oxygen oxidoreductase	Glycine + Oxygen => Iminoglycine + Hydrogen_peroxide	1.4.3.19	PMM0047	0	1000		c		Thiamine metabolism	C00037[c] => C15809[c]
	R07465	unclear reaction	L_Tyrosine + Iminoglycine <=> 4_Methyl_5_2_phosphoethyl_thiazole		PMM1664	0	1000		c		Thiamine metabolism	C00082 + C15809 <=> C04327
	R10245	Spontaneous reaction	Iminoglycine + H2O => Glyoxylate + Ammonia	1.4.3.19;2.8.1.10		0	1000		c		Thiamine metabolism	C15809[c] + C00001[c] <=> C00048[c] + C00014[c]
	3_Phospho_D_glycerateTRANScar	3_Phospho_D_glycerate Transport carboxysome	3_Phospho_D_glycerate_car => 3_Phospho_D_glycerate			0	1000		car		Transport
	AlanineTRANS	L_Alanine Transport	L_Alanine <=> L_Alanine_e			0	0		m		Transport
	AmmoniaTRANS	Ammonia Transport	Ammonia <=> Ammonia_e		PMM0263	-1000	1000		m		Transport	C00014_e <=> C00014
	ArginineTRANS	L_Arginine Transport	L_Arginine <=> L_Arginine_e			0	0		m		Transport
	AsparagineTRANS	L_Asparagine Transport	L_Asparagine <=> L_Asparagine_e			0	0		m		Transport
	AspartateTRANS	L_Aspartate Transport	L_Aspartate <=> L_Aspartate_e			0	0		m		Transport
	BiomassTRANS	Biomass transport	biomass => biomass_e			0	1000		m		Transport	biomass => biomass_e
	BiotinTRANS	Biotin transport	Biotin <=> Biotin_e		PMM0914:PMM0392:PMM0125:PMM0666	0	1000		m		Transport
	CadaverineOUT	Cadaverine Release	Cadaverine => Cadaverine_e			0	1000		m		Transport
	CadmiumTRANS	Cadmium diffusion	Cadmium <=> Cadmium_e			-1000	1000		m		Transport
	CalciumTRANS	Sodium/Calcium ion channel	Calcium_cation <=> Calcium_cation_e		PMM0568	-1000	1000		m		Transport
	ChlorideTRANS	chloride ion channel	Chloride_ion <=> Chloride_ion_e		PMM1701	-1000	1000		m		Transport
	CO2TRANS	CO2 Transport cytoplasm	CO2 <=> CO2_e			-1000	1000		m		Transport
	CO2TRANScar	CO2 Transport carboxysome	CO2 <=> CO2_car			-1000	0		car		Transport
	CobaltTRANS	Cobalt ABC Transporter	Cobalt_ion_e + ATP + H2O => Cobalt_ion + ADP + Orthophosphate		PMM0392	0	1000		m		Transport
	CopperTRANS	Copper ABC Transporter	Copper_e + ATP + H2O => Copper + ADP + Orthophosphate		PMM0131	0	1000		m		Transport
	COTRANS	CO Transport	CO => CO_e			0	1000		m		Transport	C00237 => C00237_e
	CyanateTRANS	Cyanate ABC Transporter	Cyanate_e + ATP + H2O => Cyanate + ADP + Orthophosphate		PMM0370:PMM0371:PMM0372	0	1000		m		Transport	C01417_e + C00002 + C00001 => C01417 + C00008 + C00009
	CystineTRANS	L_Cystine Transport	L_Cystine <=> L_Cystine_e			0	0		m		Transport
	D_GlucoseTRANS	D-Glucose Transporter	D_Glucose <=> D_Glucose_e		PMM1323	0	0		m		Transport
	D_Ribulose_1_5_bisphosphateTRANScar	D_Ribulose_1_5_bisphosphate Transport carboxysome	D_Ribulose_1_5_bisphosphate => D_Ribulose_1_5_bisphosphate_car			0	1000		car		Transport
	GlutamateTRANS	L_Glutamate Transport	L_Glutamate <=> L_Glutamate_e		PMM0628	0	0		m		Transport
	GlutamineTRANS	L_Glutamine Transport	L_Glutamine <=> L_Glutamine_e			0	0		m		Transport
	GlycineTRANS	Glycine Transport	Glycine <=> Glycine_e			0	0		m		Transport
	GlycogenTRANS	Used for simulation of dark growth	Glycogen_e => Glycogen			0	0		m		Transport
	GlycolateTRANS	Glycolate Transport	Glycolate => Glycolate_e			0	1000		m		Transport
	H2OTRANS	H2O Transport	H2O <=> H2O_e			-1000	1000		m		Transport	C00001_e <=> C00001
	H2OTRANScar	H2O Transport carboxysome	H2O <=> H2O_car			-1000	1000		car		Transport	C00001_e <=> C00001
	H2STRANS	Hydrogen sulfide Transport	Hydrogen_sulfide <=> Hydrogen_sulfide_e			-1000	1000		m		Transport	C00283_e <=> C00283
	HCO3TRANScar	Bicarbonate Transport Carboxysome	HCO3_ <=> HCO3__car		PMM0213	-1000	1000		car		Transport
	HCO3TRANScyt	Bicarbonate Transport	HCO3_ <=> HCO3__e		PMM0213	-1000	1000		m		Transport
	HistidineTRANS	L_Histidine Transport	L_Histidine <=> L_Histidine_e			0	0		m		Transport
	HTRANS	H Transport	H <=> H_e			-1000	1000		m		Transport	C00080_e <=> C00080
	HTRANScar	H Transport carboxysome	H <=> H_car			-1000	1000		car		Transport
	IronTRANS	Iron ABC Transporter	Fe2_e + ATP + H2O => Fe2 + ADP + Orthophosphate		PMM0489:PMM0803:PMM1164:PMM0807	0	1000		m		Transport
	IsoleucineTRANS	L_Isoleucine Transport	L_Isoleucine <=> L_Isoleucine_e			0	0		m		Transport
	LeucineTRANS	L_Leucine Transport	L_Leucine <=> L_Leucine_e			0	0		m		Transport
	LightTRANS	Light Transport (no photodamage cost)	Photon_e => Photon			0	1000		m		Transport	C00205_e => C0205
	LightTRANSPhotoDamage	Light Transport (includes photodamage cost)	Photon_e + 0.02 ATP => Photon + 0.02 ADP + 0.02 Orthophosphate			0	0		m		Transport	C00205_e => C0205
	LPSTRANS	Lipopolysaccharide transport	Lipid_A_disaccharide => Lipid_A_disaccharide_e		PMM1386:PMM0764	0	1000		m		Transport
	LysineTRANS	L_Lysine Transport	L_Lysine <=> L_Lysine_e			0	0		m		Transport
	MagnesiumTRANS	Magnesium ion channel	Magnesium_cation <=> Magnesium_cation_e		PMM1630	-1000	1000		m		Transport
	MethanolOUT	Methanol Diffusion	Methanol => Methanol_e			0	1000		m		Transport	C00132 <=>
	MethionineTRANS	L_Methionine Transport	L_Methionine <=> L_Methionine_e			0	0		m		Transport
	MolybdenumTRANS	Molybdenum diffusion	Molybdenum <=> Molybdenum_e			-1000	1000		m		Transport
	O2TRANS	O2 Transport	Oxygen <=> Oxygen_e			-1000	1000		m		Transport	C00007_e <=> C00007
	OrthophosphateTRANS	fake diffusion	Orthophosphate <=> Orthophosphate_e		PMM0671:PMM0672:PMM0673:PMM0710:PMM0723:PMM0724:PMM0725	-1000	1000		m		Transport
	PhenylalanineTRANS	L_Phenylalanine Transport	L_Phenylalanine <=> L_Phenylalanine_e			0	0		m		Transport
	PhospholipidTRANS	Phospholipid transport	sn_Glycerol_3_phosphate_e => sn_Glycerol_3_phosphate		PMM0289:PMM1324:PMM0290	0	0		m		Transport
	PnTRANS	Phosphonate transport	Phosphonate <=> Phosphonate_e		PMM0671:PMM0672:PMM0673:PMM0717	0	0		m		Transport
	PotassiumTRANS	Potassium ion channel	K <=> K_e		PMM0084:PMM0704	-1000	1000		m		Transport
	ProlineTRANS	L_Proline Transport	L_Proline <=> L_Proline_e			0	0		m		Transport
	SelenateTRANS	Selenate Transport	Selenate <=> Selenate_e			-1000	1000		m		Transport	C05697_e => C05697
	SerineTRANS	L_Serine Transport	L_Serine <=> L_Serine_e			0	0		m		Transport
	SodiumTRANS	Sodium ion channel	Sodium_cation <=> Sodium_cation_e		PMM0568:PMM0472:PMM1600:PMM0083	-1000	1000		m		Transport
	SpermineOUT	Spermine Release	Spermine => Spermine_e			0	1000		m		Transport
	StrontiumTRANS	Strontium ion channel	Strontium_cation <=> Strontium_cation_e			-1000	1000		m		Transport
	SulfateTRANS	Sulfate Transport	Sulfate <=> Sulfate_e		PMM0214:PMM0644	-1000	1000		m		Transport	C00059_e => C00059
	ThiosulfateTRANS	Thiosulfate Transport	Thiosulfate_e => Thiosulfate			0	1000		m		Transport
	ThreonineTRANS	L_Threonine Transport	L_Threonine <=> L_Threonine_e			0	0		m		Transport
	TryptophanTRANS	L_Tryptophan Transport	L_Tryptophan <=> L_Tryptophan_e			0	0		m		Transport
	TyrosineTRANS	L_Tyrosine Transport	L_Tyrosine <=> L_Tyrosine_e			0	0		m		Transport
	UreaTRANS	Urea Exchange	Urea <=> Urea_e		PMM0970:PMM0971:PMM0972:PMM0973:PMM0974	-1000	1000		m		Transport	C00086_e <=>
	ValineTRANS	L_Valine Transport	L_Valine <=> L_Valine_e			0	0		m		Transport
	ZincTRANS	Zinc unknown transporter	Zn2 <=> Zn2_e		PMM0601:PMM0602:PMM0603:PMM1029:PMM1031:PMM1032	-1000	1000		m		Transport
	tRNAFormation	tRNA Formation	AMP + GMP + CMP + UMP + 4 ATP + 4 H2O => 4 ADP + 4 Orthophosphate + 4 tRNA	2.7.7.6	PMM1431:PMM1483:PMM1484:PMM1485:PMM1535	0	1000		c		tRNA Formation	0.79 C00360 + 0.86 C00239 + 0.79 C00364 + 0.86 C00362 + 11.22 C00002 + 11.22 C00001 => 11.22 C00008 + 11.22 C00009 + C00066
	R01717	chorismate hydroxymutase	Chorismate => Isochorismate	2.2.1.9;4.2.1.113;5.4.4.2	PMM0607:PMM0175:PMM0177	0	1000		c		Ubiquinone and other terpenoid-quinone biosynthesis	C00251[c] <=> C00885[c]
	R04030	O-Succinylbenzoate:CoA ligase	ATP + 2_Succinylbenzoate + CoA => AMP + Diphosphate + 2_Succinylbenzoyl_CoA	6.2.1.26	PMM0174	0	1000		c		Ubiquinone and other terpenoid-quinone biosynthesis	C00002[c] + C00010[c] + C02730[c] <=> C00013[c] + C00020[c] + C03160[c]
	R04031	(1R,6R)-6-hydroxy-2-succinylcyclohexa-2,4-diene-1-carboxylate hydrolyase	1R_6R_6_Hydroxy_2_succinylcyclohexa_2_4_diene_1_carboxylate => 2_Succinylbenzoate + H2O	2.2.1.9;4.2.1.113;5.4.4.2	PMM0607:PMM0175:PMM0177	0	1000		c		Ubiquinone and other terpenoid-quinone biosynthesis	C00001[c] + C02730[c] <=> C05817[c]
	R04993	S-adenosyl-L-methione:demethylmenaquinone methyltransferase	2_Demethylmenaquinone + S_Adenosyl_L_methionine <=> Menaquinone + S_Adenosyl_L_homocysteine	2.1.1.163	PMM0431	-1000	1000		c		Ubiquinone and other terpenoid-quinone biosynthesis	C05818 + C00019 <=> C00828 + C00021
	R05617	all-trans-polyprenyl diphosphate:1,4-dihydroxy-2-naphthoate polyprenyltransferase	1_4_Dihydroxy_2_naphthoate + all_trans_Octaprenyl_diphosphate => 2_Demethylmenaquinone + Diphosphate + CO2	2.5.1.74	PMM0176	0	1000		c		Ubiquinone and other terpenoid-quinone biosynthesis	C03657[c] + C04146[c] <=> C00011[c] + C00013[c] + C05818[c]
	R07262	1,4-dihydroxy-2-naphthoyl-CoA hydrolase	1_4_Dihydroxy_2_naphthoyl_CoA + H2O => 1_4_Dihydroxy_2_naphthoate + CoA	3.1.2.28	PMM0173	0	1000		c		Ubiquinone and other terpenoid-quinone biosynthesis	C00001[c] + C15547[c] <=> C00010[c] + C03657[c]
	R07263	4-(2-carboxyphenyl)-4-oxobutanoyl-CoA dehydratase	2_Succinylbenzoyl_CoA => 1_4_Dihydroxy_2_naphthoyl_CoA + H2O	4.1.3.36	PMM0608	0	1000		c		Ubiquinone and other terpenoid-quinone biosynthesis	C03160[c] <=> C00001[c] + C15547[c]
	R08165	2-succinyl-5-enolpyruvyl-6-hydroxy-3-cyclohexene-1-carboxylate synthase	Isochorismate + 2_Oxoglutarate => 2_Succinyl_5_enolpyruvyl_6_hydroxy_3_cyclohexene_1_carboxylate + CO2	2.2.1.9	PMM0607	0	1000		c		Ubiquinone and other terpenoid-quinone biosynthesis	C00026[c] + C00885[c] <=> C00011[c] + C16519[c]
	R08166	2-succinyl-6-hydroxy-2,4-cyclohexadiene-1-carboxylate synthase	2_Succinyl_5_enolpyruvyl_6_hydroxy_3_cyclohexene_1_carboxylate => 1R_6R_6_Hydroxy_2_succinylcyclohexa_2_4_diene_1_carboxylate + Pyruvate	2.2.1.9;4.2.1.113;5.4.4.2	PMM0607:PMM0177	0	1000		c		Ubiquinone and other terpenoid-quinone biosynthesis	C16519[c] <=> C00022[c] + C05817[c]
	R00994	(2R,3S)-3-methylmalate:NAD+ oxidoreductase	D_erythro_3_Methylmalate + NAD => 2_Oxobutanoate + CO2 + NADH + H	1.1.1.85	PMM0786	0	1000		c		Valine, leucine and isoleucine biosynthesis	C00003[c] + C06032[c] => C00004[c] + C00011[c] + C00080[c] + C00109[c]
	R01213	acetyl-CoA:3-methyl-2-oxobutanoate C-acetyltransferase	Acetyl_CoA + 3_Methyl_2_oxobutanoic_acid + H2O => alpha_Isopropylmalate + CoA	2.3.3.13	PMM1066	0	1000		c		Valine, leucine and isoleucine biosynthesis	C00010[c] + C02504[c] <=> C00001[c] + C00024[c] + C00141[c]
	R01652	Spontaneous	2S_2_Isopropyl_3_oxosuccinate => 4_Methyl_2_oxopentanoate + CO2	1.1.1.85		0	1000		c		Valine, leucine and isoleucine biosynthesis	C00011[c] + C00233[c] <=> C04236[c]
	R03896	(R)-2-Methylmalate hydro-lyase	R_2_Methylmalate => 2_Methylmaleate + H2O	4.2.1.33;4.2.1.35	PMM0255:PMM0256	0	1000		c		Valine, leucine and isoleucine biosynthesis	C02612[c] <=> C00001[c] + C02226[c]
	R03898	2-methylmaleate hydratase	2_Methylmaleate + H2O => D_erythro_3_Methylmalate	4.2.1.35	PMM0255:PMM0256	0	1000		c		Valine, leucine and isoleucine biosynthesis	C02226 + C00001 <=> C06032
	R03968	2-Isopropylmalate hydro-lyase	alpha_Isopropylmalate <=> 2_Isopropylmaleate + H2O	4.2.1.33;4.2.1.35	PMM0255:PMM0256	-1000	1000		c		Valine, leucine and isoleucine biosynthesis	C02504[c] <=> C00001[c] + C02631[c]
	R04001	3-Isopropylmalate hydro-lyase	2R_3S_3_Isopropylmalate <=> 2_Isopropylmaleate + H2O	4.2.1.33	PMM0255:PMM0256	-1000	1000		c		Valine, leucine and isoleucine biosynthesis	C04411 <=> C02631 + C00001
	R04426	(2R,3S)-3-isopropylmalate:NAD+ oxidoreductase	2R_3S_3_Isopropylmalate + NAD => 2S_2_Isopropyl_3_oxosuccinate + NADH + H	1.1.1.85	PMM0786	0	1000		c		Valine, leucine and isoleucine biosynthesis	C00003[c] + C04411[c] <=> C00004[c] + C00080[c] + C04236[c]
	R04440	(R)-2,3-Dihydroxy-3-methylbutanoate:NADP+ oxidoreductase (isomerizing)	R_2_3_Dihydroxy_3_methylbutanoate + NADP <=> 3_Hydroxy_3_methyl_2_oxobutanoic_acid + NADPH + H	1.1.1.86	PMM1315	-1000	1000		c		Valine, leucine and isoleucine biosynthesis	C04272 + C00006 <=> C04181 + C00005 + C00080
	R04441	(R)-2,3-Dihydroxy-3-methylbutanoate hydro-lyase	R_2_3_Dihydroxy_3_methylbutanoate => 3_Methyl_2_oxobutanoic_acid + H2O	4.2.1.9	PMM0774	0	1000		c		Valine, leucine and isoleucine biosynthesis	C04272[c] <=> C00001[c] + C00141[c]
	R05068	(R)-2,3-Dihydroxy-3-methylpentanoate:NADP+ oxidoreductase	R_2_3_Dihydroxy_3_methylpentanoate + NADP <=> R_3_Hydroxy_3_methyl_2_oxopentanoate + NADPH + H	1.1.1.86	PMM1315	-1000	1000		c		Valine, leucine and isoleucine biosynthesis	C00006[c] + C06007[c] <=> C00005[c] + C00080[c] + C14463[c]
	R05069	(S)-2-Aceto-2-hydroxybutanoate:NADP+ oxidoreductase	S_2_Aceto_2_hydroxybutanoate <=> R_3_Hydroxy_3_methyl_2_oxopentanoate	1.1.1.86;5.4.99.3	PMM1315	-1000	1000		c		Valine, leucine and isoleucine biosynthesis	C06006[c] <=> C14463[c]
	R05070	(R)-2,3-Dihydroxy-3-methylpentanoate hydro-lyase	R_2_3_Dihydroxy_3_methylpentanoate => S_3_Methyl_2_oxopentanoic_acid + H2O	4.2.1.9	PMM0774	0	1000		c		Valine, leucine and isoleucine biosynthesis	C06007[c] <=> C00001[c] + C00671[c]
	R05071	(S)-2-Acetolactate methylmutase	S_2_Acetolactate <=> 3_Hydroxy_3_methyl_2_oxobutanoic_acid	1.1.1.86;5.4.99.3	PMM1315	-1000	1000		c		Valine, leucine and isoleucine biosynthesis	C06010[c] <=> C04181[c]
	R07399	(R)-citramalate synthase	Acetyl_CoA + Pyruvate + H2O => R_2_Methylmalate + CoA	2.3.1.182		0	1000		c		Valine, leucine and isoleucine biosynthesis	C00024 + C00022 + C00001 <=> C02612 + C00010
	R08648	pyruvate:2-oxobutanoate acetaldehydetransferase	Pyruvate + 2_Oxobutanoate => S_2_Aceto_2_hydroxybutanoate + CO2	2.2.1.6	PMM0526:PMM1154	0	1000		c		Valine, leucine and isoleucine biosynthesis	C00022[c] + C00109[c] <=> C00011[c] + C06006[c]
	R01090	L-Leucine:2-oxoglutarate aminotransferase	L_Leucine + 2_Oxoglutarate <=> 4_Methyl_2_oxopentanoate + L_Glutamate	2.6.1.42;2.6.1.6;2.6.1.67	PMM0878	-1000	1000		c		Valine, leucine and isoleucine degradation	C00026[c] + C00123[c] <=> C00025[c] + C00233[c]
	R01214	L-Valine:2-oxoglutarate aminotransferase	L_Valine + 2_Oxoglutarate <=> 3_Methyl_2_oxobutanoic_acid + L_Glutamate	2.6.1.42;2.6.1.6	PMM0878	-1000	1000		c		Valine, leucine and isoleucine degradation	C00026[c] + C00183[c] <=> C00025[c] + C00141[c]
	R02199	L-Isoleucine:2-oxoglutarate aminotransferase	L_Isoleucine + 2_Oxoglutarate <=> S_3_Methyl_2_oxopentanoic_acid + L_Glutamate	2.6.1.42	PMM0878	-1000	1000		c		Valine, leucine and isoleucine degradation	C00026[c] + C00407[c] <=> C00025[c] + C00671[c]

## Sheet: METS
#	ID	NAME	UNCONSTRAINED	MIRIAM	COMPOSITION	xINCHI	COMPARTMENT	KEGG CPD	InChiKey	PubChem CID	MW	IUPAC Name	Charge
	1_2_Carboxyphenylamino_1_deoxy_D_ribulose_5_phosphate	1-(2-Carboxyphenylamino)-1-deoxy-D-ribulose 5-phosphate	FALSE		C12H16NO9P	InChI=1S/C12H16NO9P/c14-9(11(16)10(15)6-22-23(19,20)21)5-13-8-4-2-1-3-7(8)12(17)18/h1-4,10-11,13,15-16H,5-6H2,(H,17,18)(H2,19,20,21)/t10-,11+/m1/s1	c	C01302	QKMBYNRMPRKVTO-MNOVXSKESA-N	446894	349.231		-3
	1_2_Diacyl_3_beta_D_galactosyl_sn_glycerol_DGDG	1_2_Diacyl_3_beta_D_galactosyl_sn_glycerol_DGDG	FALSE		C11H16O10		c	C03692		6466	308.239
	1_2_Diacyl_3_beta_D_galactosyl_sn_glycerol_MGDG	1_2_Diacyl_3_beta_D_galactosyl_sn_glycerol_MGDG	FALSE		C11H16O10		c	C03692		6466	308.239
	1_2_Diacyl_sn_glycerol_DGDG	1_2_Diacyl_sn_glycerol_DGDG	FALSE		C5H6O5R2		c	C00641			3914		0
	1_2_Diacyl_sn_glycerol_MGDG	1_2_Diacyl_sn_glycerol_MGDG	FALSE		C5H6O5R2		c	C00641			3914		0
	1_2_Diacyl_sn_glycerol_SQDG	1_2_Diacyl_sn_glycerol_SQDG	FALSE		C5H6O5R2		c	C00641			3914		0
	1_4_Dihydroxy_2_naphthoate	1_4-Dihydroxy-2-naphthoate	FALSE		C11H8O4	InChI=1S/C11H8O4/c12-9-5-8(11(14)15)10(13)7-4-2-1-3-6(7)9/h1-5,12-13H,(H,14,15)	c	C03657	VOJUXHHACRXLTD-UHFFFAOYSA-N	671	204.179		-1
	1_4_Dihydroxy_2_naphthoyl_CoA	1_4-Dihydroxy-2-naphthoyl-CoA	FALSE		C32H42N7O19P3S	InChI=1S/C32H42N7O19P3S/c1-32(2,26(44)29(45)35-8-7-21(41)34-9-10-62-31(46)18-11-19(40)16-5-3-4-6-17(16)23(18)42)13-55-61(52,53)58-60(50,51)54-12-20-25(57-59(47,48)49)24(43)30(56-20)39-15-38-22-27(33)36-14-37-28(22)39/h3-6,11,14-15,20,24-26,30,40,42-44H,7-10,12-13H2,1-2H3,(H,34,41)(H,35,45)(H,50,51)(H,52,53)(H2,33,36,37)(H2,47,48,49)/t20-,24-,25-,26+,30-/m1/s1	c	C15547	PYTINLGPKDJURZ-HSJNEKGZSA-N	44140569	953.698		-4
	1_5_Phospho_D_ribosyl_5_amino_4_imidazolecarboxylate	1-(5-Phospho-D-ribosyl)-5-amino-4-imidazolecarboxylate	FALSE		C9H14N3O9P	InChI=1S/C9H14N3O9P/c10-7-4(9(15)16)11-2-12(7)8-6(14)5(13)3(21-8)1-20-22(17,18)19/h2-3,5-6,8,13-14H,1,10H2,(H,15,16)(H2,17,18,19)/t3-,5-,6-,8-/m1/s1	c	C04751	XFVULMDJZXYMSG-ZIYNGMLESA-N	165388	339.196		-2
	1_5_Phospho_D_ribosyl_ATP	1-(5-Phospho-D-ribosyl)-ATP	FALSE		C15H25N5O20P4	InChI=1S/C15H25N5O20P4/c16-12-7-13(18-4-19(12)14-10(23)8(21)5(37-14)1-35-41(25,26)27)20(3-17-7)15-11(24)9(22)6(38-15)2-36-43(31,32)40-44(33,34)39-42(28,29)30/h3-6,8-11,14-16,21-24H,1-2H2,(H,31,32)(H,33,34)(H2,25,26,27)(H2,28,29,30)/t5-,6-,8-,9-,10-,11-,14-,15-/m1/s1	c	C02739	RKNHJBVBFHDXGR-KEOHHSTQSA-N	11050836	719.275		-5
	1_5_Phosphoribosyl_5_amino_4_imidazolecarboxamide	1-(5-Phosphoribosyl)-5-amino-4-imidazolecarboxamide	FALSE		C9H15N4O8P	InChI=1S/C9H15N4O8P/c10-7-4(8(11)16)12-2-13(7)9-6(15)5(14)3(21-9)1-20-22(17,18)19/h2-3,5-6,9,14-15H,1,10H2,(H2,11,16)(H2,17,18,19)/t3-,5-,6-,9-/m1/s1	c	C04677	NOTGFIUVDGNKRI-UUOKFMHZSA-N	65110	338.211		-2
	1_5_Phosphoribosyl_5_amino_4_N_succinocarboxamide_imidazole	1-(5-Phosphoribosyl)-5-amino-4-(N-succinocarboxamide)-imidazole	FALSE		C13H19N4O12P	InChI=1S/C13H19N4O12P/c14-10-7(11(22)16-4(13(23)24)1-6(18)19)15-3-17(10)12-9(21)8(20)5(29-12)2-28-30(25,26)27/h3-5,8-9,12,20-21H,1-2,14H2,(H,16,22)(H,18,19)(H,23,24)(H2,25,26,27)/t4-,5+,8+,9+,12+/m0/s1	c	C04823	NAQGHJTUZRHGAC-ZZZDFHIKSA-N	160666	454.283		-4
	1_5_Phosphoribosyl_5_formamido_4_imidazolecarboxamide	1-(5-Phosphoribosyl)-5-formamido-4-imidazolecarboxamide	FALSE		C10H15N4O9P	InChI=1S/C10H15N4O9P/c11-8(18)5-9(13-3-15)14(2-12-5)10-7(17)6(16)4(23-10)1-22-24(19,20)21/h2-4,6-7,10,16-17H,1H2,(H2,11,18)(H,13,15)(H2,19,20,21)/t4-,6-,7-,10-/m1/s1	c	C04734	ABCOOORLYAOBOZ-KQYNXXCUSA-N	166760	366.221		-2
	1_Deoxy_D_xylulose_5_phosphate	1-Deoxy-D-xylulose 5-phosphate	FALSE		C5H11O7P	InChI=1S/C5H11O7P/c1-3(6)5(8)4(7)2-12-13(9,10)11/h4-5,7-8H,2H2,1H3,(H2,9,10,11)/t4-,5-/m1/s1	c	C11437	AJPADPZSRRUGHI-RFZPGFLSSA-N	443201	214.11		-2
	1_Hydroxy_2_methyl_2_butenyl_4_diphosphate	1-Hydroxy-2-methyl-2-butenyl 4-diphosphate	FALSE		C5H12O8P2	InChI=1S/C5H12O8P2/c1-5(4-6)2-3-12-15(10,11)13-14(7,8)9/h2,6H,3-4H2,1H3,(H,10,11)(H2,7,8,9)/b5-2+	c	C11811	MDSIZRKJVDMQOQ-GORDUTHDSA-N	5281976	262.091		-2
	10_Formyltetrahydrofolate	10-Formyltetrahydrofolate	FALSE		C20H23N7O7	InChI=1S/C20H23N7O7/c21-20-25-16-15(18(32)26-20)23-11(7-22-16)8-27(9-28)12-3-1-10(2-4-12)17(31)24-13(19(33)34)5-6-14(29)30/h1-4,9,11,13,23H,5-8H2,(H,24,31)(H,29,30)(H,33,34)(H4,21,22,25,26,32)/t11?,13-/m0/s1	c	C00234	AUFGTPPARQZWDO-YUZLPWPTSA-N	122347	473.439		-2
	131_Hydroxy_magnesium_protoporphyrin_IX_13_monomethyl_ester	13(1)-Hydroxy-magnesium-protoporphyrin IX 13-monomethyl ester	FALSE		C35H35MgN4O5	InChI=1S/C35H35N4O5.Mg/c1-8-21-17(3)24-12-25-19(5)23(10-11-33(41)42)30(38-25)15-31-35(32(40)16-34(43)44-7)20(6)27(39-31)14-29-22(9-2)18(4)26(37-29)13-28(21)36-24;/h8-9,12-15,32,40H,1-2,10-11,16H2,3-7H3,(H2-,36,37,38,39,41,42);/q-1;+2/p-1/b24-12-,25-12-,26-13-,27-14-,28-13-,29-14-,30-15-,31-15-;	c	C11829	MVCDIAGKFJFPBB-JXBSUKTBSA-M		614.973		-1
	131_Oxo_magnesium_protoporphyrin_IX_13_monomethyl_ester	13(1)-Oxo-magnesium-protoporphyrin IX 13-monomethyl ester	FALSE		C35H34MgN4O5	InChI=1S/C35H34N4O5.Mg/c1-8-21-17(3)24-12-25-19(5)23(10-11-33(41)42)30(38-25)15-31-35(32(40)16-34(43)44-7)20(6)27(39-31)14-29-22(9-2)18(4)26(37-29)13-28(21)36-24;/h8-9,12-15H,1-2,10-11,16H2,3-7H3,(H3,36,37,38,39,40,41,42);/q;+2/p-2/b24-12-,25-12-,26-13-,27-14-,28-13-,29-14-,30-15-,31-15-;	c	C11830	IOQIILLGNAOXJE-JXBSUKTBSA-L		612.957		-1
	15_16_Dihydrobiliverdin	15_16-Dihydrobiliverdin	FALSE		C33H36N4O6	InChI=1S/C33H36N4O6/c1-7-20-19(6)32(42)37-27(20)14-25-18(5)23(10-12-31(40)41)29(35-25)15-28-22(9-11-30(38)39)17(4)24(34-28)13-26-16(3)21(8-2)33(43)36-26/h7-8,14-15,26,35H,1-2,9-13H2,3-6H3,(H,36,43)(H,37,42)(H,38,39)(H,40,41)/b27-14-,28-15-/t26-/m1/s1	c	C11630	ZQHDSLZHMAUUQK-ZTYGKHTCSA-N		584.662
	15_9_dicis_Phytofluene	15_9-dicis-Phytofluene	FALSE		C40H62	InChI=1S/C40H62/c1-33(2)19-13-23-37(7)27-17-31-39(9)29-15-25-35(5)21-11-12-22-36(6)26-16-30-40(10)32-18-28-38(8)24-14-20-34(3)4/h11-12,15,19-22,25,27-30H,13-14,16-18,23-24,26,31-32H2,1-10H3/b12-11-,25-15+,35-21+,36-22+,37-27+,38-28+,39-29-,40-30+	c	C19765	OVSVTCFNLSGAMM-IQEMYQFOSA-N	51351778	542.92
	15_cis_Phytoene	15-cis-Phytoene	FALSE		C40H64	InChI=1S/C40H64/c1-33(2)19-13-23-37(7)27-17-31-39(9)29-15-25-35(5)21-11-12-22-36(6)26-16-30-40(10)32-18-28-38(8)24-14-20-34(3)4/h11-12,19-22,27-30H,13-18,23-26,31-32H2,1-10H3/b12-11-,35-21+,36-22+,37-27+,38-28+,39-29+,40-30+	c	C05421	YVLPJIGOMTXXLP-BHLJUDRVSA-N	9963391	544.936
	1R_6R_6_Hydroxy_2_succinylcyclohexa_2_4_diene_1_carboxylate	(1R_6R)-6-Hydroxy-2-succinylcyclohexa-2_4-diene-1-carboxylate	FALSE		C11H12O6	InChI=1S/C11H12O6/c12-7(4-5-9(14)15)6-2-1-3-8(13)10(6)11(16)17/h1-3,8,10,13H,4-5H2,(H,14,15)(H,16,17)/t8-,10-/m1/s1	c	C05817	QJYRAJSESKVEAE-PSASIEDQSA-N	5287432	240.209		-2
	2_3_4_5_Tetrahydrodipicolinate	2_3_4_5-Tetrahydrodipicolinate	FALSE		C7H9NO4	InChI=1S/C7H9NO4/c9-6(10)4-2-1-3-5(8-4)7(11)12/h4H,1-3H2,(H,9,10)(H,11,12)/t4-/m0/s1	c	C03972	CXMBCXQHOXUCEO-BYPYZUCNSA-N	440179	171.151		-2
	2_3_Dihydroxy_3_methylbutanoate	2_3-Dihydroxy-3-methylbutanoate	FALSE		C5H10O4	InChI=1S/C5H10O4/c1-5(2,9)3(6)4(7)8/h3,6,9H,1-2H3,(H,7,8)	c	C04039	JTEYKUFKXGDTEU-UHFFFAOYSA-N	677	134.131		-1
	2_5_Diamino_6_5_phospho_D_ribosylaminopyrimidin_43H_one	2_5-Diamino-6-(5-phospho-D-ribosylamino)pyrimidin-4(3H)-one	FALSE		C9H16N5O8P	InChI=1S/C9H16N5O8P/c10-3-6(13-9(11)14-7(3)17)12-8-5(16)4(15)2(22-8)1-21-23(18,19)20/h2,4-5,8,15-16H,1,10H2,(H2,18,19,20)(H4,11,12,13,14,17)/t2-,4-,5-,8-/m1/s1	c	C01304	OCLCLRXKNJCOJD-UMMCILCDSA-N	439480	353.226		-2
	2_5_Diamino_6_5_triphosphoryl_3_4_trihydroxy_2_oxopentyl_amino_4_oxopyrimidine	2_5-Diamino-6-(5-triphosphoryl-3_4-trihydroxy-2-oxopentyl)-amino-4-oxopyrimidine	FALSE		C9H18N5O14P3	InChI=1S/C9H18N5O14P3/c10-5-7(13-9(11)14-8(5)18)12-1-3(15)6(17)4(16)2-26-30(22,23)28-31(24,25)27-29(19,20)21/h4,6,16-17H,1-2,10H2,(H,22,23)(H,24,25)(H2,19,20,21)(H4,11,12,13,14,18)	c	C06148	ZJYBJXKSWQPKFW-UHFFFAOYSA-N	440923	513.186
	2_5_Diaminopyrimidine_nucleoside_triphosphate	2_5-Diaminopyrimidine nucleoside triphosphate	FALSE		C9H18N5O14P3	InChI=1S/C9H18N5O14P3/c10-3-6(13-9(11)14-7(3)17)12-8-5(16)4(15)2(26-8)1-25-30(21,22)28-31(23,24)27-29(18,19)20/h2,4-5,8,15-16H,1,10H2,(H,21,22)(H,23,24)(H2,18,19,20)(H4,11,12,13,14,17)/t2-,4-,5-,8-/m1/s1	c	C05923	CRXOALRUOMUPMC-UMMCILCDSA-N	440841	513.186
	2_Acetolactate	2-Acetolactate	FALSE		C5H8O4	InChI=1S/C5H8O4/c1-3(6)5(2,9)4(7)8/h9H,1-2H3,(H,7,8)	c	C00900	NMDWGEGFJUBKLB-UHFFFAOYSA-N	22	132.115		-1
	2_Amino_4_hydroxy_6_D_erythro_1_2_3_trihydroxypropyl_7_8_dihydropteridine	2-Amino-4-hydroxy-6-(D-erythro-1_2_3-trihydroxypropyl)-7_8-dihydropteridine	FALSE		C9H13N5O4	InChI=1S/C9H13N5O4/c10-9-13-7-5(8(18)14-9)12-3(1-11-7)6(17)4(16)2-15/h4,6,15-17H,1-2H2,(H4,10,11,13,14,18)/t4-,6+/m1/s1	c	C04874	YQIFAMYNGGOTFB-XINAWCOVSA-N	65074	255.231		0
	2_Amino_4_hydroxy_6_hydroxymethyl_7_8_dihydropteridine	2-Amino-4-hydroxy-6-hydroxymethyl-7_8-dihydropteridine	FALSE		C7H9N5O2	InChI=1S/C7H9N5O2/c8-7-11-5-4(6(14)12-7)10-3(2-13)1-9-5/h13H,1-2H2,(H4,8,9,11,12,14)	c	C01300	CQQNNQTXUGLUEV-UHFFFAOYSA-N	218	195.179		0
	2_Amino_7_8_dihydro_4_hydroxy_6_diphosphooxymethylpteridine	2-Amino-7_8-dihydro-4-hydroxy-6-(diphosphooxymethyl)pteridine	FALSE		C7H11N5O8P2	InChI=1S/C7H11N5O8P2/c8-7-11-5-4(6(13)12-7)10-3(1-9-5)2-19-22(17,18)20-21(14,15)16/h1-2H2,(H,17,18)(H2,14,15,16)(H4,8,9,11,12,13)	c	C04807	FCQGJGLSOWZZON-UHFFFAOYSA-N	666	355.139		-2
	2_Aminobut_2_enoate	2-Aminobut-2-enoate	FALSE		C4H7NO2	InChI=1S/C4H7NO2/c1-2-3(5)4(6)7/h2H,5H2,1H3,(H,6,7)/b3-2-	c	C17234	PAWSVPVNIXFKOS-IHWYPQMZSA-N	6449989	101.104
	2_C_Methyl_D_erythritol_2_4_cyclodiphosphate	2-C-Methyl-D-erythritol 2_4-cyclodiphosphate	FALSE		C5H12O9P2	InChI=1S/C5H12O9P2/c1-5(3-6)4(7)2-12-15(8,9)14-16(10,11)13-5/h4,6-7H,2-3H2,1H3,(H,8,9)(H,10,11)/t4-,5+/m1/s1	c	C11453	SFRQRNJMIIUYDI-UHNVWZDZSA-N	126747	278.091		-2
	2_C_Methyl_D_erythritol_4_phosphate	2-C-Methyl-D-erythritol 4-phosphate	FALSE		C5H13O7P	InChI=1S/C5H13O7P/c1-5(8,3-6)4(7)2-12-13(9,10)11/h4,6-8H,2-3H2,1H3,(H2,9,10,11)/t4-,5+/m1/s1	c	C11434	XMWHRVNVKDKBRG-UHNVWZDZSA-N	443198	216.126		-2
	2_Dehydro_3_deoxy_6_phospho_D_gluconate	2-Dehydro-3-deoxy-6-phospho-D-gluconate	FALSE		C6H11O9P	InChI=1S/C6H11O9P/c7-3(1-4(8)6(10)11)5(9)2-15-16(12,13)14/h3,5,7,9H,1-2H2,(H,10,11)(H2,12,13,14)	c	C04442	OVPRPPOVAXRCED-UHFFFAOYSA-N	46	258.12
	2_Dehydro_3_deoxy_D_arabino_heptonate_7_phosphate	2-Dehydro-3-deoxy-D-arabino-heptonate 7-phosphate	FALSE		C7H13O10P	InChI=1S/C7H13O10P/c8-3(1-4(9)7(12)13)6(11)5(10)2-17-18(14,15)16/h3,5-6,8,10-11H,1-2H2,(H,12,13)(H2,14,15,16)/t3-,5-,6+/m1/s1	c	C04691	PJWIPEXIFFQAQZ-PUFIMZNGSA-N	160647	288.146		-3
	2_Dehydropantoate	2-Dehydropantoate	FALSE		C6H10O4	InChI=1S/C6H10O4/c1-6(2,3-7)4(8)5(9)10/h7H,3H2,1-2H3,(H,9,10)	c	C00966	PKVVTUWHANFMQC-UHFFFAOYSA-N	38	146.141		-1
	2_Demethylmenaquinone	2-Demethylmenaquinone	FALSE		C50H72O2	InChI=1S/C20H22O2/c1-14(2)7-6-8-15(3)11-12-16-13-19(21)17-9-4-5-10-18(17)20(16)22/h4-5,7,9-11,13H,6,8,12H2,1-3H3/b15-11+	c	C05818	WALCBDVYDNDULV-RVDMUPIBSA-N	5280838	294.387
	2_Deoxy_D_ribose_5_phosphate	2-Deoxy-D-ribose 5-phosphate	FALSE		C5H11O7P	InChI=1S/C5H11O7P/c6-3-1-5(7)12-4(3)2-11-13(8,9)10/h3-7H,1-2H2,(H2,8,9,10)/t3-,4+,5?/m0/s1	c	C00673	KKZFLSZAWCYPOC-PYHARJCCSA-N	439288	214.11
	2_Formamido_N1_5_phosphoribosylacetamidine	2-(Formamido)-N1-(5-phosphoribosyl)acetamidine	FALSE		C8H16N3O8P	InChI=1S/C8H16N3O8P/c9-5(1-10-3-12)11-8-7(14)6(13)4(19-8)2-18-20(15,16)17/h3-4,6-8,13-14H,1-2H2,(H2,9,11)(H,10,12)(H2,15,16,17)/t4-,6-,7-,8-/m1/s1	c	C04640	PMCOGCVKOAOZQM-XVFCMESISA-N	440417	313.202		-1
	2_Isopropylmaleate	2-Isopropylmaleate	FALSE		C7H10O4	InChI=1S/C7H10O4/c1-4(2)5(7(10)11)3-6(8)9/h3-4H,1-2H3,(H,8,9)(H,10,11)/b5-3+	c	C02631	NJMGRJLQRLFQQX-HWKANZROSA-N	6508102	158.152		-2
	2_Methyl_4_amino_5_hydroxymethylpyrimidine_diphosphate	2-Methyl-4-amino-5-hydroxymethylpyrimidine diphosphate	FALSE		C6H11N3O7P2	InChI=1S/C6H11N3O7P2/c1-4-8-2-5(6(7)9-4)3-15-18(13,14)16-17(10,11)12/h2H,3H2,1H3,(H,13,14)(H2,7,8,9)(H2,10,11,12)	c	C04752	AGQJQCFEPUVXNK-UHFFFAOYSA-N	217	299.115		-2
	2_Methylmaleate	2-Methylmaleate	FALSE		C5H6O4	InChI=1S/C5H6O4/c1-3(5(8)9)2-4(6)7/h2H,1H3,(H,6,7)(H,8,9)/b3-2-	c	C02226	HNEGQIOMVPPMNR-IHWYPQMZSA-N	643798	130.099		-2
	2_Oxobutanoate	2-Oxobutanoate	FALSE		C4H6O3	InChI=1S/C4H6O3/c1-2-3(5)4(6)7/h2H2,1H3,(H,6,7)	c	C00109	TYEYBOSBBBHJIV-UHFFFAOYSA-N	58	102.089		-1
	2_Oxoglutarate	2-Oxoglutarate	FALSE		C5H6O5	InChI=1S/C5H6O5/c6-3(5(9)10)1-2-4(7)8/h1-2H2,(H,7,8)(H,9,10)	c	C00026	KPGXRSRHYNQIFN-UHFFFAOYSA-N	51	146.098		-2
	2_Phospho_4_cytidine_5_diphospho_2_C_methyl_D_erythritol	2-Phospho-4-(cytidine 5-diphospho)-2-C-methyl-D-erythritol	FALSE		C14H26N3O17P3	InChI=1S/C14H26N3O17P3/c1-14(6-18,33-35(23,24)25)8(19)5-31-37(28,29)34-36(26,27)30-4-7-10(20)11(21)12(32-7)17-3-2-9(15)16-13(17)22/h2-3,7-8,10-12,18-21H,4-6H2,1H3,(H,26,27)(H,28,29)(H2,15,16,22)(H2,23,24,25)/t7-,8-,10-,11-,12-,14+/m1/s1	c	C11436	HTJXTKBIUVFUAR-XHIBXCGHSA-N	443200	601.287		-4
	2_Phospho_D_glycerate	2-Phospho-D-glycerate	FALSE		C3H7O7P	InChI=1S/C3H7O7P/c4-1-2(3(5)6)10-11(7,8)9/h2,4H,1H2,(H,5,6)(H2,7,8,9)/t2-/m1/s1	c	C00631	GXIURPTVHJPJLF-UWTATZPHSA-N	439278	186.057		-3
	2_Phosphoglycolate	2-Phosphoglycolate	FALSE		C2H5O6P	InChI=1S/C2H5O6P/c3-2(4)1-8-9(5,6)7/h1H2,(H,3,4)(H2,5,6,7)	c	C00988	ASCFNMCAHFUBCO-UHFFFAOYSA-N	529	156.031		-3
	2_Succinyl_5_enolpyruvyl_6_hydroxy_3_cyclohexene_1_carboxylate	2-Succinyl-5-enolpyruvyl-6-hydroxy-3-cyclohexene-1-carboxylate	FALSE		C14H16O9	InChI=1S/C14H16O9/c1-6(13(19)20)23-9-4-2-7(8(15)3-5-10(16)17)11(12(9)18)14(21)22/h2,4,7,9,11-12,18H,1,3,5H2,(H,16,17)(H,19,20)(H,21,22)/t7-,9+,11-,12-/m1/s1	c	C16519	XYCATPIYKOARSZ-OAIFWDMCSA-N	24883454	328.271
	2_Succinylbenzoate	2-Succinylbenzoate	FALSE		C11H10O5	InChI=1S/C11H10O5/c12-9(5-6-10(13)14)7-3-1-2-4-8(7)11(15)16/h1-4H,5-6H2,(H,13,14)(H,15,16)	c	C02730	YIVWQNVQRXFZJB-UHFFFAOYSA-N	955	222.194		-2
	2_Succinylbenzoyl_CoA	2-Succinylbenzoyl-CoA	FALSE		C32H44N7O20P3S	InChI=1S/C32H44N7O20P3S/c1-32(2,26(44)29(45)35-10-9-21(41)34-11-12-63-22(42)8-7-19(40)17-5-3-4-6-18(17)31(46)47)14-56-62(53,54)59-61(51,52)55-13-20-25(58-60(48,49)50)24(43)30(57-20)39-16-38-23-27(33)36-15-37-28(23)39/h3-6,15-16,20,24-26,30,43-44H,7-14H2,1-2H3,(H,34,41)(H,35,45)(H,46,47)(H,51,52)(H,53,54)(H2,33,36,37)(H2,48,49,50)/t20-,24-,25-,26+,30-/m1/s1	c	C03160	KVAQAPQXOXTRAE-HSJNEKGZSA-N	71448891	971.713		-5
	2E_Octadecenoyl_acp	(2E)-Octadecenoyl-(acp)	FALSE		C18H33OSR		c	C16221
	2R_3S_3_Isopropylmalate	(2R_3S)-3-Isopropylmalate	FALSE		C7H12O5	InChI=1S/C7H12O5/c1-3(2)4(6(9)10)5(8)7(11)12/h3-5,8H,1-2H3,(H,9,10)(H,11,12)/t4-,5+/m0/s1	c	C04411	RNQHMTFBUSSBJQ-CRCLSJGQSA-N	5462261	176.167		-2
	2S_2_Isopropyl_3_oxosuccinate	(2S)-2-Isopropyl-3-oxosuccinate	FALSE		C7H10O5	InChI=1S/C7H10O5/c1-3(2)4(6(9)10)5(8)7(11)12/h3-4H,1-2H3,(H,9,10)(H,11,12)/t4-/m0/s1	c	C04236	HIIZAGQWABAMRR-BYPYZUCNSA-N	5462259	174.151		-2
	2S_4S_4_Hydroxy_2_3_4_5_tetrahydrodipicolinate	(2S_4S)-4-Hydroxy-2_3_4_5-tetrahydrodipicolinate	FALSE		C7H9NO5	InChI=1S/C7H9NO5/c9-3-1-4(6(10)11)8-5(2-3)7(12)13/h3-4,9H,1-2H2,(H,10,11)(H,12,13)/t3-,4-/m0/s1	c	C20258	DVTPRYHENFBCII-IMJSIDKUSA-N	53323638	187.15
	3_5_Cyclic_AMP_b	3_5-Cyclic AMP	TRUE		C10H12N5O6P	InChI=1S/C10H12N5O6P/c11-8-5-9(13-2-12-8)15(3-14-5)10-6(16)7-4(20-10)1-19-22(17,18)21-7/h2-4,6-7,10,16H,1H2,(H,17,18)(H2,11,12,13)/t4-,6-,7-,10-/m1/s1	b	C00575_b	IVOMOUWHDPKRLL-KQYNXXCUSA-N	6076	329.206
	3_5_Cyclic_GMP_b	3_5-Cyclic GMP	TRUE		C10H12N5O7P	InChI=1S/C10H12N5O7P/c11-10-13-7-4(8(17)14-10)12-2-15(7)9-5(16)6-3(21-9)1-20-23(18,19)22-6/h2-3,5-6,9,16H,1H2,(H,18,19)(H3,11,13,14,17)/t3-,5-,6-,9-/m1/s1	b	C00942_b	ZOOGRGPOEVQQDX-UUOKFMHZSA-N	24316	345.205
	3_Dehydroquinate	3-Dehydroquinate	FALSE		C7H10O6	InChI=1S/C7H10O6/c8-3-1-7(13,6(11)12)2-4(9)5(3)10/h3,5,8,10,13H,1-2H2,(H,11,12)/t3-,5+,7-/m1/s1	c	C00944	WVMWZWGZRAXUBK-SYTVJDICSA-N	439351	190.151		-1
	3_Dehydroshikimate	3-Dehydroshikimate	FALSE		C7H8O5	InChI=1S/C7H8O5/c8-4-1-3(7(11)12)2-5(9)6(4)10/h1,5-6,9-10H,2H2,(H,11,12)/t5-,6-/m1/s1	c	C02637	SLWWJZMPHJJOPH-PHDIDXHHSA-N	439774	172.135		-1
	3_Hydroxy_3_methyl_2_oxobutanoic_acid	3-Hydroxy-3-methyl-2-oxobutanoic acid	FALSE		C5H8O4	InChI=1S/C5H8O4/c1-5(2,9)3(6)4(7)8/h9H,1-2H3,(H,7,8)	c	C04181	DNOPJXBPONYBLB-UHFFFAOYSA-N	440248	132.115
	3_Hydroxyglutaryl_acp_methyl_ester	3-Hydroxyglutaryl-(acp) methyl ester	FALSE		C6H9O4SR		c	C20373
	3_Hydroxyoctadecanoyl_acp	3-Hydroxyoctadecanoyl-(acp)	FALSE		C18H35O2SR		c	C16220
	3_Hydroxypimeloyl_acp_methyl_ester	3-Hydroxypimeloyl-(acp) methyl ester	FALSE		C8H13O4SR		c	C20377
	3_Imidazol_4_yl_2_oxopropyl_phosphate	3-(Imidazol-4-yl)-2-oxopropyl phosphate	FALSE		C6H9N2O5P	InChI=1S/C6H9N2O5P/c9-6(3-13-14(10,11)12)1-5-2-7-4-8-5/h2,4H,1,3H2,(H,7,8)(H2,10,11,12)	c	C01267	YCFFMSOLUMRAMD-UHFFFAOYSA-N	792	220.12		-2
	3_Ketoglutaryl_acp_methyl_ester	3-Ketoglutaryl-(acp) methyl ester	FALSE		C6H7O4SR		c	C20372
	3_Ketopimeloyl_acp_methyl_ester	3-Ketopimeloyl-(acp) methyl ester	FALSE		C8H11O4SR		c	C20376
	3_Methyl_2_oxobutanoic_acid	3-Methyl-2-oxobutanoic acid	FALSE		C5H8O3	InChI=1S/C5H8O3/c1-3(2)4(6)5(7)8/h3H,1-2H3,(H,7,8)	c	C00141	QHKABHOOEWYVLI-UHFFFAOYSA-N	49	116.115		-1
	3_Oxodecanoyl_acp	3-Oxodecanoyl-(acp)	FALSE		C10H17O2SR		c	C05753
	3_Oxododecanoyl_acp	3-Oxododecanoyl-(acp)	FALSE		C12H21O2SR		c	C05756
	3_Oxohexadecanoyl_acp	3-Oxohexadecanoyl-(acp)	FALSE		C16H29O2SR		c	C05762					0
	3_Oxohexanoyl_acp	3-Oxohexanoyl-(acp)	FALSE		C6H9O2SR		c	C05746
	3_Oxooctanoyl_acp	3-Oxooctanoyl-(acp)	FALSE		C8H13O2SR		c	C05750
	3_Oxostearoyl_acp	3-Oxostearoyl-(acp)	FALSE		C18H33O2SR		c	C16219
	3_Oxotetradecanoyl_acp	3-Oxotetradecanoyl-(acp)	FALSE		C14H25O2SR		c	C05759
	3_Phospho_D_glycerate	3-Phospho-D-glycerate	FALSE		C3H7O7P	InChI=1S/C3H7O7P/c4-2(3(5)6)1-10-11(7,8)9/h2,4H,1H2,(H,5,6)(H2,7,8,9)/t2-/m1/s1	c	C00197	OSJPPGNTCRNQQC-UWTATZPHSA-N	439183	186.057		-3
	3_Phospho_D_glycerate_car	3-Phospho-D-glycerate	FALSE		C3H7O7P	InChI=1S/C3H7O7P/c4-2(3(5)6)1-10-11(7,8)9/h2,4H,1H2,(H,5,6)(H2,7,8,9)/t2-/m1/s1	car	C00197	OSJPPGNTCRNQQC-UWTATZPHSA-N	439183	186.057		-3
	3_Phospho_D_glyceroyl_phosphate	3-Phospho-D-glyceroyl phosphate	FALSE		C3H8O10P2	InChI=1S/C3H8O10P2/c4-2(1-12-14(6,7)8)3(5)13-15(9,10)11/h2,4H,1H2,(H2,6,7,8)(H2,9,10,11)/t2-/m1/s1	c	C00236	LJQLQCAXBUHEAZ-UWTATZPHSA-N	439191	266.037		-4
	3_Phosphoadenylyl_sulfate	3-Phosphoadenylyl sulfate	FALSE		C10H15N5O13P2S	InChI=1S/C10H15N5O13P2S/c11-8-5-9(13-2-12-8)15(3-14-5)10-6(16)7(27-29(17,18)19)4(26-10)1-25-30(20,21)28-31(22,23)24/h2-4,6-7,10,16H,1H2,(H,20,21)(H2,11,12,13)(H2,17,18,19)(H,22,23,24)/t4-,6-,7-,10-/m1/s1	c	C00053	GACDQMDRPRGCTN-KQYNXXCUSA-N	10214	507.264		-4
	3_Phosphonooxypyruvate	3-Phosphonooxypyruvate	FALSE		C3H5O7P	InChI=1S/C3H5O7P/c4-2(3(5)6)1-10-11(7,8)9/h1H2,(H,5,6)(H2,7,8,9)	c	C03232	LFLUCDOSQPJJBE-UHFFFAOYSA-N	105	184.041		0
	3R_3_Hydroxybutanoyl_acyl_carrier_protein	(3R)-3-Hydroxybutanoyl-(acyl-carrier protein)	FALSE		C4H7O2SR		c	C04618
	3R_3_Hydroxydecanoyl_acyl_carrier_protein	(3R)-3-Hydroxydecanoyl-(acyl-carrier protein)	FALSE		C10H19O2SR		c	C04619
	3R_3_Hydroxyoctanoyl_acyl_carrier_protein	(3R)-3-Hydroxyoctanoyl-(acyl-carrier protein)	FALSE		C8H15O2SR		c	C04620
	3R_3_Hydroxypalmitoyl_acyl_carrier_protein	(3R)-3-Hydroxypalmitoyl-(acyl-carrier protein)	FALSE		C16H31O2SR		c	C04633
	3R_3_Hydroxytetradecanoyl_acyl_carrier_protein	(3R)-3-Hydroxytetradecanoyl-(acyl-carrier protein)	FALSE		C14H27O2SR		c	C04688
	3Z_Phycocyanobilin	(3Z)-Phycocyanobilin	FALSE		C33H38N4O6	InChI=1S/C33H38N4O6/c1-7-20-19(6)32(42)37-27(20)14-25-18(5)23(10-12-31(40)41)29(35-25)15-28-22(9-11-30(38)39)17(4)24(34-28)13-26-16(3)21(8-2)33(43)36-26/h7,13-15,19,35H,8-12H2,1-6H3,(H,36,43)(H,37,42)(H,38,39)(H,40,41)/b20-7-,26-13-,27-14-,28-15-/t19-/m1/s1	c	C05786	INPDFIMLLXXDOQ-AIKFXVFZSA-N		586.678
	3Z_Phycoerythrobilin	(3Z)-Phycoerythrobilin	FALSE		C33H38N4O6	InChI=1S/C33H38N4O6/c1-7-20-19(6)32(42)37-27(20)14-25-18(5)23(10-12-31(40)41)29(35-25)15-28-22(9-11-30(38)39)17(4)24(34-28)13-26-16(3)21(8-2)33(43)36-26/h7-8,14-15,19,26,35H,2,9-13H2,1,3-6H3,(H,36,43)(H,37,42)(H,38,39)(H,40,41)/b20-7-,27-14-,28-15-/t19-,26-/m1/s1	c	C05912	IGJXAXFFKKRFKU-ISRBKNAYSA-N		586.678
	4_Amino_2_methyl_5_phosphomethylpyrimidine	4-Amino-2-methyl-5-phosphomethylpyrimidine	FALSE		C6H10N3O4P	InChI=1S/C6H10N3O4P/c1-4-8-2-5(6(7)9-4)3-13-14(10,11)12/h2H,3H2,1H3,(H2,7,8,9)(H2,10,11,12)	c	C04556	PKYFHKIYHBRTPI-UHFFFAOYSA-N	216	219.135		-2
	4_Amino_4_deoxychorismate	4-Amino-4-deoxychorismate	FALSE		C10H11NO5	InChI=1S/C10H11NO5/c1-5(9(12)13)16-8-4-6(10(14)15)2-3-7(8)11/h2-4,7-8H,1,11H2,(H,12,13)(H,14,15)/t7-,8-/m1/s1	c	C11355	OIUJHGOLFKDBSU-HTQZYQBOSA-N	443142	225.198		-1
	4_Amino_5_hydroxymethyl_2_methylpyrimidine	4-Amino-5-hydroxymethyl-2-methylpyrimidine	FALSE		C6H9N3O	InChI=1S/C6H9N3O/c1-4-8-2-5(3-10)6(7)9-4/h2,10H,3H2,1H3,(H2,7,8,9)	c	C01279	VUTBELPREDJDDH-UHFFFAOYSA-N	777	139.155
	4_Aminobenzoate	4-Aminobenzoate	FALSE		C7H7NO2	InChI=1S/C7H7NO2/c8-6-3-1-5(2-4-6)7(9)10/h1-4H,8H2,(H,9,10)	c	C00568	ALYNCZNDIQEVRV-UHFFFAOYSA-N	978	137.136		-1
	4_Cytidine_5_diphospho_2_C_methyl_D_erythritol	4-(Cytidine 5-diphospho)-2-C-methyl-D-erythritol	FALSE		C14H25N3O14P2	InChI=1S/C14H25N3O14P2/c1-14(23,6-18)8(19)5-29-33(26,27)31-32(24,25)28-4-7-10(20)11(21)12(30-7)17-3-2-9(15)16-13(17)22/h2-3,7-8,10-12,18-21,23H,4-6H2,1H3,(H,24,25)(H,26,27)(H2,15,16,22)/t7-,8-,10-,11-,12-,14+/m1/s1	c	C11435	YFAUKWZNPVBCFF-XHIBXCGHSA-N	443199	521.308		-2
	4_Methyl_2_oxopentanoate	4-Methyl-2-oxopentanoate	FALSE		C6H10O3	InChI=1S/C6H10O3/c1-4(2)3-5(7)6(8)9/h4H,3H2,1-2H3,(H,8,9)	c	C00233	BKAJNAXTPSGJCU-UHFFFAOYSA-N	70	130.142		-1
	4_Methyl_5_2_phosphoethyl_thiazole	4-Methyl-5-(2-phosphoethyl)-thiazole	FALSE		C6H10NO4PS	InChI=1S/C6H10NO4PS/c1-5-6(13-4-7-5)2-3-11-12(8,9)10/h4H,2-3H2,1H3,(H2,8,9,10)	c	C04327	OCYMERZCMYJQQO-UHFFFAOYSA-N	1137	223.187		-2
	4_Phospho_L_aspartate	4-Phospho-L-aspartate	FALSE		C4H8NO7P	InChI=1S/C4H8NO7P/c5-2(4(7)8)1-3(6)12-13(9,10)11/h2H,1,5H2,(H,7,8)(H2,9,10,11)/t2-/m0/s1	c	C03082	IXZNKTPIYKDIGG-REOHCLBHSA-N	152441	213.083		-2
	5_10_Methenyltetrahydrofolate	5_10-Methenyltetrahydrofolate	FALSE		C20H22N7O6	InChI=1S/C20H21N7O6/c21-20-24-16-15(18(31)25-20)27-9-26(8-12(27)7-22-16)11-3-1-10(2-4-11)17(30)23-13(19(32)33)5-6-14(28)29/h1-4,9,12-13H,5-8H2,(H6-,21,22,23,24,25,28,29,30,31,32,33)/p+1/t12?,13-/m0/s1	c	C00445	MEANFMOQMXYMCT-ABLWVSNPSA-O	439237	456.431		-1
	5_10_Methylenetetrahydrofolate	5_10-Methylenetetrahydrofolate	FALSE		C20H23N7O6	InChI=1S/C20H23N7O6/c21-20-24-16-15(18(31)25-20)27-9-26(8-12(27)7-22-16)11-3-1-10(2-4-11)17(30)23-13(19(32)33)5-6-14(28)29/h1-4,12-13H,5-9H2,(H,23,30)(H,28,29)(H,32,33)(H4,21,22,24,25,31)/t12-,13?/m1/s1	c	C00143	QYNUQALWYRSVHF-PZORYLMUSA-N	439175	457.44		-2
	5_10_Methylenetetrahydrofolate_b	5_10-Methylenetetrahydrofolate	TRUE		C20H23N7O6	InChI=1S/C20H23N7O6/c21-20-24-16-15(18(31)25-20)27-9-26(8-12(27)7-22-16)11-3-1-10(2-4-11)17(30)23-13(19(32)33)5-6-14(28)29/h1-4,12-13H,5-9H2,(H,23,30)(H,28,29)(H,32,33)(H4,21,22,24,25,31)/t12-,13?/m1/s1	b	C00143	QYNUQALWYRSVHF-PZORYLMUSA-N	439175	457.44		-2
	5_2_Hydroxyethyl_4_methylthiazole	5-(2-Hydroxyethyl)-4-methylthiazole	FALSE		C6H9NOS	InChI=1S/C6H9NOS/c1-5-6(2-3-8)9-4-7-5/h4,8H,2-3H2,1H3	c	C04294	BKAWJIRCKVUVED-UHFFFAOYSA-N	1136	143.207
	5_5_Phospho_D_ribosylaminoformimino_1_5_phosphoribosyl_imidazole_4_carboxamide	5-(5-Phospho-D-ribosylaminoformimino)-1-(5-phosphoribosyl)-imidazole-4-carboxamide	FALSE		C15H25N5O15P2	InChI=1S/C15H25N5O15P2/c16-12(25)7-13(17-3-18-14-10(23)8(21)5(34-14)1-32-36(26,27)28)20(4-19-7)15-11(24)9(22)6(35-15)2-33-37(29,30)31/h3-6,8-11,14-15,21-24H,1-2H2,(H2,16,25)(H,17,18)(H2,26,27,28)(H2,29,30,31)/t5-,6-,8-,9-,10-,11-,14-,15-/m1/s1	c	C04896	QOUSHGMTBIIAHR-KEOHHSTQSA-N	5460212	577.331		-4
	5_Amino_6_1_D_ribitylaminouracil	5-Amino-6-(1-D-ribitylamino)uracil	FALSE		C9H16N4O6	InChI=1S/C9H16N4O6/c10-5-7(12-9(19)13-8(5)18)11-1-3(15)6(17)4(16)2-14/h3-4,6,14-17H,1-2,10H2,(H3,11,12,13,18,19)/t3-,4+,6-/m0/s1	c	C04732	XKQZIXVJVUPORE-RPDRRWSUSA-N	193516	276.247		0
	5_Amino_6_5_phospho_D_ribitylaminouracil	5-Amino-6-(5-phospho-D-ribitylamino)uracil	FALSE		C9H17N4O9P	InChI=1S/C9H17N4O9P/c10-5-7(12-9(18)13-8(5)17)11-1-3(14)6(16)4(15)2-22-23(19,20)21/h3-4,6,14-16H,1-2,10H2,(H2,19,20,21)(H3,11,12,13,17,18)/t3-,4+,6-/m0/s1	c	C04454	RQRINYISXYAZKL-RPDRRWSUSA-N	18666812	356.226		-2
	5_Amino_6_5_phosphoribosylaminouracil	5-Amino-6-(5-phosphoribosylamino)uracil	FALSE		C9H15N4O9P	InChI=1S/C9H15N4O9P/c10-3-6(12-9(17)13-7(3)16)11-8-5(15)4(14)2(22-8)1-21-23(18,19)20/h2,4-5,8,14-15H,1,10H2,(H2,18,19,20)(H3,11,12,13,16,17)/t2-,4-,5-,8-/m1/s1	c	C01268	LZEXYCAGPMYXLX-UMMCILCDSA-N	439462	354.211		-2
	5_Aminolevulinate	5-Aminolevulinate	FALSE		C5H9NO3	InChI=1S/C5H9NO3/c6-3-4(7)1-2-5(8)9/h1-3,6H2,(H,8,9)	c	C00430	ZGXJTSGNIOSYLO-UHFFFAOYSA-N	137	131.13		0
	5_Carboxyamino_1_5_phospho_D_ribosylimidazole	5-Carboxyamino-1-(5-phospho-D-ribosyl)imidazole	FALSE		C9H14N3O9P	InChI=1S/C9H14N3O9P/c13-6-4(2-20-22(17,18)19)21-8(7(6)14)12-3-10-1-5(12)11-9(15)16/h1,3-4,6-8,11,13-14H,2H2,(H,15,16)(H2,17,18,19)/t4-,6-,7-,8-/m1/s1	c	C15667	JHLXDWGVSYMXPL-XVFCMESISA-N	23657851	339.196		-3
	5_Deoxyadenosine	5-Deoxyadenosine	FALSE		C10H13N5O3	InChI=1S/C10H13N5O3/c1-4-6(16)7(17)10(18-4)15-3-14-5-8(11)12-2-13-9(5)15/h2-4,6-7,10,16-17H,1H3,(H2,11,12,13)/t4-,6-,7-,10-/m1/s1	c	C05198	XGYIMTFOTBMPFP-KQYNXXCUSA-N	439182	251.242		0
	5_Deoxyadenosine_b	5-Deoxyadenosine	TRUE		C10H13N5O3	InChI=1S/C10H13N5O3/c1-4-6(16)7(17)10(18-4)15-3-14-5-8(11)12-2-13-9(5)15/h2-4,6-7,10,16-17H,1H3,(H2,11,12,13)/t4-,6-,7-,10-/m1/s1	b	C05198	XGYIMTFOTBMPFP-KQYNXXCUSA-N	439182	251.242		0
	5_Methyltetrahydrofolate	5-Methyltetrahydrofolate	FALSE		C20H25N7O6	InChI=1S/C20H25N7O6/c1-27-12(9-23-16-15(27)18(31)26-20(21)25-16)8-22-11-4-2-10(3-5-11)17(30)24-13(19(32)33)6-7-14(28)29/h2-5,12-13,22H,6-9H2,1H3,(H,24,30)(H,28,29)(H,32,33)(H4,21,23,25,26,31)/t12?,13-/m0/s1	c	C00440	ZNOVTXRBGFNYRX-ABLWVSNPSA-N	9825434	459.456		-2
	5_Methyltetrahydrofolate_b	5-Methyltetrahydrofolate	TRUE		C20H25N7O6	InChI=1S/C20H25N7O6/c1-27-12(9-23-16-15(27)18(31)26-20(21)25-16)8-22-11-4-2-10(3-5-11)17(30)24-13(19(32)33)6-7-14(28)29/h2-5,12-13,22H,6-9H2,1H3,(H,24,30)(H,28,29)(H,32,33)(H4,21,23,25,26,31)/t12?,13-/m0/s1	b	C00440	ZNOVTXRBGFNYRX-ABLWVSNPSA-N	9825434	459.456		-2
	5_Methylthioadenosine	5-Methylthioadenosine	FALSE		C11H15N5O3S	InChI=1S/C11H15N5O3S/c1-20-2-5-7(17)8(18)11(19-5)16-4-15-6-9(12)13-3-14-10(6)16/h3-5,7-8,11,17-18H,2H2,1H3,(H2,12,13,14)/t5-,7-,8-,11-/m1/s1	c	C00170	WUUGFSXJNOTRMR-IOSLPCCCSA-N	439176	297.334		0
	5_O_1_Carboxyvinyl_3_phosphoshikimate	5-O-(1-Carboxyvinyl)-3-phosphoshikimate	FALSE		C10H13O10P	InChI=1S/C10H13O10P/c1-4(9(12)13)19-6-2-5(10(14)15)3-7(8(6)11)20-21(16,17)18/h3,6-8,11H,1-2H2,(H,12,13)(H,14,15)(H2,16,17,18)/t6-,7-,8+/m1/s1	c	C01269	QUTYKIXIUDQOLK-PRJMDXOYSA-N	439463	324.178		-4
	5_Phospho_alpha_D_ribose_1_diphosphate	5-Phospho-alpha-D-ribose 1-diphosphate	FALSE		C5H13O14P3	InChI=1S/C5H13O14P3/c6-3-2(1-16-20(8,9)10)17-5(4(3)7)18-22(14,15)19-21(11,12)13/h2-7H,1H2,(H,14,15)(H2,8,9,10)(H2,11,12,13)/t2-,3-,4-,5-/m1/s1	c	C00119	PQGCEDQWHSBAJP-TXICZTDVSA-N	7339	390.07		-4
	5_Phosphoribosyl_N_formylglycinamide	5-Phosphoribosyl-N-formylglycinamide	FALSE		C8H15N2O9P	InChI=1S/C8H15N2O9P/c11-3-9-1-5(12)10-8-7(14)6(13)4(19-8)2-18-20(15,16)17/h3-4,6-8,13-14H,1-2H2,(H,9,11)(H,10,12)(H2,15,16,17)/t4-,6-,7-,8-/m1/s1	c	C04376	VDXLUNDMVKSKHO-XVFCMESISA-N	130805	314.187		-2
	5_Phosphoribosylamine	5-Phosphoribosylamine	FALSE		C5H12NO7P	InChI=1S/C5H12NO7P/c6-5-4(8)3(7)2(13-5)1-12-14(9,10)11/h2-5,7-8H,1,6H2,(H2,9,10,11)/t2-,3-,4-,5-/m1/s1	c	C03090	SKCBPEVYGOQGJN-TXICZTDVSA-N	439905	229.125		-1
	5_Phosphoribosylglycinamide	5-Phosphoribosylglycinamide	FALSE		C7H15N2O8P	InChI=1S/C7H15N2O8P/c8-1-4(10)9-7-6(12)5(11)3(17-7)2-16-18(13,14)15/h3,5-7,11-12H,1-2,8H2,(H,9,10)(H2,13,14,15)/t3-,5-,6-,7-/m1/s1	c	C03838	OBQMLSFOUZUIOB-SHUUEZRQSA-N	160913	286.176		-1
	6_7_Dimethyl_8_D_ribityllumazine	6_7-Dimethyl-8-(D-ribityl)lumazine	FALSE		C13H18N4O6	InChI=1S/C13H18N4O6/c1-5-6(2)17(3-7(19)10(21)8(20)4-18)11-9(14-5)12(22)16-13(23)15-11/h7-8,10,18-21H,3-4H2,1-2H3,(H,16,22,23)/t7-,8+,10-/m0/s1	c	C04332	SXDXRJZUAJBNFL-XKSSXDPKSA-N	168989	326.305		-1
	6_Carboxy_5_6_7_8_tetrahydropterin	6-Carboxy-5_6_7_8-tetrahydropterin	FALSE		C7H9N5O3	InChI=1S/C7H9N5O3/c8-7-11-4-3(5(13)12-7)10-2(1-9-4)6(14)15/h2,10H,1H2,(H,14,15)(H4,8,9,11,12,13)	c	C20239	QSIYONWVWDSRRO-UHFFFAOYSA-N	12463319	211.178
	6_Phospho_D_gluconate	6-Phospho-D-gluconate	FALSE		C6H13O10P	InChI=1S/C6H13O10P/c7-2(1-16-17(13,14)15)3(8)4(9)5(10)6(11)12/h2-5,7-10H,1H2,(H,11,12)(H2,13,14,15)/t2-,3-,4+,5-/m1/s1	c	C00345	BIRSGZKFKXLSJQ-SQOUGZDYSA-N	91493	276.135		-3
	7_8_Diaminononanoate	7_8-Diaminononanoate	FALSE		C9H20N2O2	InChI=1S/C9H20N2O2/c1-7(10)8(11)5-3-2-4-6-9(12)13/h7-8H,2-6,10-11H2,1H3,(H,12,13)	c	C01037	KCEGBPIYGIWCDH-UHFFFAOYSA-N	652	188.267
	7_8_Dihydro_beta_carotene	7,8-Dihydro-beta-carotene	FALSE		C40H58		c	C16291		47205599	538.889
	7_8_Dihydroneopterin_3_triphosphate	7_8-Dihydroneopterin 3-triphosphate	FALSE		C9H16N5O13P3	InChI=1S/C9H16N5O13P3/c10-9-13-7-5(8(17)14-9)12-3(1-11-7)6(16)4(15)2-25-29(21,22)27-30(23,24)26-28(18,19)20/h4,6,15-16H,1-2H2,(H,21,22)(H,23,24)(H2,18,19,20)(H4,10,11,13,14,17)/t4-,6+/m1/s1	c	C04895	DGGUVLXVLHAAGT-XINAWCOVSA-N	121885	495.17		-3
	7_9_7_9_tetracis_Lycopene	7_9_7_9-tetracis-Lycopene	FALSE		C40H56	InChI=1S/C40H56/c1-33(2)19-13-23-37(7)27-17-31-39(9)29-15-25-35(5)21-11-12-22-36(6)26-16-30-40(10)32-18-28-38(8)24-14-20-34(3)4/h11-12,15-22,25-32H,13-14,23-24H2,1-10H3/b12-11+,25-15+,26-16+,31-17-,32-18-,35-21+,36-22+,37-27+,38-28+,39-29-,40-30-	c	C15858	OAIJSZIZWZSQBC-BYUNHUQQSA-N	10918539	536.873
	7_9_9_tricis_Neurosporene	7,9,9'-tricis-Neurosporene;	FALSE		C40H58		c	C19759		135626226	538.889
	7_Aminomethyl_7_carbaguanine	7-Aminomethyl-7-carbaguanine	FALSE		C7H9N5O	InChI=1S/C7H9N5O/c8-1-3-2-10-5-4(3)6(13)12-7(9)11-5/h2H,1,8H2,(H4,9,10,11,12,13)	c	C16675	MEYMBLGOKYDGLZ-UHFFFAOYSA-N	51090998	179.179
	7_Aminomethyl_7_carbaguanine_b	7-Aminomethyl-7-carbaguanine	TRUE		C7H9N5O	InChI=1S/C7H9N5O/c8-1-3-2-10-5-4(3)6(13)12-7(9)11-5/h2H,1,8H2,(H4,9,10,11,12,13)	b	C16675	MEYMBLGOKYDGLZ-UHFFFAOYSA-N	51090998	179.179
	7_Aminomethyl_7_carbaguanine_e	7-Aminomethyl-7-carbaguanine	FALSE		C7H9N5O	InChI=1S/C7H9N5O/c8-1-3-2-10-5-4(3)6(13)12-7(9)11-5/h2H,1,8H2,(H4,9,10,11,12,13)	e	C16675	MEYMBLGOKYDGLZ-UHFFFAOYSA-N	51090998	179.179
	7_Carboxy_7_carbaguanine	7-Carboxy-7-carbaguanine	FALSE		C7H6N4O3	InChI=1S/C7H6N4O3/c8-7-10-4-3(5(12)11-7)2(1-9-4)6(13)14/h1H,(H,13,14)(H4,8,9,10,11,12)	c	C20248	XIUIRSLBMMTDSK-UHFFFAOYSA-N	13344694	194.148
	7_Cyano_7_carbaguanine	7-Cyano-7-carbaguanine	FALSE		C7H5N5O	InChI=1S/C7H5N5O/c8-1-3-2-10-5-4(3)6(13)12-7(9)11-5/h2H,(H4,9,10,11,12,13)	c	C15996	FMKSMYDYKXQYRV-UHFFFAOYSA-N	47205307	175.148
	8_Amino_7_oxononanoate	8-Amino-7-oxononanoate	FALSE		C9H17NO3	InChI=1S/C9H17NO3/c1-7(10)8(11)5-3-2-4-6-9(12)13/h7H,2-6,10H2,1H3,(H,12,13)	c	C01092	GUAHPAJOXVYFON-UHFFFAOYSA-N	173	187.236
	9_15_9_tricis_zeta_Carotene	9_15_9-tricis-zeta-Carotene	FALSE		C40H60	InChI=1S/C40H60/c1-33(2)19-13-23-37(7)27-17-31-39(9)29-15-25-35(5)21-11-12-22-36(6)26-16-30-40(10)32-18-28-38(8)24-14-20-34(3)4/h11-12,15-16,19-22,25-30H,13-14,17-18,23-24,31-32H2,1-10H3/b12-11-,25-15+,26-16+,35-21+,36-22+,37-27+,38-28+,39-29-,40-30-	c	C19764	BIWLELKAFXRPDE-LMARSQGMSA-N	135626231	540.904
	9_9_dicis_zeta_Carotene	9_9-dicis-zeta-Carotene	FALSE		C40H60	InChI=1S/C40H60/c1-33(2)19-13-23-37(7)27-17-31-39(9)29-15-25-35(5)21-11-12-22-36(6)26-16-30-40(10)32-18-28-38(8)24-14-20-34(3)4/h11-12,15-16,19-22,25-30H,13-14,17-18,23-24,31-32H2,1-10H3/b12-11+,25-15+,26-16+,35-21+,36-22+,37-27+,38-28+,39-29-,40-30-	c	C15857	BIWLELKAFXRPDE-ZURBLSRNSA-N	6440490	540.904
	Acetaldehyde	Acetaldehyde	FALSE		C2H4O	InChI=1S/C2H4O/c1-2-3/h2H,1H3	c	C00084	IKHGUXGNUITLKF-UHFFFAOYSA-N	177	44.0526		0
	Acetate	Acetate	FALSE		C2H4O2	InChI=1S/C2H4O2/c1-2(3)4/h1H3,(H,3,4)	c	C00033	QTBSBXVTEAMEQO-UHFFFAOYSA-N	176	60.052		-1
	Acetoacetyl_acp	Acetoacetyl-(acp)	FALSE		C4H5O2SR		c	C05744					0
	Acetyl_acyl_carrier_protein	Acetyl-(acyl-carrier protein)	FALSE		C2H3OSR		c	C03939					0
	Acetyl_adenylate	Acetyl adenylate	FALSE		C12H16N5O8P	InChI=1S/C12H16N5O8P/c1-5(18)25-26(21,22)23-2-6-8(19)9(20)12(24-6)17-4-16-7-10(13)14-3-15-11(7)17/h3-4,6,8-9,12,19-20H,2H2,1H3,(H,21,22)(H2,13,14,15)/t6-,8-,9-,12-/m1/s1	c	C05993	UBPVOHPZRZIJHM-WOUKDFQISA-N	440867	389.258
	Acetyl_CoA	Acetyl-CoA	FALSE		C23H38N7O17P3S	InChI=1S/C23H38N7O17P3S/c1-12(31)51-7-6-25-14(32)4-5-26-21(35)18(34)23(2,3)9-44-50(41,42)47-49(39,40)43-8-13-17(46-48(36,37)38)16(33)22(45-13)30-11-29-15-19(24)27-10-28-20(15)30/h10-11,13,16-18,22,33-34H,4-9H2,1-3H3,(H,25,32)(H,26,35)(H,39,40)(H,41,42)(H2,24,27,28)(H2,36,37,38)/t13-,16-,17-,18+,22-/m1/s1	c	C00024	ZSLZBFCDCINBPY-ZSJPKINUSA-N	444493	809.571		-4
	Acetyl_CoA_b	Acetyl-CoA	TRUE		C23H38N7O17P3S	InChI=1S/C23H38N7O17P3S/c1-12(31)51-7-6-25-14(32)4-5-26-21(35)18(34)23(2,3)9-44-50(41,42)47-49(39,40)43-8-13-17(46-48(36,37)38)16(33)22(45-13)30-11-29-15-19(24)27-10-28-20(15)30/h10-11,13,16-18,22,33-34H,4-9H2,1-3H3,(H,25,32)(H,26,35)(H,39,40)(H,41,42)(H2,24,27,28)(H2,36,37,38)/t13-,16-,17-,18+,22-/m1/s1	b	C00024	ZSLZBFCDCINBPY-ZSJPKINUSA-N	444493	809.571		-4
	Acyl_carrier_protein	Acyl-carrier protein	FALSE		HSR		c	C00229
	Acyl_carrier_protein_b	Acyl-carrier protein	TRUE		HSR		b	C00229
	Acyl_carrier_protein_e	Acyl-carrier protein	FALSE		HSR		e	C00229
	Adenine	Adenine	FALSE		C5H5N5	InChI=1S/C5H5N5/c6-4-3-5(9-1-7-3)10-2-8-4/h1-2H,(H3,6,7,8,9,10)	c	C00147	GFFGJBXGBJISGV-UHFFFAOYSA-N	190	135.127		0
	Adenosine	Adenosine	FALSE		C10H15N5O5	InChI=1S/C10H13N5O4.H2O/c11-8-5-9(13-2-12-8)15(3-14-5)10-7(18)6(17)4(1-16)19-10;/h2-4,6-7,10,16-18H,1H2,(H2,11,12,13);1H2/t4-,6-,7+,10-;/m1./s1InChI=1S/C10H13N5O4/c11-8-5-9(13-2-12-8)15(3-14-5)10-7(18)6(17)4(1-16)19-10/h2-4,6-7,10,16-18H,1H2,(H2,11,12,13)/t4-,6-,7-,10-/m1/s1	c	C00212	ZTHWFVSEMLMLKT-CAMOTBBTSA-NOIRDTQYFTABQOQ-KQYNXXCUSA-N	60961	267.241		0
	Adenosine_3_5_bisphosphate	Adenosine 3_5-bisphosphate	FALSE		C10H15N5O10P2	InChI=1S/C10H15N5O10P2/c11-8-5-9(13-2-12-8)15(3-14-5)10-6(16)7(25-27(20,21)22)4(24-10)1-23-26(17,18)19/h2-4,6-7,10,16H,1H2,(H2,11,12,13)(H2,17,18,19)(H2,20,21,22)/t4-,6-,7-,10-/m1/s1	c	C00054	WHTCPDAXWFLDIH-KQYNXXCUSA-N	159296	427.201		-4
	Adenosine_3_5_bisphosphate_b	Adenosine 3_5-bisphosphate	TRUE		C10H15N5O10P2	InChI=1S/C10H15N5O10P2/c11-8-5-9(13-2-12-8)15(3-14-5)10-6(16)7(25-27(20,21)22)4(24-10)1-23-26(17,18)19/h2-4,6-7,10,16H,1H2,(H2,11,12,13)(H2,17,18,19)(H2,20,21,22)/t4-,6-,7-,10-/m1/s1	b	C00054	WHTCPDAXWFLDIH-KQYNXXCUSA-N	159296	427.201		-4
	Adenosine_3_5_bisphosphate_e	Adenosine 3_5-bisphosphate	FALSE		C10H15N5O10P2	InChI=1S/C10H15N5O10P2/c11-8-5-9(13-2-12-8)15(3-14-5)10-6(16)7(25-27(20,21)22)4(24-10)1-23-26(17,18)19/h2-4,6-7,10,16H,1H2,(H2,11,12,13)(H2,17,18,19)(H2,20,21,22)/t4-,6-,7-,10-/m1/s1	e	C00054	WHTCPDAXWFLDIH-KQYNXXCUSA-N	159296	427.201		-4
	Adenosine_GDP_cobinamide	Adenosine-GDP-cobinamide	FALSE		C68H97CoN21O21P2	InChI=1S/C58H86N16O18P2.C10H12N5O3.Co/c1-25(91-94(87,88)92-93(85,86)89-23-33-45(82)46(83)52(90-33)74-24-67-44-50(74)71-53(65)72-51(44)84)22-66-41(81)16-17-55(6)31(18-38(62)78)49-58(9)57(8,21-40(64)80)30(12-15-37(61)77)43(73-58)27(3)48-56(7,20-39(63)79)28(10-13-35(59)75)32(68-48)19-34-54(4,5)29(11-14-36(60)76)42(69-34)26(2)47(55)70-49;1-4-6(16)7(17)10(18-4)15-3-14-5-8(11)12-2-13-9(5)15;/h19,24-25,…	c	C06510	IQTYKHRKNGVJEO-KTPDRMMFSA-M		1665.51		-1
	Adenosyl_cobinamide	Adenosyl cobinamide	FALSE		C58H84CoN16O11	InChI=1S/C48H73N11O8.C10H12N5O3.Co/c1-23(60)22-55-38(67)16-17-45(6)29(18-35(52)64)43-48(9)47(8,21-37(54)66)28(12-15-34(51)63)40(59-48)25(3)42-46(7,20-36(53)65)26(10-13-32(49)61)30(56-42)19-31-44(4,5)27(11-14-33(50)62)39(57-31)24(2)41(45)58-43;1-4-6(16)7(17)10(18-4)15-3-14-5-8(11)12-2-13-9(5)15;/h19,23,26-29,43,60H,10-18,20-22H2,1-9H3,(H14,49,50,51,52,53,54,55,56,57,58,59,61,62,63,64,65,66,67);2-4…	c	C06508	KQXSPGAEBZWHMC-OCUXTBADSA-M		1240.32
	Adenosyl_cobinamide_phosphate	Adenosyl cobinamide phosphate	FALSE		C58H85CoN16O14P	InChI=1S/C48H74N11O11P.C10H12N5O3.Co/c1-23(70-71(67,68)69)22-55-38(66)16-17-45(6)29(18-35(52)63)43-48(9)47(8,21-37(54)65)28(12-15-34(51)62)40(59-48)25(3)42-46(7,20-36(53)64)26(10-13-32(49)60)30(56-42)19-31-44(4,5)27(11-14-33(50)61)39(57-31)24(2)41(45)58-43;1-4-6(16)7(17)10(18-4)15-3-14-5-8(11)12-2-13-9(5)15;/h19,23,26-29,43H,10-18,20-22H2,1-9H3,(H16,49,50,51,52,53,54,55,56,57,58,59,60,61,62,63,64…	c	C06509	MQCMBMUJJHSGIF-OCUXTBADSA-M		1320.3		-1
	Adenosyl_cobyrinate_a_c_diamide	Adenosyl cobyrinate a_c diamide	FALSE		C55H73CoN11O15	InChI=1S/C45H62N6O12.C10H12N5O3.Co/c1-21-36-24(10-13-32(56)57)41(3,4)28(49-36)18-27-23(9-12-31(54)55)43(6,19-29(46)52)39(48-27)22(2)37-25(11-14-33(58)59)44(7,20-30(47)53)45(8,51-37)40-26(17-35(62)63)42(5,38(21)50-40)16-15-34(60)61;1-4-6(16)7(17)10(18-4)15-3-14-5-8(11)12-2-13-9(5)15;/h18,23-26,40H,9-17,19-20H2,1-8H3,(H10,46,47,48,49,50,51,52,53,54,55,56,57,58,59,60,61,62,63);2-4,6-7,10,16-17H,1H2,…	c	C06506	OCNLJCZKGHKJGF-QOCQOLRHSA-M		1187.17		-4
	Adenosyl_cobyrinate_hexaamide	Adenosyl cobyrinate hexaamide	FALSE		C55H77CoN15O11	InChI=1S/C45H66N10O8.C10H12N5O3.Co/c1-21-36-24(10-13-30(47)57)41(3,4)28(53-36)18-27-23(9-12-29(46)56)43(6,19-33(50)60)39(52-27)22(2)37-25(11-14-31(48)58)44(7,20-34(51)61)45(8,55-37)40-26(17-32(49)59)42(5,38(21)54-40)16-15-35(62)63;1-4-6(16)7(17)10(18-4)15-3-14-5-8(11)12-2-13-9(5)15;/h18,23-26,40H,9-17,19-20H2,1-8H3,(H14,46,47,48,49,50,51,52,53,54,55,56,57,58,59,60,61,62,63);2-4,6-7,10,16-17H,1H2,…	c	C06507	AXZSUSWNAXMBBB-QOCQOLRHSA-M		1183.23		0
	Adenylyl_sulfate	Adenylyl sulfate	FALSE		C10H14N5O10PS	InChI=1S/C10H14N5O10PS/c11-8-5-9(13-2-12-8)15(3-14-5)10-7(17)6(16)4(24-10)1-23-26(18,19)25-27(20,21)22/h2-4,6-7,10,16-17H,1H2,(H,18,19)(H2,11,12,13)(H,20,21,22)/t4-,6-,7-,10-/m1/s1	c	C00224	IRLPACMLTUPBCL-KQYNXXCUSA-N	10238	427.284		-2
	Adenylylselenate	Adenylylselenate	FALSE		C10H14N5O10PSe	InChI=1S/C10H14N5O10PSe/c11-8-5-9(13-2-12-8)15(3-14-5)10-7(17)6(16)4(24-10)1-23-26(18,19)25-27(20,21)22/h2-4,6-7,10,16-17H,1H2,(H,18,19)(H2,11,12,13)(H,20,21,22)/t4-,6-,7-,10-/m1/s1	c	C05686	XCADVMZZFPIERR-KQYNXXCUSA-N	440758	474.179
	ADP	ADP	FALSE		C10H15N5O10P2	InChI=1S/C10H15N5O10P2/c11-8-5-9(13-2-12-8)15(3-14-5)10-7(17)6(16)4(24-10)1-23-27(21,22)25-26(18,19)20/h2-4,6-7,10,16-17H,1H2,(H,21,22)(H2,11,12,13)(H2,18,19,20)/t4-,6-,7-,10-/m1/s1	c	C00008	XTWYTFMLZFPYCI-KQYNXXCUSA-N	6022	427.201		-2
	ADP_b	ADP	TRUE		C10H15N5O10P2	InChI=1S/C10H15N5O10P2/c11-8-5-9(13-2-12-8)15(3-14-5)10-7(17)6(16)4(24-10)1-23-27(21,22)25-26(18,19)20/h2-4,6-7,10,16-17H,1H2,(H,21,22)(H2,11,12,13)(H2,18,19,20)/t4-,6-,7-,10-/m1/s1	b	C00008_b	XTWYTFMLZFPYCI-KQYNXXCUSA-N	6022	427.201		-2
	ADP_glucose	ADP-glucose	FALSE		C16H25N5O15P2	InChI=1S/C16H25N5O15P2/c17-13-7-14(19-3-18-13)21(4-20-7)15-11(26)9(24)6(33-15)2-32-37(28,29)36-38(30,31)35-16-12(27)10(25)8(23)5(1-22)34-16/h3-6,8-12,15-16,22-27H,1-2H2,(H,28,29)(H,30,31)(H2,17,18,19)/t5-,6-,8-,9-,10+,11-,12-,15-,16-/m1/s1	c	C00498	WFPZSXYXPSUOPY-ROYWQJLOSA-N	16500	589.342		-2
	Agmatine	Agmatine	FALSE		C5H14N4	InChI=1S/C5H14N4/c6-3-1-2-4-9-5(7)8/h1-4,6H2,(H4,7,8,9)	c	C00179	QYPPJABKJHAVHS-UHFFFAOYSA-N	199	130.191		2
	all_trans_Neurosporene	all-trans-Neurosporene	FALSE		C40H58	InChI=1S/C40H58/c1-33(2)19-13-23-37(7)27-17-31-39(9)29-15-25-35(5)21-11-12-22-36(6)26-16-30-40(10)32-18-28-38(8)24-14-20-34(3)4/h11-12,15-17,19-22,25-31H,13-14,18,23-24,32H2,1-10H3/b12-11+,25-15+,26-16+,31-17+,35-21+,36-22+,37-27+,38-28+,39-29+,40-30+	c	C05431	ATCICVFRSJQYDV-XILUKMICSA-N	7795	538.889		0
	all_trans_Octaprenyl_diphosphate	all-trans-Octaprenyl diphosphate	FALSE		C40H68O7P2	InChI=1S/C40H68O7P2/c1-33(2)17-10-18-34(3)19-11-20-35(4)21-12-22-36(5)23-13-24-37(6)25-14-26-38(7)27-15-28-39(8)29-16-30-40(9)31-32-46-49(44,45)47-48(41,42)43/h17,19,21,23,25,27,29,31H,10-16,18,20,22,24,26,28,30,32H2,1-9H3,(H,44,45)(H2,41,42,43)/b34-19+,35-21+,36-23+,37-25+,38-27+,39-29+,40-31+	c	C04146	IKKLDISSULFFQO-DJMILUHSSA-N	5280651	722.911
	all_trans_Phytofluene	all-trans-Phytofluene	FALSE		C40H62	InChI=1S/C40H62/c1-33(2)19-13-23-37(7)27-17-31-39(9)29-15-25-35(5)21-11-12-22-36(6)26-16-30-40(10)32-18-28-38(8)24-14-20-34(3)4/h11-12,15,19-22,25,27-30H,13-14,16-18,23-24,26,31-32H2,1-10H3/b12-11+,25-15+,35-21+,36-22+,37-27+,38-28+,39-29+,40-30+	c	C05414	OVSVTCFNLSGAMM-OUOOUFEBSA-N	6436722	542.92		0
	all_trans_zeta_Carotene	all-trans-zeta-Carotene	FALSE		C40H60	InChI=1S/C40H60/c1-33(2)19-13-23-37(7)27-17-31-39(9)29-15-25-35(5)21-11-12-22-36(6)26-16-30-40(10)32-18-28-38(8)24-14-20-34(3)4/h11-12,15-16,19-22,25-30H,13-14,17-18,23-24,31-32H2,1-10H3/b12-11+,25-15+,26-16+,35-21+,36-22+,37-27+,38-28+,39-29+,40-30+	c	C05430	BIWLELKAFXRPDE-WTXAYMOSSA-N	5280788	540.904		0
	alpha_Carotene	alpha-Carotene	FALSE		C40H56	InChI=1S/C40H56/c1-31(19-13-21-33(3)25-27-37-35(5)23-15-29-39(37,7)8)17-11-12-18-32(2)20-14-22-34(4)26-28-38-36(6)24-16-30-40(38,9)10/h11-14,17-23,25-28,37H,15-16,24,29-30H2,1-10H3/b12-11+,19-13+,20-14+,27-25+,28-26+,31-17+,32-18+,33-21+,34-22+	c	C05433	ANVAOWXLWRTKGA-JLTXGRSLSA-N		536.873
	alpha_D_Glucosamine_1_phosphate	alpha-D-Glucosamine 1-phosphate	FALSE		C6H14NO8P	InChI=1S/C6H14NO8P/c7-3-5(10)4(9)2(1-8)14-6(3)15-16(11,12)13/h2-6,8-10H,1,7H2,(H2,11,12,13)/t2-,3-,4-,5-,6-/m1/s1	c	C06156	YMJBYRVFGYXULK-QZABAPFNSA-N	188960	259.151		-2
	alpha_D_Ribose_1_phosphate	alpha-D-Ribose 1-phosphate	FALSE		C5H11O8P	InChI=1S/C5H11O8P/c6-1-2-3(7)4(8)5(12-2)13-14(9,10)11/h2-8H,1H2,(H2,9,10,11)/t2-,3-,4-,5-/m1/s1	c	C00620	YXJDFQJKERBOBM-TXICZTDVSA-N	439236	230.11
	alpha_Isopropylmalate	alpha-Isopropylmalate	FALSE		C7H12O5	InChI=1S/C7H12O5/c1-4(2)7(12,6(10)11)3-5(8)9/h4,12H,3H2,1-2H3,(H,8,9)(H,10,11)/t7-/m0/s1	c	C02504	BITYXLXUCSKTJS-ZETCQYMHSA-N	5280523	176.167		-2
	alpha_Ribazole	alpha-Ribazole	FALSE		C14H18N2O4	InChI=1S/C14H18N2O4/c1-7-3-9-10(4-8(7)2)16(6-15-9)14-13(19)12(18)11(5-17)20-14/h3-4,6,11-14,17-19H,5H2,1-2H3/t11-,12-,13-,14+/m1/s1	c	C05775	HLRUKOJSWOKCPP-SYQHCUMBSA-N	160433	278.304		0
	amino_acid_pool	Amino Acid Pool biomass precursor	FALSE				c	amino_acid_pool
	amino_acid_pool_b		TRUE				b
	amino_acid_pool_e		FALSE				e
	Amino_sugars	Amino sugars pool	FALSE				c	Amino_sugars
	Amino_sugars_b	Amino sugars pool	TRUE				b	Amino_sugars
	Amino_sugars_e	Amino sugars pool	FALSE				e	Amino_sugars
	Aminoimidazole_ribotide	Aminoimidazole ribotide	FALSE		C8H14N3O7P	InChI=1S/C8H14N3O7P/c9-5-1-10-3-11(5)8-7(13)6(12)4(18-8)2-17-19(14,15)16/h1,3-4,6-8,12-13H,2,9H2,(H2,14,15,16)/t4-,6-,7-,8-/m1/s1	c	C03373	PDACUKOKVHBVHJ-XVFCMESISA-N	161500	295.186		-1
	Ammonia	Ammonia	FALSE		H3N	InChI=1S/H3N/h1H3	c	C00014	QGZKDVFQNNGYKY-UHFFFAOYSA-N	222	17.0305		1
	Ammonia_b	Ammonia	TRUE		H3N	InChI=1S/H3N/h1H3	b	C00014_b	QGZKDVFQNNGYKY-UHFFFAOYSA-N	222	17.0305		1
	Ammonia_e	Ammonia	FALSE		H3N	InChI=1S/H3N/h1H3	e	C00014_e	QGZKDVFQNNGYKY-UHFFFAOYSA-N	222	17.0305		1
	AMP	AMP	FALSE		C10H14N5O7P	InChI=1S/C10H14N5O7P/c11-8-5-9(13-2-12-8)15(3-14-5)10-7(17)6(16)4(22-10)1-21-23(18,19)20/h2-4,6-7,10,16-17H,1H2,(H2,11,12,13)(H2,18,19,20)/t4-,6-,7-,10-/m1/s1	c	C00020	UDMBCSSLTHHNCD-KQYNXXCUSA-N	6083	347.221		-2
	AMP_b	AMP	TRUE		C10H14N5O7P	InChI=1S/C10H14N5O7P/c11-8-5-9(13-2-12-8)15(3-14-5)10-7(17)6(16)4(22-10)1-21-23(18,19)20/h2-4,6-7,10,16-17H,1H2,(H2,11,12,13)(H2,18,19,20)/t4-,6-,7-,10-/m1/s1	b	C00020	UDMBCSSLTHHNCD-KQYNXXCUSA-N	6083	347.221		-2
	Amylose	Amylose	FALSE		C6H10O5		c	C00718					0
	Anthranilate	Anthranilate	FALSE		C7H7NO2	InChI=1S/C7H7NO2/c8-6-4-2-1-3-5(6)7(9)10/h1-4H,8H2,(H,9,10)	c	C00108	RWZYAGGXGHYGMB-UHFFFAOYSA-N	227	137.136		-1
	Apo_acyl_carrier_protein	Apo-(acyl-carrier-protein)	FALSE				c	C03688
	Apo_acyl_carrier_protein_b	Apo-(acyl-carrier-protein)	TRUE				b	C03688
	Apo_acyl_carrier_protein_e	Apo-(acyl-carrier-protein)	FALSE				e	C03688
	Apoprotein_b	Apoprotein	TRUE		NH2R		b	C16240
	Arsenate_ion_b	Arsenate ion	TRUE		AsH3O4	InChI=1S/AsH3O4/c2-1(3,4)5/h(H3,2,3,4,5)/p-3	b	C11215	DJHGAFSJWGLOIV-UHFFFAOYSA-K	27401	141.943
	Arsenite_b	Arsenite	TRUE		AsO3	InChI=1S/AsO3/c2-1(3)4/q-3	b	C06697_b	OWTFKEBRIAXSMO-UHFFFAOYSA-N	544	122.92
	Artificial_protein	Artificial Protein biomass precursor	FALSE				c	Artificial_protein
	Artificial_protein_b	Artificial Protein biomass precursor	TRUE				b	Artificial_protein
	Artificial_protein_e	Artificial Protein biomass precursor	FALSE				e	Artificial_protein
	ATP	ATP	FALSE		C10H16N5O13P3	InChI=1S/C10H16N5O13P3/c11-8-5-9(13-2-12-8)15(3-14-5)10-7(17)6(16)4(26-10)1-25-30(21,22)28-31(23,24)27-29(18,19)20/h2-4,6-7,10,16-17H,1H2,(H,21,22)(H,23,24)(H2,11,12,13)(H2,18,19,20)/t4-,6-,7-,10-/m1/s1	c	C00002	ZKHQWZAMYRWXGA-KQYNXXCUSA-N	5957	507.181		-3
	ATP_b	ATP	TRUE		C10H16N5O13P3	InChI=1S/C10H16N5O13P3/c11-8-5-9(13-2-12-8)15(3-14-5)10-7(17)6(16)4(26-10)1-25-30(21,22)28-31(23,24)27-29(18,19)20/h2-4,6-7,10,16-17H,1H2,(H,21,22)(H,23,24)(H2,11,12,13)(H2,18,19,20)/t4-,6-,7-,10-/m1/s1	b	C00002_b	ZKHQWZAMYRWXGA-KQYNXXCUSA-N	5957	507.181		-3
	beta_Alanine	beta-Alanine	FALSE		C3H7NO2	InChI=1S/C3H7NO2/c4-2-1-3(5)6/h1-2,4H2,(H,5,6)	c	C00099	UCMIRNVEIXFBKS-UHFFFAOYSA-N	239	89.0932		0
	beta_Alanine_b	beta-Alanine	TRUE		C3H7NO2	InChI=1S/C3H7NO2/c4-2-1-3(5)6/h1-2,4H2,(H,5,6)	b	C00099	UCMIRNVEIXFBKS-UHFFFAOYSA-N	239	89.0932		0
	beta_Carotene	beta-Carotene	FALSE		C40H56	InChI=1S/C40H56/c1-31(19-13-21-33(3)25-27-37-35(5)23-15-29-39(37,7)8)17-11-12-18-32(2)20-14-22-34(4)26-28-38-36(6)24-16-30-40(38,9)10/h11-14,17-22,25-28H,15-16,23-24,29-30H2,1-10H3/b12-11+,19-13+,20-14+,27-25+,28-26+,31-17+,32-18+,33-21+,34-22+	c	C02094	OENHQHLEOONYIE-JLTXGRSLSA-N	5280489	536.873		0
	beta_Cryptoxanthin	beta-Cryptoxanthin	FALSE		C40H56O	InChI=1S/C40H56O/c1-30(18-13-20-32(3)23-25-37-34(5)22-15-27-39(37,7)8)16-11-12-17-31(2)19-14-21-33(4)24-26-38-35(6)28-36(41)29-40(38,9)10/h11-14,16-21,23-26,36,41H,15,22,27-29H2,1-10H3/b12-11+,18-13+,19-14+,25-23+,26-24+,30-16+,31-17+,32-20+,33-21+/t36-/m1/s1	c	C08591	DMASLKHVQRHNES-FKKUPVFPSA-N	10784	552.872		0
	beta_Zeacarotene	beta-Zeacarotene	FALSE		C40H58	InChI=1S/C40H58/c1-32(2)18-13-21-35(5)24-15-26-36(6)25-14-22-33(3)19-11-12-20-34(4)23-16-27-37(7)29-30-39-38(8)28-17-31-40(39,9)10/h11-12,14,16,18-20,22-25,27,29-30H,13,15,17,21,26,28,31H2,1-10H3/b12-11+,22-14+,23-16+,30-29+,33-19+,34-20+,35-24+,36-25+,37-27+	c	C05434	MICBIPJWKDDGNL-FILYMEKXSA-N	7798	538.889
	Biliverdin	Biliverdin	FALSE		C33H34N4O6	InChI=1S/C33H34N4O6/c1-7-20-19(6)32(42)37-27(20)14-25-18(5)23(10-12-31(40)41)29(35-25)15-28-22(9-11-30(38)39)17(4)24(34-28)13-26-16(3)21(8-2)33(43)36-26/h7-8,13-15,35H,1-2,9-12H2,3-6H3,(H,36,43)(H,37,42)(H,38,39)(H,40,41)/b26-13-,27-14-,28-15-	c	C00500	QBUVFDKTZJNUPP-BBROENKCSA-N		582.646
	biomass	Biomass	FALSE				c	biomass
	biomass_b	Biomass	TRUE				b	biomass_b
	biomass_e	Biomass	FALSE				e	biomass_e
	BioPool		FALSE				c
	Biotin	Biotin	FALSE		C10H16N2O3S	InChI=1S/C10H16N2O3S/c13-8(14)4-2-1-3-7-9-6(5-16-7)11-10(15)12-9/h6-7,9H,1-5H2,(H,13,14)(H2,11,12,15)/t6-,7-,9-/m0/s1	c	C00120	YBJHBAHKTGYVGT-ZKWXMUAHSA-N	171548	244.311
	Biotin_b	Biotin	TRUE		C10H16N2O3S	InChI=1S/C10H16N2O3S/c13-8(14)4-2-1-3-7-9-6(5-16-7)11-10(15)12-9/h6-7,9H,1-5H2,(H,13,14)(H2,11,12,15)/t6-,7-,9-/m0/s1	b	C00120_b	YBJHBAHKTGYVGT-ZKWXMUAHSA-N	171548	244.311
	Biotin_e	Biotin	FALSE		C10H16N2O3S	InChI=1S/C10H16N2O3S/c13-8(14)4-2-1-3-7-9-6(5-16-7)11-10(15)12-9/h6-7,9H,1-5H2,(H,13,14)(H2,11,12,15)/t6-,7-,9-/m0/s1	e	C00120_e	YBJHBAHKTGYVGT-ZKWXMUAHSA-N	171548	244.311
	Bmineral	Trace metals and minerals	FALSE				c
	But_2_enoyl_acyl_carrier_protein	But-2-enoyl-(acyl-carrier protein)	FALSE		C4H5OSR		c	C04246
	Butyryl_acp	Butyryl-(acp)	FALSE		C4H7OSR		c	C05745
	Cadaverine	Cadaverine	FALSE		C5H14N2	InChI=1S/C5H14N2/c6-4-2-1-3-5-7/h1-7H2	c	C01672	VHRGRCVQAFMJIZ-UHFFFAOYSA-N	273	102.178		2
	Cadaverine_b	Cadaverine	TRUE		C5H14N2	InChI=1S/C5H14N2/c6-4-2-1-3-5-7/h1-7H2	b	C01672_b	VHRGRCVQAFMJIZ-UHFFFAOYSA-N	273	102.178		2
	Cadaverine_e	Cadaverine	FALSE		C5H14N2	InChI=1S/C5H14N2/c6-4-2-1-3-5-7/h1-7H2	e	C01672_e	VHRGRCVQAFMJIZ-UHFFFAOYSA-N	273	102.178		2
	Cadmium	Cadmium	FALSE		Cd	InChI=1S/Cd/q+2	c	C01413	WLZRMCYVCSSEQC-UHFFFAOYSA-N	4601	112.411		2
	Cadmium_b	Cadmium	TRUE		Cd	InChI=1S/Cd/q+2	b	C01413	WLZRMCYVCSSEQC-UHFFFAOYSA-N	4601	112.411		2
	Cadmium_e	Cadmium	FALSE		Cd	InChI=1S/Cd/q+2	e	C01413	WLZRMCYVCSSEQC-UHFFFAOYSA-N	4601	112.411		2
	Calcium_cation	Ca2+	FALSE				c	C00076					2
	Calcium_cation_b	Ca2+	TRUE				b	C00076_b					2
	Calcium_cation_e	Ca2+	FALSE				e	C00076_e					2
	Carbamate	Carbamate	FALSE		CH3NO2	InChI=1S/CH3NO2/c2-1(3)4/h2H2,(H,3,4)	c	C01563	KXDHJXZQYSOELW-UHFFFAOYSA-N	277	61.04
	Carbamoyl_phosphate	Carbamoyl phosphate	FALSE		CH4NO5P	InChI=1S/CH4NO5P/c2-1(3)7-8(4,5)6/h(H2,2,3)(H2,4,5,6)	c	C00169	FFQKYPRQEYGKAF-UHFFFAOYSA-N	278	141.02		-2
	Carbon_storage	Carbon storage molecules (starches)	FALSE				c	Carbon_storage
	Carboxybiotin_carboxyl_carrier_protein_b	Carboxybiotin-carboxyl-carrier protein	TRUE		C18H26N5O6SR2		b	C04419
	CDP	CDP	FALSE		C9H15N3O11P2	InChI=1S/C9H15N3O11P2/c10-5-1-2-12(9(15)11-5)8-7(14)6(13)4(22-8)3-21-25(19,20)23-24(16,17)18/h1-2,4,6-8,13-14H,3H2,(H,19,20)(H2,10,11,15)(H2,16,17,18)/t4-,6-,7-,8-/m1/s1	c	C00112	ZWIADYZPOWUWEW-XVFCMESISA-N	6132	403.176		-2
	CDP_3_6_dideoxy_D_glucose	CDP-3_6-dideoxy-D-glucose	FALSE		C15H25N3O14P2	InChI=1S/C15H25N3O14P2/c1-6-7(19)4-8(20)14(29-6)31-34(26,27)32-33(24,25)28-5-9-11(21)12(22)13(30-9)18-3-2-10(16)17-15(18)23/h2-3,6-9,11-14,19-22H,4-5H2,1H3,(H,24,25)(H,26,27)(H2,16,17,23)/t6-,7+,8-,9-,11-,12-,13-,14-/m1/s1	c	C03598	JHEDABDMLBOYRG-VZRUIPTFSA-N	14427002	533.318
	CDP_3_6_dideoxy_D_mannose	CDP-3_6-dideoxy-D-mannose	FALSE		C15H25N3O14P2	InChI=1S/C15H25N3O14P2/c1-6-7(19)4-8(20)14(29-6)31-34(26,27)32-33(24,25)28-5-9-11(21)12(22)13(30-9)18-3-2-10(16)17-15(18)23/h2-3,6-9,11-14,19-22H,4-5H2,1H3,(H,24,25)(H,26,27)(H2,16,17,23)/t6-,7+,8+,9-,11-,12-,13-,14-/m1/s1	c	C03599	JHEDABDMLBOYRG-LLWSESFUSA-N	24892738	533.318
	CDP_4_dehydro_3_6_dideoxy_D_glucose	CDP-4-dehydro-3_6-dideoxy-D-glucose	FALSE		C15H23N3O14P2	InChI=1S/C15H23N3O14P2/c1-6-7(19)4-8(20)14(29-6)31-34(26,27)32-33(24,25)28-5-9-11(21)12(22)13(30-9)18-3-2-10(16)17-15(18)23/h2-3,6,8-9,11-14,20-22H,4-5H2,1H3,(H,24,25)(H,26,27)(H2,16,17,23)/t6-,8-,9-,11-,12-,13-,14-/m1/s1	c	C04297	DATWFRMXXZBEPM-SNAICPSHSA-N	193002	531.302
	CDP_4_dehydro_6_deoxy_D_glucose	CDP-4-dehydro-6-deoxy-D-glucose	FALSE		C15H23N3O15P2	InChI=1S/C15H23N3O15P2/c1-5-8(19)10(21)12(23)14(30-5)32-35(27,28)33-34(25,26)29-4-6-9(20)11(22)13(31-6)18-3-2-7(16)17-15(18)24/h2-3,5-6,9-14,20-23H,4H2,1H3,(H,25,26)(H,27,28)(H2,16,17,24)/t5-,6-,9-,10+,11-,12-,13-,14-/m1/s1	c	C01219	PUBYMNIINUUJLL-JPHISPRKSA-N	439443	547.302
	CDP_diacylglycerol	CDP-diacylglycerol	FALSE		C14H19N3O15P2R2		c	C00269					-2
	CDP_glucose	CDP-glucose	FALSE		C15H25N3O16P2	InChI=1S/C15H25N3O16P2/c16-7-1-2-18(15(25)17-7)13-11(23)9(21)6(31-13)4-30-35(26,27)34-36(28,29)33-14-12(24)10(22)8(20)5(3-19)32-14/h1-2,5-6,8-14,19-24H,3-4H2,(H,26,27)(H,28,29)(H2,16,17,25)/t5-,6-,8-,9-,10+,11-,12-,13-,14-/m1/s1	c	C00501	CGPHZDRCVSLMCF-JZMIEXBBSA-N	439244	565.317
	Cell_wall	Cell wall Biomass precursor	FALSE				c	Cell_wall
	Chloride_ion	Cl-	FALSE		ClH	InChI=1S/ClH/h1H/p-1	c	C00698	VEXZGXHMUGYJMC-UHFFFAOYSA-M	312	36.4609
	Chloride_ion_b	Cl-	TRUE				b	C00698_b
	Chloride_ion_e	Cl-	FALSE				e	C00698_e
	Chorismate	Chorismate	FALSE		C10H10O6	InChI=1S/C10H10O6/c1-5(9(12)13)16-8-4-6(10(14)15)2-3-7(8)11/h2-4,7-8,11H,1H2,(H,12,13)(H,14,15)/t7-,8-/m1/s1	c	C00251	WTFXTQVDAKGDEY-HTQZYQBOSA-N	12039	226.183		-2
	cis_Aconitate	cis-Aconitate	FALSE		C6H6O6	InChI=1S/C6H6O6/c7-4(8)1-3(6(11)12)2-5(9)10/h1H,2H2,(H,7,8)(H,9,10)(H,11,12)/b3-1-	c	C00417	GTZCVFVGUGFEME-IWQZZHSRSA-N	643757	174.108		-3
	Citrate	Citrate	FALSE		C6H8O7	InChI=1S/C6H8O7/c7-3(8)1-6(13,5(11)12)2-4(9)10/h13H,1-2H2,(H,7,8)(H,9,10)(H,11,12)	c	C00158	KRKNYBCHXYNGOX-UHFFFAOYSA-N	311	192.124		-3
	CMP	CMP	FALSE		C9H14N3O8P	InChI=1S/C9H14N3O8P/c10-5-1-2-12(9(15)11-5)8-7(14)6(13)4(20-8)3-19-21(16,17)18/h1-2,4,6-8,13-14H,3H2,(H2,10,11,15)(H2,16,17,18)/t4-,6-,7-,8-/m1/s1	c	C00055	IERHLVCPSMICTF-XVFCMESISA-N	6131	323.197		-2
	CO	CO	FALSE		CO	InChI=1S/CO/c1-2	c	C00237	UGFAIRIUMAVXCW-UHFFFAOYSA-N	281	28.0101		0
	CO_b	CO	TRUE		CO	InChI=1S/CO/c1-2	b	C00237_b	UGFAIRIUMAVXCW-UHFFFAOYSA-N	281	28.0101		0
	CO_e	CO	FALSE		CO	InChI=1S/CO/c1-2	e	C00237_e	UGFAIRIUMAVXCW-UHFFFAOYSA-N	281	28.0101		0
	CO2	CO2	FALSE		CO2	InChI=1S/CO2/c2-1-3	c	C00011	CURLTUGMZLYLDI-UHFFFAOYSA-N	280	44.0095		0
	CO2_b	CO2	TRUE		CO2	InChI=1S/CO2/c2-1-3	b	C00011_b	CURLTUGMZLYLDI-UHFFFAOYSA-N	280	44.0095		0
	CO2_car	CO2	FALSE		CO2	InChI=1S/CO2/c2-1-3	car	C00011	CURLTUGMZLYLDI-UHFFFAOYSA-N	280	44.0095		0
	CO2_e	CO2	FALSE		CO2	InChI=1S/CO2/c2-1-3	e	C00011_e	CURLTUGMZLYLDI-UHFFFAOYSA-N	280	44.0095		0
	CoA	CoA	FALSE		C21H36N7O16P3S	InChI=1S/C21H36N7O16P3S/c1-21(2,16(31)19(32)24-4-3-12(29)23-5-6-48)8-41-47(38,39)44-46(36,37)40-7-11-15(43-45(33,34)35)14(30)20(42-11)28-10-27-13-17(22)25-9-26-18(13)28/h9-11,14-16,20,30-31,48H,3-8H2,1-2H3,(H,23,29)(H,24,32)(H,36,37)(H,38,39)(H2,22,25,26)(H2,33,34,35)/t11-,14-,15-,16+,20-/m1/s1	c	C00010	RGJOEKWQDUBAIZ-IBOSZNHHSA-N	87642	767.534		-4
	CoA_b	CoA	TRUE		C21H36N7O16P3S	InChI=1S/C21H36N7O16P3S/c1-21(2,16(31)19(32)24-4-3-12(29)23-5-6-48)8-41-47(38,39)44-46(36,37)40-7-11-15(43-45(33,34)35)14(30)20(42-11)28-10-27-13-17(22)25-9-26-18(13)28/h9-11,14-16,20,30-31,48H,3-8H2,1-2H3,(H,23,29)(H,24,32)(H,36,37)(H,38,39)(H2,22,25,26)(H2,33,34,35)/t11-,14-,15-,16+,20-/m1/s1	b	C00010	RGJOEKWQDUBAIZ-IBOSZNHHSA-N	87642	767.534		-4
	Cobalt_ion	Cobalt ion	FALSE		Co	InChI=1S/Co/q+2	c	C00175	XLJKHNWPARRRJB-UHFFFAOYSA-N	104729	58.9332		0
	Cobalt_ion_b	Cobalt ion	TRUE		Co	InChI=1S/Co/q+2	b	C00175_b	XLJKHNWPARRRJB-UHFFFAOYSA-N	104729	58.9332		0
	Cobalt_ion_e	Cobalt ion	FALSE		Co	InChI=1S/Co/q+2	e	C00175_e	XLJKHNWPARRRJB-UHFFFAOYSA-N	104729	58.9332		0
	Cobamide_coenzyme	Cobamide coenzyme	FALSE		C72H100CoN18O17P	InChI=1S/C62H90N13O14P.C10H12N5O3.Co/c1-29-20-39-40(21-30(29)2)75(28-70-39)57-52(84)53(41(27-76)87-57)89-90(85,86)88-31(3)26-69-49(83)18-19-59(8)37(22-46(66)80)56-62(11)61(10,25-48(68)82)36(14-17-45(65)79)51(74-62)33(5)55-60(9,24-47(67)81)34(12-15-43(63)77)38(71-55)23-42-58(6,7)35(13-16-44(64)78)50(72-42)32(4)54(59)73-56;1-4-6(16)7(17)10(18-4)15-3-14-5-8(11)12-2-13-9(5)15;/h20-21,23,28,31,34-37,4…	c	C00194	ZIHHMGTYZOSFRC-QRVZQHAISA-L		1579.58		0
	Cobamide_coenzyme_b	Cobamide coenzyme	TRUE		C72H100CoN18O17P	InChI=1S/C62H90N13O14P.C10H12N5O3.Co/c1-29-20-39-40(21-30(29)2)75(28-70-39)57-52(84)53(41(27-76)87-57)89-90(85,86)88-31(3)26-69-49(83)18-19-59(8)37(22-46(66)80)56-62(11)61(10,25-48(68)82)36(14-17-45(65)79)51(74-62)33(5)55-60(9,24-47(67)81)34(12-15-43(63)77)38(71-55)23-42-58(6,7)35(13-16-44(64)78)50(72-42)32(4)54(59)73-56;1-4-6(16)7(17)10(18-4)15-3-14-5-8(11)12-2-13-9(5)15;/h20-21,23,28,31,34-37,4…	b	C00194	ZIHHMGTYZOSFRC-QRVZQHAISA-L		1579.58		0
	Cobamide_coenzyme_e	Cobamide coenzyme	FALSE		C72H100CoN18O17P	InChI=1S/C62H90N13O14P.C10H12N5O3.Co/c1-29-20-39-40(21-30(29)2)75(28-70-39)57-52(84)53(41(27-76)87-57)89-90(85,86)88-31(3)26-69-49(83)18-19-59(8)37(22-46(66)80)56-62(11)61(10,25-48(68)82)36(14-17-45(65)79)51(74-62)33(5)55-60(9,24-47(67)81)34(12-15-43(63)77)38(71-55)23-42-58(6,7)35(13-16-44(64)78)50(72-42)32(4)54(59)73-56;1-4-6(16)7(17)10(18-4)15-3-14-5-8(11)12-2-13-9(5)15;/h20-21,23,28,31,34-37,4…	e	C00194	ZIHHMGTYZOSFRC-QRVZQHAISA-L		1579.58		0
	CobIIyrinate_a_c_diamide	Cob(II)yrinate a_c diamide	FALSE		C45H62CoN6O12	InChI=1S/C45H62N6O12.Co/c1-21-36-24(10-13-32(56)57)41(3,4)28(49-36)18-27-23(9-12-31(54)55)43(6,19-29(46)52)39(48-27)22(2)37-25(11-14-33(58)59)44(7,20-30(47)53)45(8,51-37)40-26(17-35(62)63)42(5,38(21)50-40)16-15-34(60)61;/h18,23-26,40H,9-17,19-20H2,1-8H3,(H10,46,47,48,49,50,51,52,53,54,55,56,57,58,59,60,61,62,63);/q;+2/p-1/t23-,24-,25-,26+,40-,42-,43+,44+,45+;/m1./s1	c	C06504	IADMSJRJSGLGJI-OKJGWHJPSA-M	11953882	936.932		-4
	CobIyrinate_a_c_diamide	Cob(I)yrinate a_c diamide	FALSE		C45H62CoN6O12	InChI=1S/C45H62N6O12.Co/c1-21-36-24(10-13-32(56)57)41(3,4)28(49-36)18-27-23(9-12-31(54)55)43(6,19-29(46)52)39(48-27)22(2)37-25(11-14-33(58)59)44(7,20-30(47)53)45(8,51-37)40-26(17-35(62)63)42(5,38(21)50-40)16-15-34(60)61;/h18,23-26,40H,9-17,19-20H2,1-8H3,(H10,46,47,48,49,50,51,52,53,54,55,56,57,58,59,60,61,62,63);/q;+1/p-1/t23-,24-,25-,26+,40?,42-,43+,44+,45+;/m1./s1	c	C06505	NKLHEMWEQJCPPF-YYYLUSCNSA-M		936.932		-4
	cofactors_b	cofactors biomass precursor	TRUE				b	cofactors
	Copper	Copper	FALSE		Cu	InChI=1S/Cu	c	C00070	RYGMFSIKBFXOCR-UHFFFAOYSA-N	3370	63.546		2
	Copper_b	Copper	TRUE		Cu	InChI=1S/Cu	b	C00070	RYGMFSIKBFXOCR-UHFFFAOYSA-N	3370	63.546		2
	Copper_e	Copper	FALSE		Cu	InChI=1S/Cu	e	C00070	RYGMFSIKBFXOCR-UHFFFAOYSA-N	3370	63.546		2
	Coproporphyrinogen_III	Coproporphyrinogen III	FALSE		C36H44N4O8	InChI=1S/C36H44N4O8/c1-17-21(5-9-33(41)42)29-14-27-19(3)22(6-10-34(43)44)30(39-27)15-28-20(4)24(8-12-36(47)48)32(40-28)16-31-23(7-11-35(45)46)18(2)26(38-31)13-25(17)37-29/h37-40H,5-16H2,1-4H3,(H,41,42)(H,43,44)(H,45,46)(H,47,48)	c	C03263	NIUVHXTXUXOFEB-UHFFFAOYSA-N	321	660.757		-4
	Crosslinked_peptideglycan	Peptidoglycan	FALSE		C40H64N8O21		c	C05896			992.977
	CTP	CTP	FALSE		C9H16N3O14P3	InChI=1S/C9H16N3O14P3/c10-5-1-2-12(9(15)11-5)8-7(14)6(13)4(24-8)3-23-28(19,20)26-29(21,22)25-27(16,17)18/h1-2,4,6-8,13-14H,3H2,(H,19,20)(H,21,22)(H2,10,11,15)(H2,16,17,18)/t4-,6-,7-,8-/m1/s1	c	C00063	PCDQPRRSZKQHHS-XVFCMESISA-N	6176	483.156		-3
	Cyanate	Cyanate	FALSE		CHNO	InChI=1S/CHNO/c2-1-3/h3H	c	C01417	XLJMAIOERFSOGZ-UHFFFAOYSA-N	540	43.0247
	Cyanate_b	Cyanate	TRUE		CHNO	InChI=1S/CHNO/c2-1-3/h3H	b	C01417_b	XLJMAIOERFSOGZ-UHFFFAOYSA-N	540	43.0247
	Cyanate_e	Cyanate	FALSE		CHNO	InChI=1S/CHNO/c2-1-3/h3H	e	C01417_e	XLJMAIOERFSOGZ-UHFFFAOYSA-N	540	43.0247
	Cys_Gly	Cys-Gly	FALSE		C5H10N2O3S	InChI=1S/C5H10N2O3S/c6-3(2-11)5(10)7-1-4(8)9/h3,11H,1-2,6H2,(H,7,10)(H,8,9)/t3-/m0/s1	c	C01419	ZUKPVRWZDMRIEO-VKHMYHEASA-N	439498	178.21		0
	Cytidine	Cytidine	FALSE		C9H13N3O5	InChI=1S/C9H13N3O5/c10-5-1-2-12(9(16)11-5)8-7(15)6(14)4(3-13)17-8/h1-2,4,6-8,13-15H,3H2,(H2,10,11,16)/t4-,6-,7-,8-/m1/s1	c	C00475	UHDGCWIWMRVCDJ-XVFCMESISA-N	6175	243.217
	Cytosine	Cytosine	FALSE		C4H5N3O	InChI=1S/C4H5N3O/c5-3-1-2-6-4(8)7-3/h1-2H,(H3,5,6,7,8)	c	C00380	OPTASPLRGRRNAP-UHFFFAOYSA-N	597	111.102
	D_1_Aminopropan_2_ol_O_phosphate	D-1-Aminopropan-2-ol O-phosphate	FALSE		C3H10NO4P	InChI=1S/C3H10NO4P/c1-3(2-4)8-9(5,6)7/h3H,2,4H2,1H3,(H2,5,6,7)/t3-/m1/s1	c	C04122	YBOLZUJJGUZUDC-GSVOUGTGSA-N	440233	155.09		-1
	D_4_Phosphopantothenate	D-4-Phosphopantothenate	FALSE		C9H18NO8P	InChI=1S/C9H18NO8P/c1-9(2,5-18-19(15,16)17)7(13)8(14)10-4-3-6(11)12/h7,13H,3-5H2,1-2H3,(H,10,14)(H,11,12)(H2,15,16,17)/t7-/m0/s1	c	C03492	XHFVGHPGDLDEQO-ZETCQYMHSA-N	41635	299.215		-3
	D_Alanine	D-Alanine	FALSE		C3H7NO2	InChI=1S/C3H7NO2/c1-2(4)3(5)6/h2H,4H2,1H3,(H,5,6)/t2-/m1/s1	c	C00133	QNAYBMKLOCPYGJ-UWTATZPHSA-N	71080	89.0932		0
	D_Alanyl_D_alanine	D-Alanyl-D-alanine	FALSE		C6H12N2O3	InChI=1S/C6H12N2O3/c1-3(7)5(9)8-4(2)6(10)11/h3-4H,7H2,1-2H3,(H,8,9)(H,10,11)/t3-,4?/m1/s1	c	C00993	DEFJQIDDEAULHB-SYPWQXSBSA-N	20112020	160.171		0
	D_erythro_1_Imidazol_4_ylglycerol_3_phosphate	D-erythro-1-(Imidazol-4-yl)glycerol 3-phosphate	FALSE		C6H11N2O6P	InChI=1S/C6H11N2O6P/c9-5(2-14-15(11,12)13)6(10)4-1-7-3-8-4/h1,3,5-6,9-10H,2H2,(H,7,8)(H2,11,12,13)/t5-,6+/m1/s1	c	C04666	HFYBTHCYPKEDQQ-RITPCOANSA-N	440431	238.135		-2
	D_erythro_3_Methylmalate	D-erythro-3-Methylmalate	FALSE		C5H8O5	InChI=1S/C5H8O5/c1-2(4(7)8)3(6)5(9)10/h2-3,6H,1H3,(H,7,8)(H,9,10)/t2-,3+/m0/s1	c	C06032	NPYQJIHHTGFBLN-STHAYSLISA-N	440892	148.114		-2
	D_Erythrose_4_phosphate	D-Erythrose 4-phosphate	FALSE		C4H9O7P	InChI=1S/C4H9O7P/c5-1-3(6)4(7)2-11-12(8,9)10/h1,3-4,6-7H,2H2,(H2,8,9,10)/t3-,4+/m0/s1	c	C00279	NGHMDNPXVRFFGS-IUYQGCFVSA-N	122357	200.084		-2
	D_Fructose	D-Fructose	FALSE		C6H12O6	InChI=1S/C6H12O6/c7-1-3-4(9)5(10)6(11,2-8)12-3/h3-5,7-11H,1-2H2/t3-,4-,5+,6?/m1/s1	c	C00095	RFSUNEUAIZKAJO-VRPWFDPXSA-N	439163	180.156		-2
	D_Fructose_1_6_bisphosphate	D-Fructose 1_6-bisphosphate	FALSE		C6H14O12P2	InChI=1S/C6H14O12P2/c7-4-3(1-16-19(10,11)12)18-6(9,5(4)8)2-17-20(13,14)15/h3-5,7-9H,1-2H2,(H2,10,11,12)(H2,13,14,15)/t3-,4-,5+,6?/m1/s1	c	C00354	RNBGYGVWRKECFJ-VRPWFDPXSA-N	172313	340.116		-4
	D_Fructose_6_phosphate	D-Fructose 6-phosphate	FALSE		C6H13O9P	InChI=1S/C6H13O9P/c7-2-6(10)5(9)4(8)3(15-6)1-14-16(11,12)13/h3-5,7-10H,1-2H2,(H2,11,12,13)/t3-,4-,5+,6?/m1/s1	c	C00085	BGWGXPAPYGQALX-VRPWFDPXSA-N	439160	260.136		-2
	D_Glucono_1_5_lactone_6_phosphate	D-Glucono-1_5-lactone 6-phosphate	FALSE		C6H11O9P	InChI=1S/C6H11O9P/c7-3-2(1-14-16(11,12)13)15-6(10)5(9)4(3)8/h2-5,7-9H,1H2,(H2,11,12,13)/t2-,3-,4+,5-/m1/s1	c	C01236	IJOJIVNDFQSGAB-SQOUGZDYSA-N	439452	258.12		-2
	D_Glucosamine_6_phosphate	D-Glucosamine 6-phosphate	FALSE		C6H14NO8P	InChI=1S/C6H14NO8P/c7-3-5(9)4(8)2(15-6(3)10)1-14-16(11,12)13/h2-6,8-10H,1,7H2,(H2,11,12,13)/t2-,3-,4-,5-,6?/m1/s1	c	C00352	XHMJOUIAFHJHBW-IVMDWMLBSA-N	440997	259.151		-1
	D_Glucose	D-Glucose	FALSE		C6H12O6	InChI=1S/C6H12O6/c7-1-2-3(8)4(9)5(10)6(11)12-2/h2-11H,1H2/t2-,3-,4+,5-,6?/m1/s1	c	C00031	WQZGKKKJIJFFOK-GASJEMHNSA-N	5793	180.156		0
	D_Glucose_1_phosphate	D-Glucose 1-phosphate	FALSE		C6H13O9P	InChI=1S/C6H13O9P/c7-1-2-3(8)4(9)5(10)6(14-2)15-16(11,12)13/h2-10H,1H2,(H2,11,12,13)/t2-,3-,4+,5-,6-/m1/s1	c	C00103	HXXFSFRBOHSIMQ-VFUOTHLCSA-N	65533	260.136		-2
	D_Glucose_1_phosphate_b	D-Glucose 1-phosphate	TRUE		C6H13O9P	InChI=1S/C6H13O9P/c7-1-2-3(8)4(9)5(10)6(14-2)15-16(11,12)13/h2-10H,1H2,(H2,11,12,13)/t2-,3-,4+,5-,6-/m1/s1	b	C00103	HXXFSFRBOHSIMQ-VFUOTHLCSA-N	65533	260.136		-2
	D_Glucose_6_phosphate	D-Glucose 6-phosphate	FALSE		C6H13O9P	InChI=1S/C6H13O9P/c7-3-2(1-14-16(11,12)13)15-6(10)5(9)4(3)8/h2-10H,1H2,(H2,11,12,13)/t2-,3-,4+,5-,6?/m1/s1	c	C00092	NBSCHQHZLSJFNQ-GASJEMHNSA-N	5958	260.136		-2
	D_Glucose_b	D-Glucose	TRUE		C6H12O6	InChI=1S/C6H12O6/c7-1-2-3(8)4(9)5(10)6(11)12-2/h2-11H,1H2/t2-,3-,4+,5-,6?/m1/s1	b	C00031_b	WQZGKKKJIJFFOK-GASJEMHNSA-N	5793	180.156		0
	D_Glucose_e	D-Glucose	FALSE		C6H12O6	InChI=1S/C6H12O6/c7-1-2-3(8)4(9)5(10)6(11)12-2/h2-11H,1H2/t2-,3-,4+,5-,6?/m1/s1	e	C00031_e	WQZGKKKJIJFFOK-GASJEMHNSA-N	5793	180.156		0
	D_Glutamate	D-Glutamate	FALSE		C5H9NO4	InChI=1S/C5H9NO4/c6-3(5(9)10)1-2-4(7)8/h3H,1-2,6H2,(H,7,8)(H,9,10)/t3-/m1/s1	c	C00217	WHUUTDBJXJRKMK-GSVOUGTGSA-N	23327	147.129		-1
	D_Glyceraldehyde	D-Glyceraldehyde	FALSE		C3H6O3	InChI=1S/C3H6O3/c4-1-3(6)2-5/h1,3,5-6H,2H2/t3-/m0/s1	c	C00577	MNQZXJOMYWMBOU-VKHMYHEASA-N	79014	90.0779		0
	D_Glyceraldehyde_3_phosphate	D-Glyceraldehyde 3-phosphate	FALSE		C3H7O6P	InChI=1S/C3H7O6P/c4-1-3(5)2-9-10(6,7)8/h1,3,5H,2H2,(H2,6,7,8)/t3-/m0/s1	c	C00118	LXJXRIRHZLFYRP-VKHMYHEASA-N	439168	170.058		-2
	D_Glycerate	D-Glycerate	FALSE		C3H6O4	InChI=1S/C3H6O4/c4-1-2(5)3(6)7/h2,4-5H,1H2,(H,6,7)/t2-/m1/s1	c	C00258	RBNPOMFGQQGHHO-UWTATZPHSA-N	439194	106.077		-1
	D_Mannose_1_phosphate	D-Mannose 1-phosphate	FALSE		C6H13O9P	InChI=1S/C6H13O9P/c7-1-2-3(8)4(9)5(10)6(14-2)15-16(11,12)13/h2-10H,1H2,(H2,11,12,13)/t2-,3-,4+,5+,6-/m1/s1	c	C00636	HXXFSFRBOHSIMQ-RWOPYEJCSA-N	439279	260.136		-2
	D_Mannose_b	D-Mannose	TRUE		C6H12O6	InChI=1S/C6H12O6/c7-1-2-3(8)4(9)5(10)6(11)12-2/h2-11H,1H2/t2-,3-,4+,5+,6?/m1/s1	b	C00159_b	WQZGKKKJIJFFOK-QTVWNMPRSA-N	18950	180.156
	D_Ribose	D-Ribose	FALSE		C5H10O5	InChI=1S/C5H10O5/c6-1-2-3(7)4(8)5(9)10-2/h2-9H,1H2/t2-,3-,4-,5?/m1/s1	c	C00121	HMFHBZSHGGEWLO-SOOFDHNKSA-N	5779	150.13
	D_Ribose_1_5_bisphosphate	D-Ribose 1,5-bisphosphate	FALSE		C5H12O11P2	InChI=1S/C5H12O11P2/c6-3-2(1-14-17(8,9)10)15-5(4(3)7)16-18(11,12)13/h2-7H,1H2,(H2,8,9,10)(H2,11,12,13)/t2-,3-,4-,5?/m1/s1	c	C01151	AAAFZMYJJHWUPN-SOOFDHNKSA-N	4380	310.09
	D_Ribose_5_phosphate	D-Ribose 5-phosphate	FALSE		C5H11O8P	InChI=1S/C5H11O8P/c6-3-2(1-12-14(9,10)11)13-5(8)4(3)7/h2-8H,1H2,(H2,9,10,11)/t2-,3-,4-,5?/m1/s1	c	C00117	KTVPXOYAKDPRHY-SOOFDHNKSA-N	439167	230.11		-2
	D_Ribose_b	D-Ribose	TRUE		C5H10O5	InChI=1S/C5H10O5/c6-1-2-3(7)4(8)5(9)10-2/h2-9H,1H2/t2-,3-,4-,5?/m1/s1	b	C00121_b	HMFHBZSHGGEWLO-SOOFDHNKSA-N	5779	150.13
	D_Ribulose_1_5_bisphosphate	D-Ribulose 1_5-bisphosphate	FALSE		C5H12O11P2	InChI=1S/C5H12O11P2/c6-3(1-15-17(9,10)11)5(8)4(7)2-16-18(12,13)14/h3,5-6,8H,1-2H2,(H2,9,10,11)(H2,12,13,14)/t3-,5-/m1/s1	c	C01182	YAHZABJORDUQGO-NQXXGFSBSA-N	123658	310.09		-4
	D_Ribulose_1_5_bisphosphate_b	D-Ribulose 1_5-bisphosphate	TRUE		C5H12O11P2	InChI=1S/C5H12O11P2/c6-3(1-15-17(9,10)11)5(8)4(7)2-16-18(12,13)14/h3,5-6,8H,1-2H2,(H2,9,10,11)(H2,12,13,14)/t3-,5-/m1/s1	b	C01182	YAHZABJORDUQGO-NQXXGFSBSA-N	123658	310.09		-4
	D_Ribulose_1_5_bisphosphate_car	D-Ribulose 1_5-bisphosphate	FALSE		C5H12O11P2	InChI=1S/C5H12O11P2/c6-3(1-15-17(9,10)11)5(8)4(7)2-16-18(12,13)14/h3,5-6,8H,1-2H2,(H2,9,10,11)(H2,12,13,14)/t3-,5-/m1/s1	car	C01182	YAHZABJORDUQGO-NQXXGFSBSA-N	123658	310.09		-4
	D_Ribulose_5_phosphate	D-Ribulose 5-phosphate	FALSE		C5H11O8P	InChI=1S/C5H11O8P/c6-1-3(7)5(9)4(8)2-13-14(10,11)12/h4-6,8-9H,1-2H2,(H2,10,11,12)/t4-,5+/m1/s1	c	C00199	FNZLKVNUWIIPSJ-UHNVWZDZSA-N	439184	230.11		-2
	D_Xylulose_5_phosphate	D-Xylulose 5-phosphate	FALSE		C5H11O8P	InChI=1S/C5H11O8P/c6-1-3(7)5(9)4(8)2-13-14(10,11)12/h4-6,8-9H,1-2H2,(H2,10,11,12)/t4-,5-/m1/s1	c	C00231	FNZLKVNUWIIPSJ-RFZPGFLSSA-N	439190	230.11		-2
	dADP	dADP	FALSE		C10H15N5O9P2	InChI=1S/C10H15N5O9P2/c11-9-8-10(13-3-12-9)15(4-14-8)7-1-5(16)6(23-7)2-22-26(20,21)24-25(17,18)19/h3-7,16H,1-2H2,(H,20,21)(H2,11,12,13)(H2,17,18,19)/t5-,6+,7+/m0/s1	c	C00206	DAEAPNUQQAICNR-RRKCRQDMSA-N	188966	411.202		-2
	dAMP	dAMP	FALSE		C10H14N5O6P	InChI=1S/C10H14N5O6P/c11-9-8-10(13-3-12-9)15(4-14-8)7-1-5(16)6(21-7)2-20-22(17,18)19/h3-7,16H,1-2H2,(H2,11,12,13)(H2,17,18,19)/t5-,6+,7+/m0/s1	c	C00360	KHWCHTKSEGGWEX-RRKCRQDMSA-N	12599	331.222		-2
	dATP	dATP	FALSE		C10H16N5O12P3	InChI=1S/C10H16N5O12P3/c11-9-8-10(13-3-12-9)15(4-14-8)7-1-5(16)6(25-7)2-24-29(20,21)27-30(22,23)26-28(17,18)19/h3-7,16H,1-2H2,(H,20,21)(H,22,23)(H2,11,12,13)(H2,17,18,19)/t5-,6+,7+/m0/s1	c	C00131	SUYVUBYJARFZHO-RRKCRQDMSA-N	15993	491.182		-3
	dCDP	dCDP	FALSE		C9H15N3O10P2	InChI=1S/C9H15N3O10P2/c10-7-1-2-12(9(14)11-7)8-3-5(13)6(21-8)4-20-24(18,19)22-23(15,16)17/h1-2,5-6,8,13H,3-4H2,(H,18,19)(H2,10,11,14)(H2,15,16,17)/t5-,6+,8+/m0/s1	c	C00705	FTDHDKPUHBLBTL-SHYZEUOFSA-N	150855	387.177		-2
	dCMP	dCMP	FALSE		C9H14N3O7P	InChI=1S/C9H14N3O7P/c10-7-1-2-12(9(14)11-7)8-3-5(13)6(19-8)4-18-20(15,16)17/h1-2,5-6,8,13H,3-4H2,(H2,10,11,14)(H2,15,16,17)/t5-,6+,8+/m0/s1	c	C00239	NCMVOABPESMRCP-SHYZEUOFSA-N	13945	307.197
	dCTP	dCTP	FALSE		C9H16N3O13P3	InChI=1S/C9H16N3O13P3/c10-7-1-2-12(9(14)11-7)8-3-5(13)6(23-8)4-22-27(18,19)25-28(20,21)24-26(15,16)17/h1-2,5-6,8,13H,3-4H2,(H,18,19)(H,20,21)(H2,10,11,14)(H2,15,16,17)/t5-,6+,8+/m0/s1	c	C00458	RGWHQCVHVJXOKC-SHYZEUOFSA-N	65091	467.157		-3
	Deamino_NAD	Deamino-NAD+	FALSE		C21H27N6O15P2	InChI=1S/C21H26N6O15P2/c22-17-12-18(24-7-23-17)27(8-25-12)20-16(31)14(29)11(41-20)6-39-44(36,37)42-43(34,35)38-5-10-13(28)15(30)19(40-10)26-3-1-2-9(4-26)21(32)33/h1-4,7-8,10-11,13-16,19-20,28-31H,5-6H2,(H4-,22,23,24,32,33,34,35,36,37)/p+1/t10-,11-,13-,14-,15-,16-,19-,20-/m1/s1	c	C00857	SENPVEZBRZQVST-HISDBWNOSA-O	165491	665.417		-2
	Decanoyl_acp	Decanoyl-(acp)	FALSE		C10H19OSR		c	C05755					0
	delta_Carotene	delta-Carotene	FALSE		C40H56	InChI=1S/C40H56/c1-32(2)18-13-21-35(5)24-15-26-36(6)25-14-22-33(3)19-11-12-20-34(4)23-16-27-37(7)29-30-39-38(8)28-17-31-40(39,9)10/h11-12,14-16,18-20,22-30,39H,13,17,21,31H2,1-10H3/b12-11+,22-14+,23-16+,26-15+,30-29+,33-19+,34-20+,35-24+,36-25+,37-27+	c	C08586	WGIYGODPCLMGQH-BXOLYSJBSA-N	10779	536.873
	Deoxyadenosine	Deoxyadenosine	FALSE		C10H13N5O3	InChI=1S/C10H13N5O3/c11-9-8-10(13-3-12-9)15(4-14-8)7-1-5(17)6(2-16)18-7/h3-7,16-17H,1-2H2,(H2,11,12,13)/t5-,6+,7+/m0/s1	c	C00559	OLXZPDWKRNYJJZ-RRKCRQDMSA-N	13730	251.242		0
	Deoxycytidine	Deoxycytidine	FALSE		C9H13N3O4	InChI=1S/C9H13N3O4/c10-7-1-2-12(9(15)11-7)8-3-5(14)6(4-13)16-8/h1-2,5-6,8,13-14H,3-4H2,(H2,10,11,15)/t5-,6+,8+/m0/s1	c	C00881	CKTSBUTUHBMZGZ-SHYZEUOFSA-N	13711	227.217
	Deoxycytidine_b	Deoxycytidine	TRUE		C9H13N3O4	InChI=1S/C9H13N3O4/c10-7-1-2-12(9(15)11-7)8-3-5(14)6(4-13)16-8/h1-2,5-6,8,13-14H,3-4H2,(H2,10,11,15)/t5-,6+,8+/m0/s1	b	C00881_b	CKTSBUTUHBMZGZ-SHYZEUOFSA-N	13711	227.217
	Deoxyguanosine	Deoxyguanosine	FALSE		C10H13N5O4	InChI=1S/C10H13N5O4/c11-10-13-8-7(9(18)14-10)12-3-15(8)6-1-4(17)5(2-16)19-6/h3-6,16-17H,1-2H2,(H3,11,13,14,18)/t4-,5+,6+/m0/s1	c	C00330	YKBGVTZYEHREMT-KVQBGUIXSA-N	187790	267.241
	deoxyribonucleic_acids	DNA biomass precursor	FALSE				c	deoxyribonucleic_acids
	Deoxyribose	Deoxyribose	FALSE		C5H10O4	InChI=1S/C5H10O4/c6-2-4-3(7)1-5(8)9-4/h3-8H,1-2H2/t3-,4+,5?/m0/s1	c	C01801	PDWIQYODPROSQH-PYHARJCCSA-N	9828112	134.131
	Deoxyuridine	Deoxyuridine	FALSE		C9H12N2O5	InChI=1S/C9H12N2O5/c12-4-6-5(13)3-8(16-6)11-2-1-7(14)10-9(11)15/h1-2,5-6,8,12-13H,3-4H2,(H,10,14,15)/t5-,6+,8+/m0/s1	c	C00526	MXHRCPNRJAMMIM-SHYZEUOFSA-N	13712	228.202
	Deoxyuridine_b	Deoxyuridine	TRUE		C9H12N2O5	InChI=1S/C9H12N2O5/c12-4-6-5(13)3-8(16-6)11-2-1-7(14)10-9(11)15/h1-2,5-6,8,12-13H,3-4H2,(H,10,14,15)/t5-,6+,8+/m0/s1	b	C00526_b	MXHRCPNRJAMMIM-SHYZEUOFSA-N	13712	228.202
	Dephospho_CoA	Dephospho-CoA	FALSE		C21H35N7O13P2S	InChI=1S/C21H35N7O13P2S/c1-21(2,16(32)19(33)24-4-3-12(29)23-5-6-44)8-39-43(36,37)41-42(34,35)38-7-11-14(30)15(31)20(40-11)28-10-27-13-17(22)25-9-26-18(13)28/h9-11,14-16,20,30-32,44H,3-8H2,1-2H3,(H,23,29)(H,24,33)(H,34,35)(H,36,37)(H2,22,25,26)/t11-,14-,15-,16+,20-/m1/s1	c	C00882	KDTSHFARGAKYJN-IBOSZNHHSA-N	444485	687.554		-2
	Dethiobiotin	Dethiobiotin	FALSE		C10H18N2O3	InChI=1S/C10H18N2O3/c1-7-8(12-10(15)11-7)5-3-2-4-6-9(13)14/h7-8H,2-6H2,1H3,(H,13,14)(H2,11,12,15)	c	C01909	AUTOLBMXDDTRRT-UHFFFAOYSA-N	643	214.262
	Dethiobiotin_b	Dethiobiotin	TRUE		C10H18N2O3	InChI=1S/C10H18N2O3/c1-7-8(12-10(15)11-7)5-3-2-4-6-9(13)14/h7-8H,2-6H2,1H3,(H,13,14)(H2,11,12,15)	b	C01909	AUTOLBMXDDTRRT-UHFFFAOYSA-N	643	214.262
	dGDP	dGDP	FALSE		C10H15N5O10P2	InChI=1S/C10H15N5O10P2/c11-10-13-8-7(9(17)14-10)12-3-15(8)6-1-4(16)5(24-6)2-23-27(21,22)25-26(18,19)20/h3-6,16H,1-2H2,(H,21,22)(H2,18,19,20)(H3,11,13,14,17)/t4-,5+,6+/m0/s1	c	C00361	CIKGWCTVFSRMJU-KVQBGUIXSA-N	439220	427.201		-2
	dGMP	dGMP	FALSE		C10H14N5O7P	InChI=1S/C10H14N5O7P/c11-10-13-8-7(9(17)14-10)12-3-15(8)6-1-4(16)5(22-6)2-21-23(18,19)20/h3-6,16H,1-2H2,(H2,18,19,20)(H3,11,13,14,17)/t4-,5+,6+/m0/s1	c	C00362	LTFMZDNNPPEQNG-KVQBGUIXSA-N	65059	347.221
	dGTP	dGTP	FALSE		C10H16N5O13P3	InChI=1S/C10H16N5O13P3/c11-10-13-8-7(9(17)14-10)12-3-15(8)6-1-4(16)5(26-6)2-25-30(21,22)28-31(23,24)27-29(18,19)20/h3-6,16H,1-2H2,(H,21,22)(H,23,24)(H2,18,19,20)(H3,11,13,14,17)/t4-,5+,6+/m0/s1	c	C00286	HAAZLUGHYHWQIW-KVQBGUIXSA-N	65103	507.181		-3
	di_trans_poly_cis_Undecaprenyl_diphosphate	di-trans_poly-cis-Undecaprenyl diphosphate	FALSE		C55H92O7P2	InChI=1S/C55H92O7P2/c1-45(2)23-13-24-46(3)25-14-26-47(4)27-15-28-48(5)29-16-30-49(6)31-17-32-50(7)33-18-34-51(8)35-19-36-52(9)37-20-38-53(10)39-21-40-54(11)41-22-42-55(12)43-44-61-64(59,60)62-63(56,57)58/h23,25,27,29,31,33,35,37,39,41,43H,13-22,24,26,28,30,32,34,36,38,40,42,44H2,1-12H3,(H,59,60)(H2,56,57,58)/b46-25+,47-27+,48-29-,49-31-,50-33-,51-35-,52-37-,53-39-,54-41-,55-43-	c	C04574	NTXGVHCCXVHYCL-NTDVEAECSA-N	5280700	927.262		-2
	di_trans_poly_cis_Undecaprenyl_phosphate	di-trans_poly-cis-Undecaprenyl phosphate	FALSE		C55H91O4P	InChI=1S/C55H91O4P/c1-45(2)23-13-24-46(3)25-14-26-47(4)27-15-28-48(5)29-16-30-49(6)31-17-32-50(7)33-18-34-51(8)35-19-36-52(9)37-20-38-53(10)39-21-40-54(11)41-22-42-55(12)43-44-59-60(56,57)58/h23,25,27,29,31,33,35,37,39,41,43H,13-22,24,26,28,30,32,34,36,38,40,42,44H2,1-12H3,(H2,56,57,58)/b46-25+,47-27+,48-29-,49-31-,50-33-,51-35-,52-37-,53-39-,54-41-,55-43-	c	C17556	UFPHFKCTOZIAFY-NTDVEAECSA-N	5283548	847.282		-2
	Digalactosyl_diacylglycerol	Digalactosyl-diacylglycerol (DGDG)	FALSE		C17H26O15		c	C06037		8309	470.379		0
	Dihydrofolate	Dihydrofolate	FALSE		C19H21N7O6	InChI=1S/C19H21N7O6/c20-19-25-15-14(17(30)26-19)23-11(8-22-15)7-21-10-3-1-9(2-4-10)16(29)24-12(18(31)32)5-6-13(27)28/h1-4,12,21H,5-8H2,(H,24,29)(H,27,28)(H,31,32)(H4,20,22,25,26,30)/t12-/m0/s1	c	C00415	OZRNSSUDZOLUSN-LBPRGKRZSA-N	98792	443.413		-2
	Dihydrolipoylprotein	Dihydrolipoylprotein	FALSE		C8H16NOS2R		c	C02972
	Dihydropteroate	Dihydropteroate	FALSE		C14H14N6O3	InChI=1S/C14H14N6O3/c15-14-19-11-10(12(21)20-14)18-9(6-17-11)5-16-8-3-1-7(2-4-8)13(22)23/h1-4,16H,5-6H2,(H,22,23)(H4,15,17,19,20,21)	c	C00921	WBFYVDCHGVNRBH-UHFFFAOYSA-N	170	314.299		-1
	Dimethylallyl_diphosphate	Dimethylallyl diphosphate	FALSE		C5H12O7P2	InChI=1S/C5H12O7P2/c1-5(2)3-4-11-14(9,10)12-13(6,7)8/h3H,4H2,1-2H3,(H,9,10)(H2,6,7,8)	c	C00235	CBIDRCWHNCKSTO-UHFFFAOYSA-N	647	246.092		-2
	Dimethylbenzimidazole	Dimethylbenzimidazole	FALSE		C9H10N2	InChI=1S/C9H10N2/c1-6-3-8-9(4-7(6)2)11-5-10-8/h3-5H,1-2H3,(H,10,11)	c	C03114	LJUQGASMPRMWIW-UHFFFAOYSA-N	6009	146.189		0
	Diphosphate	Diphosphate	FALSE		H4O7P2	InChI=1S/H4O7P2/c1-8(2,3)7-9(4,5)6/h(H2,1,2,3)(H2,4,5,6)	c	C00013	XPPKVPWEQAFLFU-UHFFFAOYSA-N	1023	177.975		-3
	Divinyl_chlorophyllide_a	Divinyl chlorophyllide a	FALSE		C35H34MgN4O5	InChI=1S/C35H34N4O5.Mg/c1-8-19-15(3)22-12-24-17(5)21(10-11-28(40)41)32(38-24)30-31(35(43)44-7)34(42)29-18(6)25(39-33(29)30)14-27-20(9-2)16(4)23(37-27)13-26(19)36-22;/h8-9,12-14,17,21,31H,1-2,10-11H2,3-7H3,(H3,36,37,38,39,40,41,42);/q;+2/p-2/t17-,21-,31+;/m0./s1	c	C11832	IQLDSMIBDORHSF-NYABAGMLSA-L	443431	612.957
	Divinylchlorophyll_a	Divinylchlorophyll a	FALSE		C55H72MgN4O5		c	C11850	COQGSKNKQZLZEJ-AENOIHSZSA-M	14012	891.473
	Divinylchlorophyll_b	(Divinyl)Chlorophyll b	FALSE		C55H73MgN4O6	InChI=1S/C55H71N4O6.Mg/c1-12-38-35(8)42-27-43-36(9)40(23-24-48(61)65-26-25-34(7)22-16-21-33(6)20-15-19-32(5)18-14-17-31(3)4)52(58-43)50-51(55(63)64-11)54(62)49-37(10)44(59-53(49)50)28-46-39(13-2)41(30-60)47(57-46)29-45(38)56-42;/h12,25,27-33,36,40,51H,1,13-24,26H2,2-11H3,(H-,56,57,58,59,60,62);/q-1;+2/p-1/b34-25+;/t32-,33-,36+,40+,51?;/m1./s1	c	C05307	NSMUHPMZFPKNMZ-IOBBVUIDSA-M	46173742	907.472
	Divinylprotochlorophyllide	Divinylprotochlorophyllide	FALSE		C35H32MgN4O5	InChI=1S/C35H32N4O5.Mg/c1-8-19-15(3)22-12-24-17(5)21(10-11-28(40)41)32(38-24)30-31(35(43)44-7)34(42)29-18(6)25(39-33(29)30)14-27-20(9-2)16(4)23(37-27)13-26(19)36-22;/h8-9,12-14,31H,1-2,10-11H2,3-7H3,(H3,36,37,38,39,40,41,42);/q;+2/p-2/b22-12-,23-13-,24-12-,25-14-,26-13-,27-14-,32-30-;/t31-;/m1./s1	c	C11831	YXBIPIDDNARELO-KKNVGXODSA-L		610.942		-2
	Dodecanoyl_acyl_carrier_protein	Dodecanoyl-(acyl-carrier protein)	FALSE		C12H23OSR		c	C05223					0
	dTDP	dTDP	FALSE		C10H16N2O11P2	InChI=1S/C10H16N2O11P2/c1-5-3-12(10(15)11-9(5)14)8-2-6(13)7(22-8)4-21-25(19,20)23-24(16,17)18/h3,6-8,13H,2,4H2,1H3,(H,19,20)(H,11,14,15)(H2,16,17,18)/t6-,7+,8+/m0/s1	c	C00363	UJLXYODCHAELLY-XLPZGREQSA-N	164628	402.188		-2
	dTMP	dTMP	FALSE		C10H15N2O8P	InChI=1S/C10H15N2O8P/c1-5-3-12(10(15)11-9(5)14)8-2-6(13)7(20-8)4-19-21(16,17)18/h3,6-8,13H,2,4H2,1H3,(H,11,14,15)(H2,16,17,18)/t6-,7+,8+/m0/s1	c	C00364	GYOZYWVXFNDGLU-XLPZGREQSA-N	9700	322.209		-2
	dTTP	dTTP	FALSE		C10H17N2O14P3	InChI=1S/C10H17N2O14P3/c1-5-3-12(10(15)11-9(5)14)8-2-6(13)7(24-8)4-23-28(19,20)26-29(21,22)25-27(16,17)18/h3,6-8,13H,2,4H2,1H3,(H,19,20)(H,21,22)(H,11,14,15)(H2,16,17,18)/t6-,7+,8+/m0/s1	c	C00459	NHVNXKFIZYSCEB-XLPZGREQSA-N	64968	482.168		-3
	dUDP	dUDP	FALSE		C9H14N2O11P2	InChI=1S/C9H14N2O11P2/c12-5-3-8(11-2-1-7(13)10-9(11)14)21-6(5)4-20-24(18,19)22-23(15,16)17/h1-2,5-6,8,12H,3-4H2,(H,18,19)(H,10,13,14)(H2,15,16,17)/t5-,6+,8+/m0/s1	c	C01346	QHWZTVCCBMIIKE-SHYZEUOFSA-N	145729	388.162		-2
	dUMP	dUMP	FALSE		C9H13N2O8P	InChI=1S/C9H13N2O8P/c12-5-3-8(11-2-1-7(13)10-9(11)14)19-6(5)4-18-20(15,16)17/h1-2,5-6,8,12H,3-4H2,(H,10,13,14)(H2,15,16,17)/t5-,6+,8+/m0/s1	c	C00365	JSRLJPSBLDHEIO-SHYZEUOFSA-N	65063	308.182		-2
	dUTP	dUTP	FALSE		C9H15N2O14P3	InChI=1S/C9H15N2O14P3/c12-5-3-8(11-2-1-7(13)10-9(11)14)23-6(5)4-22-27(18,19)25-28(20,21)24-26(15,16)17/h1-2,5-6,8,12H,3-4H2,(H,18,19)(H,20,21)(H,10,13,14)(H2,15,16,17)/t5-,6+,8+/m0/s1	c	C00460	AHCYMLUZIRLXAA-SHYZEUOFSA-N	65070	468.142		-3
	Enoylglutaryl_acp_methyl_ester	Enoylglutaryl-(acp) methyl ester	FALSE		C6H7O3SR		c	C20374
	Enoylpimeloyl_acp_methyl_ester	Enoylpimeloyl-(acp) methyl ester	FALSE		C8H11O3SR		c	C20378
	epsilon_Carotene	epsilon-Carotene	FALSE		C40H56		c	C16276		47205584	536.873
	FAD	FAD	FALSE		C27H33N9O15P2	InChI=1S/C27H33N9O15P2/c1-10-3-12-13(4-11(10)2)35(24-18(32-12)25(42)34-27(43)33-24)5-14(37)19(39)15(38)6-48-52(44,45)51-53(46,47)49-7-16-20(40)21(41)26(50-16)36-9-31-17-22(28)29-8-30-23(17)36/h3-4,8-9,14-16,19-21,26,37-41H,5-7H2,1-2H3,(H,44,45)(H,46,47)(H2,28,29,30)(H,34,42,43)/t14-,15+,16+,19-,20+,21+,26+/m0/s1	c	C00016	VWWQXMAJTJZDQX-UYBVJOGSSA-N	643975	785.55		-3
	FAD_b	FAD	TRUE		C27H33N9O15P2	InChI=1S/C27H33N9O15P2/c1-10-3-12-13(4-11(10)2)35(24-18(32-12)25(42)34-27(43)33-24)5-14(37)19(39)15(38)6-48-52(44,45)51-53(46,47)49-7-16-20(40)21(41)26(50-16)36-9-31-17-22(28)29-8-30-23(17)36/h3-4,8-9,14-16,19-21,26,37-41H,5-7H2,1-2H3,(H,44,45)(H,46,47)(H2,28,29,30)(H,34,42,43)/t14-,15+,16+,19-,20+,21+,26+/m0/s1	b	C00016	VWWQXMAJTJZDQX-UYBVJOGSSA-N	643975	785.55		-3
	FAD_e	FAD	FALSE		C27H33N9O15P2	InChI=1S/C27H33N9O15P2/c1-10-3-12-13(4-11(10)2)35(24-18(32-12)25(42)34-27(43)33-24)5-14(37)19(39)15(38)6-48-52(44,45)51-53(46,47)49-7-16-20(40)21(41)26(50-16)36-9-31-17-22(28)29-8-30-23(17)36/h3-4,8-9,14-16,19-21,26,37-41H,5-7H2,1-2H3,(H,44,45)(H,46,47)(H2,28,29,30)(H,34,42,43)/t14-,15+,16+,19-,20+,21+,26+/m0/s1	e	C00016	VWWQXMAJTJZDQX-UYBVJOGSSA-N	643975	785.55		-3
	FADH2	FADH2	FALSE		C27H35N9O15P2	InChI=1S/C27H35N9O15P2/c1-10-3-12-13(4-11(10)2)35(24-18(32-12)25(42)34-27(43)33-24)5-14(37)19(39)15(38)6-48-52(44,45)51-53(46,47)49-7-16-20(40)21(41)26(50-16)36-9-31-17-22(28)29-8-30-23(17)36/h3-4,8-9,14-16,19-21,26,32,37-41H,5-7H2,1-2H3,(H,44,45)(H,46,47)(H2,28,29,30)(H2,33,34,42,43)/t14-,15+,16+,19-,20+,21+,26+/m0/s1	c	C01352	YPZRHBJKEMOYQH-UYBVJOGSSA-N	446013	787.566
	Fe2	Fe2+	FALSE		Fe	InChI=1S/Fe/q+2	c	C14818	CWYNVVGOOAEACU-UHFFFAOYSA-N	27284	55.845		2
	Fe2_b	Fe2+	TRUE		Fe	InChI=1S/Fe/q+2	b	C14818_b	CWYNVVGOOAEACU-UHFFFAOYSA-N	27284	55.845		2
	Fe2_e	Fe2+	FALSE		Fe	InChI=1S/Fe/q+2	e	C14818_e	CWYNVVGOOAEACU-UHFFFAOYSA-N	27284	55.845		2
	Fe3_b	Fe3+	TRUE		Fe	InChI=1S/Fe/q+3	b	C14819_b	VTLYFUHAOXGGBS-UHFFFAOYSA-N	29936	55.845		3
	Ferricytochrome_c_b	Ferricytochrome_c_th	TRUE		C42H44FeN8O8S2R4		b	C00125		3426
	Ferricytochrome_c_p	Ferricytochrome_c_p	FALSE		C42H44FeN8O8S2R4		p	C00125		3426
	Ferricytochrome_c_th	Ferricytochrome_c_th	FALSE		C42H44FeN8O8S2R4		th	C00125		3426
	Ferrocytochrome_c_p	Ferrocytochrome_c_p	FALSE		C42H44FeN8O8S2R4		p	C00126		3426
	Ferrocytochrome_c_th	Ferrocytochrome_c_th	FALSE		C42H44FeN8O8S2R4		th	C00126		3426
	FMN	FMN	FALSE		C17H21N4O9P	InChI=1S/C17H21N4O9P/c1-7-3-9-10(4-8(7)2)21(15-13(18-9)16(25)20-17(26)19-15)5-11(22)14(24)12(23)6-30-31(27,28)29/h3-4,11-12,14,22-24H,5-6H2,1-2H3,(H,20,25,26)(H2,27,28,29)/t11-,12+,14-/m0/s1	c	C00061	FVTCRASFADXXNN-SCRDCRAPSA-N	643976	456.344		-3
	Formamidopyrimidine_nucleoside_triphosphate	Formamidopyrimidine nucleoside triphosphate	FALSE		C10H18N5O15P3	InChI=1S/C10H18N5O15P3/c11-10-14-7(4(12-2-16)8(19)15-10)13-9-6(18)5(17)3(28-9)1-27-32(23,24)30-33(25,26)29-31(20,21)22/h2-3,5-6,9,17-18H,1H2,(H,12,16)(H,23,24)(H,25,26)(H2,20,21,22)(H4,11,13,14,15,19)/t3-,5-,6-,9-/m1/s1	c	C05922	NDXMRXXKCCKQQV-UUOKFMHZSA-N	440840	541.196
	Formate	Formate	FALSE		CH2O2	InChI=1S/CH2O2/c2-1-3/h1H,(H,2,3)	c	C00058	BDAGIHXWWSANSR-UHFFFAOYSA-N	284	46.0254		-1
	Free_fatty_acids	Free fatty acids	FALSE				c	Free_fatty_acids
	Free_fatty_acids_b	Free fatty acids	TRUE				b	Free_fatty_acids
	Free_fatty_acids_e	Free fatty acids	FALSE				e	Free_fatty_acids
	Free_nucleic_acids	Free nucleic acids	FALSE				c	Free_nucleic_acids
	Free_nucleic_acids_b	Free nucleic acids	TRUE				b	Free_nucleic_acids
	Fumarate	Fumarate	FALSE		C4H4O4	InChI=1S/C4H4O4/c5-3(6)1-2-4(7)8/h1-2H,(H,5,6)(H,7,8)/b2-1+	c	C00122	VZCYOOQTPOCHFL-OWOJBTEDSA-N	444972	116.072		-2
	gamma_Carotene	gamma-Carotene	FALSE		C40H56	InChI=1S/C40H56/c1-32(2)18-13-21-35(5)24-15-26-36(6)25-14-22-33(3)19-11-12-20-34(4)23-16-27-37(7)29-30-39-38(8)28-17-31-40(39,9)10/h11-12,14-16,18-20,22-27,29-30H,13,17,21,28,31H2,1-10H3/b12-11+,22-14+,23-16+,26-15+,30-29+,33-19+,34-20+,35-24+,36-25+,37-27+	c	C05435	HRQKOYFGHJYEFS-BXOLYSJBSA-N	5280791	536.873		0
	gamma_L_Glutamyl_L_cysteine	gamma-L-Glutamyl-L-cysteine	FALSE		C8H14N2O5S	InChI=1S/C8H14N2O5S/c9-4(7(12)13)1-2-6(11)10-5(3-16)8(14)15/h4-5,16H,1-3,9H2,(H,10,11)(H,12,13)(H,14,15)/t4-,5-/m0/s1	c	C00669	RITKHVBHSGLULN-WHFBIAKZSA-N	123938	250.272		-1
	GDP	GDP	FALSE		C10H15N5O11P2	InChI=1S/C10H15N5O11P2/c11-10-13-7-4(8(18)14-10)12-2-15(7)9-6(17)5(16)3(25-9)1-24-28(22,23)26-27(19,20)21/h2-3,5-6,9,16-17H,1H2,(H,22,23)(H2,19,20,21)(H3,11,13,14,18)/t3-,5-,6-,9-/m1/s1	c	C00035	QGWNDRXFNXRZMB-UUOKFMHZSA-N	8977	443.2		-2
	GDP_4_dehydro_6_deoxy_D_mannose	GDP-4-dehydro-6-deoxy-D-mannose	FALSE		C16H23N5O15P2	InChI=1S/C16H23N5O15P2/c1-4-7(22)9(24)11(26)15(33-4)35-38(30,31)36-37(28,29)32-2-5-8(23)10(25)14(34-5)21-3-18-6-12(21)19-16(17)20-13(6)27/h3-5,8-11,14-15,23-26H,2H2,1H3,(H,28,29)(H,30,31)(H3,17,19,20,27)/t4-,5-,8-,9+,10-,11+,14-,15-/m1/s1	c	C01222	PNHLMHWWFOPQLK-BKUUWRAGSA-N	439446	587.326
	GDP_L_fucose	GDP-L-fucose	FALSE		C16H25N5O15P2	InChI=1S/C16H25N5O15P2/c1-4-7(22)9(24)11(26)15(33-4)35-38(30,31)36-37(28,29)32-2-5-8(23)10(25)14(34-5)21-3-18-6-12(21)19-16(17)20-13(6)27/h3-5,7-11,14-15,22-26H,2H2,1H3,(H,28,29)(H,30,31)(H3,17,19,20,27)/t4-,5+,7+,8+,9+,10+,11-,14+,15+/m0/s1	c	C00325	LQEBEXMHBLQMDB-JGQUBWHWSA-N	10918995	589.342
	GDP_mannose	GDP-mannose	FALSE		C16H25N5O16P2	InChI=1S/C16H25N5O16P2/c17-16-19-12-6(13(28)20-16)18-3-21(12)14-10(26)8(24)5(34-14)2-33-38(29,30)37-39(31,32)36-15-11(27)9(25)7(23)4(1-22)35-15/h3-5,7-11,14-15,22-27H,1-2H2,(H,29,30)(H,31,32)(H3,17,19,20,28)/t4-,5-,7-,8-,9+,10-,11+,14-,15-/m1/s1	c	C00096	MVMSCBBUIHUTGJ-GDJBGNAASA-N	18396	605.341		-2
	Geranyl_diphosphate	Geranyl diphosphate	FALSE		C10H20O7P2	InChI=1S/C10H20O7P2/c1-9(2)5-4-6-10(3)7-8-16-19(14,15)17-18(11,12)13/h5,7H,4,6,8H2,1-3H3,(H,14,15)(H2,11,12,13)/b10-7+	c	C00341	GVVPGTZRZFNKDS-JXMROGBWSA-N	445995	314.209		-2
	Geranylgeranyl_diphosphate	Geranylgeranyl diphosphate	FALSE		C20H36O7P2	InChI=1S/C20H36O7P2/c1-17(2)9-6-10-18(3)11-7-12-19(4)13-8-14-20(5)15-16-26-29(24,25)27-28(21,22)23/h9,11,13,15H,6-8,10,12,14,16H2,1-5H3,(H,24,25)(H2,21,22,23)/b18-11+,19-13+,20-15+	c	C00353	OINNEUNVOZHBOX-QIRCYJPOSA-N	447277	450.443		-2
	Glutaryl_acp_methyl_ester	Glutaryl-(acp) methyl ester	FALSE		C6H9O3SR		c	C20375
	Glutathione	Glutathione	FALSE		C10H17N3O6S	InChI=1S/C10H17N3O6S/c11-5(10(18)19)1-2-7(14)13-6(4-20)9(17)12-3-8(15)16/h5-6,20H,1-4,11H2,(H,12,17)(H,13,14)(H,15,16)(H,18,19)/t5-,6-/m0/s1	c	C00051	RWSXRVCMGQZWBV-WDSKDSINSA-N	124886	307.323		-1
	Glutathione_disulfide	Glutathione disulfide	FALSE		C20H32N6O12S2	InChI=1S/C20H32N6O12S2/c21-9(19(35)36)1-3-13(27)25-11(17(33)23-5-15(29)30)7-39-40-8-12(18(34)24-6-16(31)32)26-14(28)4-2-10(22)20(37)38/h9-12H,1-8,21-22H2,(H,23,33)(H,24,34)(H,25,27)(H,26,28)(H,29,30)(H,31,32)(H,35,36)(H,37,38)/t9-,10-,11-,12-/m0/s1	c	C00127	YPZRWBKMTBYPTK-BJDJZHNGSA-N	65359	612.631		-2
	Glycerol	Glycerol	FALSE		C3H8O3	InChI=1S/C3H8O3/c4-1-3(6)2-5/h3-6H,1-2H2	c	C00116	PEDCQBHIVMGVHV-UHFFFAOYSA-N	753	92.0938		0
	Glycerone	Glycerone	FALSE		C3H6O3	InChI=1S/C3H6O3/c4-1-3(6)2-5/h4-5H,1-2H2	c	C00184	RXKJFZQQPQGTFL-UHFFFAOYSA-N	670	90.0779
	Glycerone_phosphate	Glycerone phosphate	FALSE		C3H7O6P	InChI=1S/C3H7O6P/c4-1-3(5)2-9-10(6,7)8/h4H,1-2H2,(H2,6,7,8)	c	C00111	GNGACRATGGDKBX-UHFFFAOYSA-N	668	170.058		-2
	Glycine	Glycine	FALSE		C2H5NO2	InChI=1S/C2H5NO2/c3-1-2(4)5/h1,3H2,(H,4,5)	c	C00037	DHMQDGOQFOQNFH-UHFFFAOYSA-N	750	75.0666		0
	Glycine_b	Glycine	TRUE		C2H5NO2	InChI=1S/C2H5NO2/c3-1-2(4)5/h1,3H2,(H,4,5)	b	C00037	DHMQDGOQFOQNFH-UHFFFAOYSA-N	750	75.0666		0
	Glycine_e	Glycine	FALSE		C2H5NO2	InChI=1S/C2H5NO2/c3-1-2(4)5/h1,3H2,(H,4,5)	e	C00037	DHMQDGOQFOQNFH-UHFFFAOYSA-N	750	75.0666		0
	Glycogen	Glycogen	FALSE		C6H10O5		c	C00182		3482	162.141
	Glycogen_b	Glycogen	TRUE		C6H10O5R		b	C00182		3482	666.578
	Glycogen_e	Glycogen	FALSE		C6H10O5		e	C00182		3482	162.141
	Glycogen_granule	Glycogen granule	FALSE		R		c
	Glycogen_granule_b	Glycogen granule	TRUE		R		b
	Glycogen_granule_e	Glycogen granule	FALSE		R		e
	Glycolaldehyde	Glycolaldehyde	FALSE		C2H4O2	InChI=1S/C2H4O2/c3-1-2-4/h1,4H,2H2	c	C00266	WGCNASOHLSPBMP-UHFFFAOYSA-N	756	60.052		0
	Glycolaldehyde_b	Glycolaldehyde	TRUE		C2H4O2	InChI=1S/C2H4O2/c3-1-2-4/h1,4H,2H2	b	C00266	WGCNASOHLSPBMP-UHFFFAOYSA-N	756	60.052		0
	Glycolaldehyde_e	Glycolaldehyde	FALSE		C2H4O2	InChI=1S/C2H4O2/c3-1-2-4/h1,4H,2H2	e	C00266	WGCNASOHLSPBMP-UHFFFAOYSA-N	756	60.052		0
	Glycolate	Glycolate	FALSE		C2H4O3	InChI=1S/C2H4O3/c3-1-2(4)5/h3H,1H2,(H,4,5)	c	C00160	AEMRFAOFKBGASW-UHFFFAOYSA-N	3460	76.0514		0
	Glycolate_b	Glycolate	TRUE		C2H4O3	InChI=1S/C2H4O3/c3-1-2(4)5/h3H,1H2,(H,4,5)	b	C00160	AEMRFAOFKBGASW-UHFFFAOYSA-N	3460	76.0514		0
	Glycolate_e	Glycolate	FALSE		C2H4O3	InChI=1S/C2H4O3/c3-1-2(4)5/h3H,1H2,(H,4,5)	e	C00160	AEMRFAOFKBGASW-UHFFFAOYSA-N	3460	76.0514		0
	Glycyl_tRNAGly	Glycyl-tRNA(Gly)	FALSE		C17H28NO17P2R		c	C02412
	Glyoxylate	Glyoxylate	FALSE		C2H2O3	InChI=1S/C2H2O3/c3-1-2(4)5/h1H,(H,4,5)	c	C00048	HHLFWLYXYJOTON-UHFFFAOYSA-N	760	74.0355		-1
	GMP	GMP	FALSE		C10H14N5O8P	InChI=1S/C10H14N5O8P/c11-10-13-7-4(8(18)14-10)12-2-15(7)9-6(17)5(16)3(23-9)1-22-24(19,20)21/h2-3,5-6,9,16-17H,1H2,(H2,19,20,21)(H3,11,13,14,18)/t3-,5-,6-,9-/m1/s1	c	C00144	RQFCJASXJCIDSX-UUOKFMHZSA-N	6804	363.221		-2
	GTP	GTP	FALSE		C10H16N5O14P3	InChI=1S/C10H16N5O14P3/c11-10-13-7-4(8(18)14-10)12-2-15(7)9-6(17)5(16)3(27-9)1-26-31(22,23)29-32(24,25)28-30(19,20)21/h2-3,5-6,9,16-17H,1H2,(H,22,23)(H,24,25)(H2,19,20,21)(H3,11,13,14,18)/t3-,5-,6-,9-/m1/s1	c	C00044	XKMLYUALXHKNFT-UUOKFMHZSA-N	6830	523.18		-3
	Guanine	Guanine	FALSE		C5H5N5O	InChI=1S/C5H5N5O/c6-5-9-3-2(4(11)10-5)7-1-8-3/h1H,(H4,6,7,8,9,10,11)	c	C00242	UYTPUPDQBNUYGX-UHFFFAOYSA-N	764	151.126
	Guanosine	Guanosine	FALSE		C10H13N5O5	InChI=1S/C10H13N5O5/c11-10-13-7-4(8(19)14-10)12-2-15(7)9-6(18)5(17)3(1-16)20-9/h2-3,5-6,9,16-18H,1H2,(H3,11,13,14,19)/t3-,5-,6-,9-/m1/s1	c	C00387	NYHBQMYGNKIUIF-UUOKFMHZSA-N	6802	283.241
	Guanosine_3_5_bisdiphosphate	Guanosine 3_5-bis(diphosphate)	FALSE		C10H17N5O17P4	InChI=1S/C10H17N5O17P4/c11-10-13-7-4(8(17)14-10)12-2-15(7)9-5(16)6(30-36(26,27)32-34(21,22)23)3(29-9)1-28-35(24,25)31-33(18,19)20/h2-3,5-6,9,16H,1H2,(H,24,25)(H,26,27)(H2,18,19,20)(H2,21,22,23)(H3,11,13,14,17)/t3-,5-,6-,9-/m1/s1	c	C01228	BUFLLCUFNHESEH-UUOKFMHZSA-N	439450	603.16
	Guanosine_3_diphosphate_5_triphosphate	Guanosine 3-diphosphate 5-triphosphate	FALSE		C10H18N5O20P5	InChI=1S/C10H18N5O20P5/c11-10-13-7-4(8(17)14-10)12-2-15(7)9-5(16)6(32-39(26,27)33-36(18,19)20)3(31-9)1-30-38(24,25)35-40(28,29)34-37(21,22)23/h2-3,5-6,9,16H,1H2,(H,24,25)(H,26,27)(H,28,29)(H2,18,19,20)(H2,21,22,23)(H3,11,13,14,17)/t3-,5-,6-,9-/m1/s1	c	C04494	KCPMACXZAITQAX-UUOKFMHZSA-N	38166	683.14
	H	H+	FALSE		H	InChI=1S/p+1	c	C00080	GPRLSGONYQIRFK-UHFFFAOYSA-N	1038	1.0076		1
	H_b	H+	TRUE		H	InChI=1S/p+1	b	C00080_b	GPRLSGONYQIRFK-UHFFFAOYSA-N	1038	1.0076		1
	H_car	H+ car	FALSE		H	InChI=1S/p+1	car	C00080	GPRLSGONYQIRFK-UHFFFAOYSA-N	1038	1.0076		1
	H_e	H+	FALSE		H	InChI=1S/p+1	e	C00080_e	GPRLSGONYQIRFK-UHFFFAOYSA-N	1038	1.0076		1
	H_p	H+ p	FALSE		H	InChI=1S/p+1	p	C00080	GPRLSGONYQIRFK-UHFFFAOYSA-N	1038	1.0076		1
	H_th	H+ th	FALSE		H	InChI=1S/p+1	th	C00080	GPRLSGONYQIRFK-UHFFFAOYSA-N	1038	1.0076		1
	H2O	H2O	FALSE		H2O	InChI=1S/H2O/h1H2	c	C00001	XLYOFNOQVPJJNP-UHFFFAOYSA-N	962	18.0153		0
	H2O_b	H2O	TRUE		H2O	InChI=1S/H2O/h1H2	b	C00001_b	XLYOFNOQVPJJNP-UHFFFAOYSA-N	962	18.0153		0
	H2O_car	H2O	FALSE		H2O	InChI=1S/H2O/h1H2	car	C00001	XLYOFNOQVPJJNP-UHFFFAOYSA-N	962	18.0153		0
	H2O_e	H2O	FALSE		H2O	InChI=1S/H2O/h1H2	e	C00001_e	XLYOFNOQVPJJNP-UHFFFAOYSA-N	962	18.0153		0
	HCO3_	HCO3-	FALSE		CHO3	InChI=1S/CH2O3/c2-1(3)4/h(H2,2,3,4)/p-1	c	C00288	BVKZGUZCCUSVTD-UHFFFAOYSA-M	769	61.0174		-1
	HCO3__b	HCO3-	TRUE		CHO3	InChI=1S/CH2O3/c2-1(3)4/h(H2,2,3,4)/p-1	b	C00288_b	BVKZGUZCCUSVTD-UHFFFAOYSA-M	769	61.0174		-1
	HCO3__car	HCO3-	FALSE		CHO3	InChI=1S/CH2O3/c2-1(3)4/h(H2,2,3,4)/p-1	car	C00288_car	BVKZGUZCCUSVTD-UHFFFAOYSA-M	769	61.0174		-1
	HCO3__e	HCO3-	FALSE		CHO3	InChI=1S/CH2O3/c2-1(3)4/h(H2,2,3,4)/p-1	e	C00288_e	BVKZGUZCCUSVTD-UHFFFAOYSA-M	769	61.0174		-1
	Heme	Heme	FALSE		C34H34FeN4O4	InChI=1S/C34H34N4O4.Fe/c1-7-21-17(3)25-13-26-19(5)23(9-11-33(39)40)31(37-26)16-32-24(10-12-34(41)42)20(6)28(38-32)15-30-22(8-2)18(4)27(36-30)14-29(21)35-25;/h7-8,13-16H,1-2,9-12H2,3-6H3,(H4,35,36,37,38,39,40,41,42);/q;+2/p-2/b25-13-,26-13-,27-14-,28-15-,29-14-,30-15-,31-16-,32-16-;	c	C00032	KABFMIBPWCXCRK-RGGAHWMASA-L		616.487		0
	Heme_O	Heme_O	FALSE		C49H58FeN4O5		c	C15672			838.854		-2
	Heme_O_b	Heme_O	TRUE		C49H58FeN4O5		b	C15672		47204998	838.854		-2
	Hexadecanoic_acid	Hexadecanoic acid	FALSE		C16H32O2	InChI=1S/C16H32O2/c1-2-3-4-5-6-7-8-9-10-11-12-13-14-15-16(17)18/h2-15H2,1H3,(H,17,18)	c	C00249	IPCSVZSSVZVIGE-UHFFFAOYSA-N	985	256.424
	Hexadecanoic_acid_b	Hexadecanoic acid	TRUE		C16H32O2	InChI=1S/C16H32O2/c1-2-3-4-5-6-7-8-9-10-11-12-13-14-15-16(17)18/h2-15H2,1H3,(H,17,18)	b	C00249	IPCSVZSSVZVIGE-UHFFFAOYSA-N	985	256.424
	Hexadecanoyl_acp	Hexadecanoyl-(acp)	FALSE		C16H31OSR		c	C05764					0
	Hexanoyl_acp	Hexanoyl-(acp)	FALSE		C6H11OSR		c	C05749
	Holo_carboxylase_b	Holo-(carboxylase)	TRUE		C17H27N5O4SR2		b	C06250
	Hydrogen_peroxide	Hydrogen peroxide	FALSE		H2O2	InChI=1S/H2O2/c1-2/h1-2H	c	C00027	MHAJPDPJQMAIIY-UHFFFAOYSA-N	784	34.0147		0
	Hydrogen_selenide	Hydrogen selenide	FALSE		H2Se	InChI=1S/H2Se/h1H2	c	C01528	SPVXKVOXSXTJOY-UHFFFAOYSA-N	533	80.9759
	Hydrogen_selenide_b	Hydrogen selenide	TRUE		H2Se	InChI=1S/H2Se/h1H2	b	C01528	SPVXKVOXSXTJOY-UHFFFAOYSA-N	533	80.9759
	Hydrogen_sulfide	Hydrogen sulfide	FALSE		H2S	InChI=1S/H2S/h1H2	c	C00283	RWSOTUBLDIXVET-UHFFFAOYSA-N	402	34.081		-1
	Hydrogen_sulfide_b	Hydrogen sulfide	TRUE		H2S	InChI=1S/H2S/h1H2	b	C00283_b	RWSOTUBLDIXVET-UHFFFAOYSA-N	402	34.081		-1
	Hydrogen_sulfide_e	Hydrogen sulfide	FALSE		H2S	InChI=1S/H2S/h1H2	e	C00283_e	RWSOTUBLDIXVET-UHFFFAOYSA-N	402	34.081		-1
	Hydrogenobyrinate	Hydrogenobyrinate	FALSE		C45H60N4O14	InChI=1S/C45H60N4O14/c1-21-36-24(10-13-30(52)53)41(3,4)28(47-36)18-27-23(9-12-29(50)51)43(6,19-34(60)61)39(46-27)22(2)37-25(11-14-31(54)55)44(7,20-35(62)63)45(8,49-37)40-26(17-33(58)59)42(5,38(21)48-40)16-15-32(56)57/h18,23-26,40,48H,9-17,19-20H2,1-8H3,(H,50,51)(H,52,53)(H,54,55)(H,56,57)(H,58,59)(H,60,61)(H,62,63)/b28-18-,38-21-,39-22-/t23-,24-,25-,26+,40?,42-,43+,44+,45+/m1/s1	c	C06399	ALLJLLMNGBKZLT-XTOXSSBSSA-N		880.976		-6
	Hydrogenobyrinate_a_c_diamide	Hydrogenobyrinate a_c diamide	FALSE		C45H62N6O12	InChI=1S/C45H62N6O12/c1-21-36-24(10-13-32(56)57)41(3,4)28(49-36)18-27-23(9-12-31(54)55)43(6,19-29(46)52)39(48-27)22(2)37-25(11-14-33(58)59)44(7,20-30(47)53)45(8,51-37)40-26(17-35(62)63)42(5,38(21)50-40)16-15-34(60)61/h18,23-26,40,50H,9-17,19-20H2,1-8H3,(H2,46,52)(H2,47,53)(H,54,55)(H,56,57)(H,58,59)(H,60,61)(H,62,63)/b28-18-,38-21-,39-22-/t23-,24-,25-,26+,40?,42-,43+,44+,45+/m1/s1	c	C06503	BYLRAQWTUVCQLV-XTOXSSBSSA-N		879.007		-4
	Hydroxymethylbilane	Hydroxymethylbilane	FALSE		C40H46N4O17	InChI=1S/C40H46N4O17/c45-17-32-25(12-40(60)61)21(4-8-36(52)53)29(44-32)15-31-24(11-39(58)59)20(3-7-35(50)51)28(43-31)14-30-23(10-38(56)57)19(2-6-34(48)49)27(42-30)13-26-22(9-37(54)55)18(16-41-26)1-5-33(46)47/h16,41-45H,1-15,17H2,(H,46,47)(H,48,49)(H,50,51)(H,52,53)(H,54,55)(H,56,57)(H,58,59)(H,60,61)	c	C01024	WDFJYRZCZIUBPR-UHFFFAOYSA-N	788	854.81		-8
	Hydroxypyruvate	Hydroxypyruvate	FALSE		C3H4O4	InChI=1S/C3H4O4/c4-1-2(5)3(6)7/h4H,1H2,(H,6,7)	c	C00168	HHDDCCUIIUWNGJ-UHFFFAOYSA-N	964	104.061		-1
	Iminoaspartate	Iminoaspartate	FALSE		C4H5NO4	InChI=1S/C4H5NO4/c5-2(4(8)9)1-3(6)7/h5H,1H2,(H,6,7)(H,8,9)	c	C05840	NMUOATVLLQEYHI-UHFFFAOYSA-N	796	131.087		-2
	Iminoglycine	Iminoglycine	FALSE		C2H3NO2	InChI=1S/C2H3NO2/c3-1-2(4)5/h1,3H,(H,4,5)	c	C15809	TVMUHOAONWHJBV-UHFFFAOYSA-N	3080609	73.0507
	IMP	IMP	FALSE		C10H13N4O8P	InChI=1S/C10H13N4O8P/c15-6-4(1-21-23(18,19)20)22-10(7(6)16)14-3-13-5-8(14)11-2-12-9(5)17/h2-4,6-7,10,15-16H,1H2,(H,11,12,17)(H2,18,19,20)/t4-,6-,7-,10-/m1/s1	c	C00130	GRSZFWQUAKGDAV-KQYNXXCUSA-N	8582	348.206		-2
	Indole	Indole	FALSE		C8H7N	InChI=1S/C8H7N/c1-2-4-8-7(3-1)5-6-9-8/h1-6,9H	c	C00463	SIKJAQJRHWYJAI-UHFFFAOYSA-N	798	117.148		0
	Indoleglycerol_phosphate	Indoleglycerol phosphate	FALSE		C11H14NO6P	InChI=1S/C11H14NO6P/c13-10(6-18-19(15,16)17)11(14)8-5-12-9-4-2-1-3-7(8)9/h1-5,10-14H,6H2,(H2,15,16,17)/t10-,11+/m1/s1	c	C03506	NQEQTYPJSIEPHW-MNOVXSKESA-N	444150	287.206		-2
	Inosine	Inosine	FALSE		C10H12N4O5	InChI=1S/C10H12N4O5/c15-1-4-6(16)7(17)10(19-4)14-3-13-5-8(14)11-2-12-9(5)18/h2-4,6-7,10,15-17H,1H2,(H,11,12,18)/t4-,6-,7-,10-/m1/s1	c	C00294	UGQMRVRMYYASKQ-KQYNXXCUSA-N	6021	268.226
	Iron_chelate_b	Iron_chelate	TRUE				b	C06704_b
	Isochorismate	Isochorismate	FALSE		C10H10O6	InChI=1S/C10H10O6/c1-5(9(12)13)16-7-4-2-3-6(8(7)11)10(14)15/h2-4,7-8,11H,1H2,(H,12,13)(H,14,15)/t7-,8-/m0/s1	c	C00885	NTGWPRCCOQCMGE-YUMQZZPRSA-N	189062	226.183		-2
	Isocitrate	Isocitrate	FALSE		C6H8O7	InChI=1S/C6H8O7/c7-3(8)1-2(5(10)11)4(9)6(12)13/h2,4,9H,1H2,(H,7,8)(H,10,11)(H,12,13)	c	C00311	ODBLHEXUDAPZAU-UHFFFAOYSA-N	1198	192.124		-3
	Isopentenyl_diphosphate	Isopentenyl diphosphate	FALSE		C5H12O7P2	InChI=1S/C5H12O7P2/c1-5(2)3-4-11-14(9,10)12-13(6,7)8/h1,3-4H2,2H3,(H,9,10)(H2,6,7,8)	c	C00129	NUHSROFQTUXZQQ-UHFFFAOYSA-N	1195	246.092		-2
	K	K+	FALSE		K	InChI=1S/K/q+1	c	C00238	NPYPAHLBTDXSSS-UHFFFAOYSA-N	3537	39.0983		1
	K_b	K+	TRUE		K	InChI=1S/K/q+1	b	C00238	NPYPAHLBTDXSSS-UHFFFAOYSA-N	3537	39.0983		1
	K_e	K+	FALSE		K	InChI=1S/K/q+1	e	C00238	NPYPAHLBTDXSSS-UHFFFAOYSA-N	3537	39.0983		1
	L_3_4_Dihydroxybutan_2_one_4_phosphate	L-3_4-Dihydroxybutan-2-one 4-phosphate	FALSE		C4H9O6P	InChI=1S/C4H9O6P/c1-3(5)4(6)2-10-11(7,8)9/h4,6H,2H2,1H3,(H2,7,8,9)	c	C15556	OKYHYXLCTGGOLM-UHFFFAOYSA-N	669	184.084		-2
	L_Alanine	L-Alanine	FALSE		C3H7NO2	InChI=1S/C3H7NO2/c1-2(4)3(5)6/h2H,4H2,1H3,(H,5,6)/t2-/m0/s1	c	C00041	QNAYBMKLOCPYGJ-REOHCLBHSA-N	5950	89.0932		0
	L_Alanine_b	L-Alanine	TRUE		C3H7NO2	InChI=1S/C3H7NO2/c1-2(4)3(5)6/h2H,4H2,1H3,(H,5,6)/t2-/m0/s1	b	C00041	QNAYBMKLOCPYGJ-REOHCLBHSA-N	5950	89.0932		0
	L_Alanine_e	L-Alanine	FALSE		C3H7NO2	InChI=1S/C3H7NO2/c1-2(4)3(5)6/h2H,4H2,1H3,(H,5,6)/t2-/m0/s1	e	C00041	QNAYBMKLOCPYGJ-REOHCLBHSA-N	5950	89.0932		0
	L_Alanyl_tRNA	L-Alanyl-tRNA	FALSE		C18H30NO17P2R		c	C00886
	L_Arginine	L-Arginine	FALSE		C6H14N4O2	InChI=1S/C6H14N4O2/c7-4(5(11)12)2-1-3-10-6(8)9/h4H,1-3,7H2,(H,11,12)(H4,8,9,10)/t4-/m0/s1	c	C00062	ODKSFYDXXFIFQN-BYPYZUCNSA-N	6322	174.201		1
	L_Arginine_b	L-Arginine	TRUE		C6H14N4O2	InChI=1S/C6H14N4O2/c7-4(5(11)12)2-1-3-10-6(8)9/h4H,1-3,7H2,(H,11,12)(H4,8,9,10)/t4-/m0/s1	b	C00062	ODKSFYDXXFIFQN-BYPYZUCNSA-N	6322	174.201		1
	L_Arginine_e	L-Arginine	FALSE		C6H14N4O2	InChI=1S/C6H14N4O2/c7-4(5(11)12)2-1-3-10-6(8)9/h4H,1-3,7H2,(H,11,12)(H4,8,9,10)/t4-/m0/s1	e	C00062	ODKSFYDXXFIFQN-BYPYZUCNSA-N	6322	174.201		1
	L_Arginyl_tRNAArg	L-Arginyl-tRNA(Arg)	FALSE		C21H37N4O17P2R		c	C02163
	L_Arogenate	L-Arogenate	FALSE		C10H13NO5	InChI=1S/C10H13NO5/c11-7(8(13)14)5-10(9(15)16)3-1-6(12)2-4-10/h1-4,6-7,12H,5,11H2,(H,13,14)(H,15,16)/t6?,7-,10?/m0/s1	c	C00826	MIEILDYWGANZNH-DSQUFTABSA-N	439319	227.214
	L_Asparagine	L-Asparagine	FALSE		C4H8N2O3	InChI=1S/C4H8N2O3/c5-2(4(8)9)1-3(6)7/h2H,1,5H2,(H2,6,7)(H,8,9)/t2-/m0/s1	c	C00152	DCXYFEDJOCDNAF-REOHCLBHSA-N	6267	132.118		0
	L_Asparagine_b	L-Asparagine	TRUE		C4H8N2O3	InChI=1S/C4H8N2O3/c5-2(4(8)9)1-3(6)7/h2H,1,5H2,(H2,6,7)(H,8,9)/t2-/m0/s1	b	C00152	DCXYFEDJOCDNAF-REOHCLBHSA-N	6267	132.118		0
	L_Asparagine_e	L-Asparagine	FALSE		C4H8N2O3	InChI=1S/C4H8N2O3/c5-2(4(8)9)1-3(6)7/h2H,1,5H2,(H2,6,7)(H,8,9)/t2-/m0/s1	e	C00152	DCXYFEDJOCDNAF-REOHCLBHSA-N	6267	132.118		0
	L_Asparaginyl_tRNAAsn	L-Asparaginyl-tRNA(Asn)	FALSE		C19H31N2O18P2R		c	C03402
	L_Aspartate	L-Aspartate	FALSE		C4H7NO4	InChI=1S/C4H7NO4/c5-2(4(8)9)1-3(6)7/h2H,1,5H2,(H,6,7)(H,8,9)/t2-/m0/s1	c	C00049	CKLJMWTZIZZHCS-REOHCLBHSA-N	5960	133.103		-1
	L_Aspartate_4_semialdehyde	L-Aspartate 4-semialdehyde	FALSE		C4H7NO3	InChI=1S/C4H7NO3/c5-3(1-2-6)4(7)8/h2-3H,1,5H2,(H,7,8)/t3-/m0/s1	c	C00441	HOSWPDPVFBCLSY-VKHMYHEASA-N	439235	117.103		0
	L_Aspartate_b	L-Aspartate	TRUE		C4H7NO4	InChI=1S/C4H7NO4/c5-2(4(8)9)1-3(6)7/h2H,1,5H2,(H,6,7)(H,8,9)/t2-/m0/s1	b	C00049	CKLJMWTZIZZHCS-REOHCLBHSA-N	5960	133.103		-1
	L_Aspartate_e	L-Aspartate	FALSE		C4H7NO4	InChI=1S/C4H7NO4/c5-2(4(8)9)1-3(6)7/h2H,1,5H2,(H,6,7)(H,8,9)/t2-/m0/s1	e	C00049	CKLJMWTZIZZHCS-REOHCLBHSA-N	5960	133.103		-1
	L_Aspartyl_tRNAAsn	L-Aspartyl-tRNA(Asn)	FALSE		C19H30NO19P2R		c	C06113
	L_Aspartyl_tRNAAsp	L-Aspartyl-tRNA(Asp)	FALSE		C19H30NO19P2R		c	C02984
	L_Citrulline	L-Citrulline	FALSE		C6H13N3O3	InChI=1S/C6H13N3O3/c7-4(5(10)11)2-1-3-9-6(8)12/h4H,1-3,7H2,(H,10,11)(H3,8,9,12)/t4-/m0/s1	c	C00327	RHGKLRLOHDJJDR-BYPYZUCNSA-N	9750	175.186		0
	L_Cystathionine	L-Cystathionine	FALSE		C7H14N2O4S	InChI=1S/C7H14N2O4S/c8-4(6(10)11)1-2-14-3-5(9)7(12)13/h4-5H,1-3,8-9H2,(H,10,11)(H,12,13)/t4-,5-/m0/s1	c	C02291	ILRYLPWNYFXEMH-WHFBIAKZSA-N	439258	222.262
	L_Cysteine	L-Cysteine	FALSE		C3H7NO2S	InChI=1S/C3H7NO2S/c4-2(1-7)3(5)6/h2,7H,1,4H2,(H,5,6)/t2-/m0/s1	c	C00097	XUJNEKJLAYXESH-REOHCLBHSA-N	5862	121.158		0
	L_Cysteine_b	L-Cysteine	TRUE		C3H7NO2S	InChI=1S/C3H7NO2S/c4-2(1-7)3(5)6/h2,7H,1,4H2,(H,5,6)/t2-/m0/s1	b	C00097	XUJNEKJLAYXESH-REOHCLBHSA-N	5862	121.158		0
	L_Cysteinyl_tRNACys	L-Cysteinyl-tRNA(Cys)	FALSE		C18H30NO17P2SR		c	C03125
	L_Cystine	L-Cystine	FALSE		C6H12N2O4S2	InChI=1S/C6H12N2O4S2/c7-3(5(9)10)1-13-14-2-4(8)6(11)12/h3-4H,1-2,7-8H2,(H,9,10)(H,11,12)/t3-,4-/m0/s1	c	C00491	LEVWYRKDKASIDU-IMJSIDKUSA-N	67678	240.3
	L_Cystine_b	L-Cystine	TRUE		C6H12N2O4S2	InChI=1S/C6H12N2O4S2/c7-3(5(9)10)1-13-14-2-4(8)6(11)12/h3-4H,1-2,7-8H2,(H,9,10)(H,11,12)/t3-,4-/m0/s1	b	C00491	LEVWYRKDKASIDU-IMJSIDKUSA-N	67678	240.3
	L_Cystine_e	L-Cystine	FALSE		C6H12N2O4S2	InChI=1S/C6H12N2O4S2/c7-3(5(9)10)1-13-14-2-4(8)6(11)12/h3-4H,1-2,7-8H2,(H,9,10)(H,11,12)/t3-,4-/m0/s1	e	C00491	LEVWYRKDKASIDU-IMJSIDKUSA-N	67678	240.3
	L_Glutamate	L-Glutamate	FALSE		C5H9NO4	InChI=1S/C5H9NO4/c6-3(5(9)10)1-2-4(7)8/h3H,1-2,6H2,(H,7,8)(H,9,10)/t3-/m0/s1	c	C00025	WHUUTDBJXJRKMK-VKHMYHEASA-N	33032	147.129		-1
	L_Glutamate_5_semialdehyde	L-Glutamate 5-semialdehyde	FALSE		C5H9NO3	InChI=1S/C5H9NO3/c6-4(5(8)9)2-1-3-7/h3-4H,1-2,6H2,(H,8,9)/t4-/m0/s1	c	C01165	KABXUUFDPUOJMW-BYPYZUCNSA-N	193305	131.13		0
	L_Glutamate_b	L-Glutamate	TRUE		C5H9NO4	InChI=1S/C5H9NO4/c6-3(5(9)10)1-2-4(7)8/h3H,1-2,6H2,(H,7,8)(H,9,10)/t3-/m0/s1	b	C00025	WHUUTDBJXJRKMK-VKHMYHEASA-N	33032	147.129		-1
	L_Glutamate_e	L-Glutamate	FALSE		C5H9NO4	InChI=1S/C5H9NO4/c6-3(5(9)10)1-2-4(7)8/h3H,1-2,6H2,(H,7,8)(H,9,10)/t3-/m0/s1	e	C00025	WHUUTDBJXJRKMK-VKHMYHEASA-N	33032	147.129		-1
	L_Glutamine	L-Glutamine	FALSE		C5H10N2O3	InChI=1S/C5H10N2O3/c6-3(5(9)10)1-2-4(7)8/h3H,1-2,6H2,(H2,7,8)(H,9,10)/t3-/m0/s1	c	C00064	ZDXPYRJPNDTMRX-VKHMYHEASA-N	5961	146.144		0
	L_Glutamine_b	L-Glutamine	TRUE		C5H10N2O3	InChI=1S/C5H10N2O3/c6-3(5(9)10)1-2-4(7)8/h3H,1-2,6H2,(H2,7,8)(H,9,10)/t3-/m0/s1	b	C00064	ZDXPYRJPNDTMRX-VKHMYHEASA-N	5961	146.144		0
	L_Glutamine_e	L-Glutamine	FALSE		C5H10N2O3	InChI=1S/C5H10N2O3/c6-3(5(9)10)1-2-4(7)8/h3H,1-2,6H2,(H2,7,8)(H,9,10)/t3-/m0/s1	e	C00064	ZDXPYRJPNDTMRX-VKHMYHEASA-N	5961	146.144		0
	L_Glutamyl_5_phosphate	L-Glutamyl 5-phosphate	FALSE		C5H10NO7P	InChI=1S/C5H10NO7P/c6-3(5(8)9)1-2-4(7)13-14(10,11)12/h3H,1-2,6H2,(H,8,9)(H2,10,11,12)/t3-/m0/s1	c	C03287	PJRXVIJAERNUIP-VKHMYHEASA-N	193475	227.109		-2
	L_Glutamyl_tRNAGln	L-Glutamyl-tRNA(Gln)	FALSE		C20H32NO19P2R		c	C06112
	L_Glutamyl_tRNAGlu	L-Glutamyl-tRNA(Glu)	FALSE		C20H32NO19P2R		c	C02987
	L_Histidine	L-Histidine	FALSE		C6H9N3O2	InChI=1S/C6H9N3O2/c7-5(6(10)11)1-4-2-8-3-9-4/h2-3,5H,1,7H2,(H,8,9)(H,10,11)/t5-/m0/s1	c	C00135	HNDVDQJCIGZPNO-YFKPBYRVSA-N	6274	155.155		0
	L_Histidine_b	L-Histidine	TRUE		C6H9N3O2	InChI=1S/C6H9N3O2/c7-5(6(10)11)1-4-2-8-3-9-4/h2-3,5H,1,7H2,(H,8,9)(H,10,11)/t5-/m0/s1	b	C00135	HNDVDQJCIGZPNO-YFKPBYRVSA-N	6274	155.155		0
	L_Histidine_e	L-Histidine	FALSE		C6H9N3O2	InChI=1S/C6H9N3O2/c7-5(6(10)11)1-4-2-8-3-9-4/h2-3,5H,1,7H2,(H,8,9)(H,10,11)/t5-/m0/s1	e	C00135	HNDVDQJCIGZPNO-YFKPBYRVSA-N	6274	155.155		0
	L_Histidinol	L-Histidinol	FALSE		C6H11N3O	InChI=1S/C6H11N3O/c7-5(3-10)1-6-2-8-4-9-6/h2,4-5,10H,1,3,7H2,(H,8,9)/t5-/m0/s1	c	C00860	ZQISRDCJNBUVMM-YFKPBYRVSA-N	165271	141.171		1
	L_Histidinol_phosphate	L-Histidinol phosphate	FALSE		C6H12N3O4P	InChI=1S/C6H12N3O4P/c7-5(3-13-14(10,11)12)1-6-2-8-4-9-6/h2,4-5H,1,3,7H2,(H,8,9)(H2,10,11,12)/t5-/m0/s1	c	C01100	CWNDERHTHMWBSI-YFKPBYRVSA-N	439398	221.151		-1
	L_Histidyl_tRNAHis	L-Histidyl-tRNA(His)	FALSE		C21H32N3O17P2R		c	C02988
	L_Homocysteine	L-Homocysteine	FALSE		C4H9NO2S	InChI=1S/C4H9NO2S/c5-3(1-2-8)4(6)7/h3,8H,1-2,5H2,(H,6,7)/t3-/m0/s1	c	C00155	FFFHZYDWPBMWHY-VKHMYHEASA-N	91552	135.185		0
	L_Homoserine	L-Homoserine	FALSE		C4H9NO3	InChI=1S/C4H9NO3/c5-3(1-2-6)4(7)8/h3,6H,1-2,5H2,(H,7,8)/t3-/m0/s1	c	C00263	UKAUYVFTDYCKQA-VKHMYHEASA-N	12647	119.119		0
	L_Isoleucine	L-Isoleucine	FALSE		C6H13NO2	InChI=1S/C6H13NO2/c1-3-4(2)5(7)6(8)9/h4-5H,3,7H2,1-2H3,(H,8,9)/t4-,5-/m0/s1	c	C00407	AGPKZVBTJJNPAG-WHFBIAKZSA-N	6306	131.173		0
	L_Isoleucine_b	L-Isoleucine	TRUE		C6H13NO2	InChI=1S/C6H13NO2/c1-3-4(2)5(7)6(8)9/h4-5H,3,7H2,1-2H3,(H,8,9)/t4-,5-/m0/s1	b	C00407	AGPKZVBTJJNPAG-WHFBIAKZSA-N	6306	131.173		0
	L_Isoleucine_e	L-Isoleucine	FALSE		C6H13NO2	InChI=1S/C6H13NO2/c1-3-4(2)5(7)6(8)9/h4-5H,3,7H2,1-2H3,(H,8,9)/t4-,5-/m0/s1	e	C00407	AGPKZVBTJJNPAG-WHFBIAKZSA-N	6306	131.173		0
	L_Isoleucyl_tRNAIle	L-Isoleucyl-tRNA(Ile)	FALSE		C21H36NO17P2R		c	C03127
	L_Leucine	L-Leucine	FALSE		C6H13NO2	InChI=1S/C6H13NO2/c1-4(2)3-5(7)6(8)9/h4-5H,3,7H2,1-2H3,(H,8,9)/t5-/m0/s1	c	C00123	ROHFNLRQFUQHCH-YFKPBYRVSA-N	6106	131.173		0
	L_Leucine_b	L-Leucine	TRUE		C6H13NO2	InChI=1S/C6H13NO2/c1-4(2)3-5(7)6(8)9/h4-5H,3,7H2,1-2H3,(H,8,9)/t5-/m0/s1	b	C00123	ROHFNLRQFUQHCH-YFKPBYRVSA-N	6106	131.173		0
	L_Leucine_e	L-Leucine	FALSE		C6H13NO2	InChI=1S/C6H13NO2/c1-4(2)3-5(7)6(8)9/h4-5H,3,7H2,1-2H3,(H,8,9)/t5-/m0/s1	e	C00123	ROHFNLRQFUQHCH-YFKPBYRVSA-N	6106	131.173		0
	L_Leucyl_tRNA	L-Leucyl-tRNA	FALSE		C21H36NO17P2R		c	C02047
	L_Lysine	L-Lysine	FALSE		C6H14N2O2	InChI=1S/C6H14N2O2/c7-4-2-1-3-5(8)6(9)10/h5H,1-4,7-8H2,(H,9,10)/t5-/m0/s1	c	C00047	KDXKERNSBIXSRK-YFKPBYRVSA-N	5962	146.188		1
	L_Lysine_b	L-Lysine	TRUE		C6H14N2O2	InChI=1S/C6H14N2O2/c7-4-2-1-3-5(8)6(9)10/h5H,1-4,7-8H2,(H,9,10)/t5-/m0/s1	b	C00047	KDXKERNSBIXSRK-YFKPBYRVSA-N	5962	146.188		1
	L_Lysine_e	L-Lysine	FALSE		C6H14N2O2	InChI=1S/C6H14N2O2/c7-4-2-1-3-5(8)6(9)10/h5H,1-4,7-8H2,(H,9,10)/t5-/m0/s1	e	C00047	KDXKERNSBIXSRK-YFKPBYRVSA-N	5962	146.188		1
	L_Lysyl_tRNA	L-Lysyl-tRNA	FALSE		C21H37N2O17P2R		c	C01931
	L_Methionine	L-Methionine	FALSE		C5H11NO2S	InChI=1S/C5H11NO2S/c1-9-3-2-4(6)5(7)8/h4H,2-3,6H2,1H3,(H,7,8)/t4-/m0/s1	c	C00073	FFEARJCKVFRZRR-BYPYZUCNSA-N	6137	149.211		0
	L_Methionine_b	L-Methionine	TRUE		C5H11NO2S	InChI=1S/C5H11NO2S/c1-9-3-2-4(6)5(7)8/h4H,2-3,6H2,1H3,(H,7,8)/t4-/m0/s1	b	C00073	FFEARJCKVFRZRR-BYPYZUCNSA-N	6137	149.211		0
	L_Methionine_e	L-Methionine	FALSE		C5H11NO2S	InChI=1S/C5H11NO2S/c1-9-3-2-4(6)5(7)8/h4H,2-3,6H2,1H3,(H,7,8)/t4-/m0/s1	e	C00073	FFEARJCKVFRZRR-BYPYZUCNSA-N	6137	149.211		0
	L_Methionyl_tRNA	L-Methionyl-tRNA	FALSE		C20H34NO17P2SR		c	C02430
	L_Ornithine	L-Ornithine	FALSE		C5H12N2O2	InChI=1S/C5H12N2O2/c6-3-1-2-4(7)5(8)9/h4H,1-3,6-7H2,(H,8,9)/t4-/m0/s1	c	C00077	AHLPHDHHMVZTML-BYPYZUCNSA-N	6262	132.161		1
	L_Phenylalanine	L-Phenylalanine	FALSE		C9H11NO2	InChI=1S/C9H11NO2/c10-8(9(11)12)6-7-4-2-1-3-5-7/h1-5,8H,6,10H2,(H,11,12)/t8-/m0/s1	c	C00079	COLNVLDHVKWLRT-QMMMGPOBSA-N	6140	165.189		0
	L_Phenylalanine_b	L-Phenylalanine	TRUE		C9H11NO2	InChI=1S/C9H11NO2/c10-8(9(11)12)6-7-4-2-1-3-5-7/h1-5,8H,6,10H2,(H,11,12)/t8-/m0/s1	b	C00079	COLNVLDHVKWLRT-QMMMGPOBSA-N	6140	165.189		0
	L_Phenylalanine_e	L-Phenylalanine	FALSE		C9H11NO2	InChI=1S/C9H11NO2/c10-8(9(11)12)6-7-4-2-1-3-5-7/h1-5,8H,6,10H2,(H,11,12)/t8-/m0/s1	e	C00079	COLNVLDHVKWLRT-QMMMGPOBSA-N	6140	165.189		0
	L_Phenylalanyl_tRNAPhe	L-Phenylalanyl-tRNA(Phe)	FALSE		C24H34NO17P2R		c	C03511
	L_Proline	L-Proline	FALSE		C5H9NO2	InChI=1S/C5H9NO2/c7-5(8)4-2-1-3-6-4/h4,6H,1-3H2,(H,7,8)/t4-/m0/s1	c	C00148	ONIBWKKTOPOVIA-BYPYZUCNSA-N	145742	115.13		0
	L_Proline_b	L-Proline	TRUE		C5H9NO2	InChI=1S/C5H9NO2/c7-5(8)4-2-1-3-6-4/h4,6H,1-3H2,(H,7,8)/t4-/m0/s1	b	C00148	ONIBWKKTOPOVIA-BYPYZUCNSA-N	145742	115.13		0
	L_Proline_e	L-Proline	FALSE		C5H9NO2	InChI=1S/C5H9NO2/c7-5(8)4-2-1-3-6-4/h4,6H,1-3H2,(H,7,8)/t4-/m0/s1	e	C00148	ONIBWKKTOPOVIA-BYPYZUCNSA-N	145742	115.13		0
	L_Prolyl_tRNAPro	L-Prolyl-tRNA(Pro)	FALSE		C20H32NO17P2R		c	C02702
	L_Selenocystathionine	L-Selenocystathionine	FALSE		C7H14N2O4Se	InChI=1S/C7H14N2O4Se/c8-4(6(10)11)1-2-14-3-5(9)7(12)13/h4-5H,1-3,8-9H2,(H,10,11)(H,12,13)/t4-,5-/m0/s1	c	C05699	ZNWYDQPOUQRDLY-WHFBIAKZSA-N	441455	269.157
	L_Selenocysteine	L-Selenocysteine	FALSE		C3H7NO2Se	InChI=1S/C3H7NO2Se/c4-2(1-7)3(5)6/h2,7H,1,4H2,(H,5,6)/t2-/m0/s1	c	C05688	ZKZBPNGNEQAJSX-REOHCLBHSA-N	25076	168.053
	L_Selenomethionine	L-Selenomethionine	FALSE		C5H11NO2Se	InChI=1S/C5H11NO2Se/c1-9-3-2-4(6)5(7)8/h4H,2-3,6H2,1H3,(H,7,8)/t4-/m0/s1	c	C05335	RJFAYQIBOAGBLC-BYPYZUCNSA-N	105024	196.106
	L_Serine	L-Serine	FALSE		C3H7NO3	InChI=1S/C3H7NO3/c4-2(1-5)3(6)7/h2,5H,1,4H2,(H,6,7)/t2-/m0/s1	c	C00065	MTCFGRXMJLQNBG-REOHCLBHSA-N	5951	105.093		0
	L_Serine_b	L-Serine	TRUE		C3H7NO3	InChI=1S/C3H7NO3/c4-2(1-5)3(6)7/h2,5H,1,4H2,(H,6,7)/t2-/m0/s1	b	C00065	MTCFGRXMJLQNBG-REOHCLBHSA-N	5951	105.093		0
	L_Serine_e	L-Serine	FALSE		C3H7NO3	InChI=1S/C3H7NO3/c4-2(1-5)3(6)7/h2,5H,1,4H2,(H,6,7)/t2-/m0/s1	e	C00065	MTCFGRXMJLQNBG-REOHCLBHSA-N	5951	105.093		0
	L_Seryl_tRNASec	L-Seryl-tRNA(Sec)	FALSE		C18H30NO18P2R		c	C06481
	L_Seryl_tRNASer	L-Seryl-tRNA(Ser)	FALSE		C18H30NO18P2R		c	C02553
	L_Threonine	L-Threonine	FALSE		C4H9NO3	InChI=1S/C4H9NO3/c1-2(6)3(5)4(7)8/h2-3,6H,5H2,1H3,(H,7,8)/t2-,3+/m1/s1	c	C00188	AYFVYJQAPQTCCC-GBXIJSLDSA-N	6288	119.119		0
	L_Threonine_b	L-Threonine	TRUE		C4H9NO3	InChI=1S/C4H9NO3/c1-2(6)3(5)4(7)8/h2-3,6H,5H2,1H3,(H,7,8)/t2-,3+/m1/s1	b	C00188	AYFVYJQAPQTCCC-GBXIJSLDSA-N	6288	119.119		0
	L_Threonine_e	L-Threonine	FALSE		C4H9NO3	InChI=1S/C4H9NO3/c1-2(6)3(5)4(7)8/h2-3,6H,5H2,1H3,(H,7,8)/t2-,3+/m1/s1	e	C00188	AYFVYJQAPQTCCC-GBXIJSLDSA-N	6288	119.119		0
	L_Threonine_O_3_phosphate	L-Threonine O-3-phosphate	FALSE		C4H10NO6P	InChI=1S/C4H10NO6P/c1-2(3(5)4(6)7)11-12(8,9)10/h2-3H,5H2,1H3,(H,6,7)(H2,8,9,10)/t2-,3+/m1/s1	c	C12147	USRGIUJOYOXOQJ-GBXIJSLDSA-N	3246323	199.099		-2
	L_Threonyl_tRNAThr	L-Threonyl-tRNA(Thr)	FALSE		C19H32NO18P2R		c	C02992
	L_Tryptophan	L-Tryptophan	FALSE		C11H12N2O2	InChI=1S/C11H12N2O2/c12-9(11(14)15)5-7-6-13-10-4-2-1-3-8(7)10/h1-4,6,9,13H,5,12H2,(H,14,15)/t9-/m0/s1	c	C00078	QIVBCDIJIAJPQS-VIFPVBQESA-N	6305	204.225		0
	L_Tryptophan_b	L-Tryptophan	TRUE		C11H12N2O2	InChI=1S/C11H12N2O2/c12-9(11(14)15)5-7-6-13-10-4-2-1-3-8(7)10/h1-4,6,9,13H,5,12H2,(H,14,15)/t9-/m0/s1	b	C00078	QIVBCDIJIAJPQS-VIFPVBQESA-N	6305	204.225		0
	L_Tryptophan_e	L-Tryptophan	FALSE		C11H12N2O2	InChI=1S/C11H12N2O2/c12-9(11(14)15)5-7-6-13-10-4-2-1-3-8(7)10/h1-4,6,9,13H,5,12H2,(H,14,15)/t9-/m0/s1	e	C00078	QIVBCDIJIAJPQS-VIFPVBQESA-N	6305	204.225		0
	L_Tryptophanyl_tRNATrp	L-Tryptophanyl-tRNA(Trp)	FALSE		C26H35N2O17P2R		c	C03512
	L_Tyrosine	L-Tyrosine	FALSE		C9H11NO3	InChI=1S/C9H11NO3/c10-8(9(12)13)5-6-1-3-7(11)4-2-6/h1-4,8,11H,5,10H2,(H,12,13)/t8-/m0/s1	c	C00082	OUYCCCASQSFEME-QMMMGPOBSA-N	6057	181.189		0
	L_Tyrosine_b	L-Tyrosine	TRUE		C9H11NO3	InChI=1S/C9H11NO3/c10-8(9(12)13)5-6-1-3-7(11)4-2-6/h1-4,8,11H,5,10H2,(H,12,13)/t8-/m0/s1	b	C00082	OUYCCCASQSFEME-QMMMGPOBSA-N	6057	181.189		0
	L_Tyrosine_e	L-Tyrosine	FALSE		C9H11NO3	InChI=1S/C9H11NO3/c10-8(9(12)13)5-6-1-3-7(11)4-2-6/h1-4,8,11H,5,10H2,(H,12,13)/t8-/m0/s1	e	C00082	OUYCCCASQSFEME-QMMMGPOBSA-N	6057	181.189		0
	L_Tyrosyl_tRNATyr	L-Tyrosyl-tRNA(Tyr)	FALSE		C24H34NO18P2R		c	C02839
	L_Valine	L-Valine	FALSE		C5H11NO2	InChI=1S/C5H11NO2/c1-3(2)4(6)5(7)8/h3-4H,6H2,1-2H3,(H,7,8)/t4-/m0/s1	c	C00183	KZSNJWFQEVHDMF-BYPYZUCNSA-N	6287	117.146		0
	L_Valine_b	L-Valine	TRUE		C5H11NO2	InChI=1S/C5H11NO2/c1-3(2)4(6)5(7)8/h3-4H,6H2,1-2H3,(H,7,8)/t4-/m0/s1	b	C00183	KZSNJWFQEVHDMF-BYPYZUCNSA-N	6287	117.146		0
	L_Valine_e	L-Valine	FALSE		C5H11NO2	InChI=1S/C5H11NO2/c1-3(2)4(6)5(7)8/h3-4H,6H2,1-2H3,(H,7,8)/t4-/m0/s1	e	C00183	KZSNJWFQEVHDMF-BYPYZUCNSA-N	6287	117.146		0
	L_Valyl_tRNAVal	L-Valyl-tRNA(Val)	FALSE		C20H34NO17P2R		c	C02554
	Linoleoyl_acyl_carrier_protein	Linoleoyl-[acyl-carrier protein]	FALSE		C18H31OSR		c	C16160		47205470
	lipid	lipid biomass precursor	FALSE				c	lipid
	Lipid_A_disaccharide	Lipid A disaccharide	FALSE		C68H129N2O20P	InChI=1S/C68H129N2O20P/c1-5-9-13-17-21-25-29-33-37-41-51(72)45-57(76)69-61-65(88-59(78)47-53(74)43-39-35-31-27-23-19-15-11-7-3)63(80)55(49-71)86-67(61)85-50-56-64(81)66(89-60(79)48-54(75)44-40-36-32-28-24-20-16-12-8-4)62(68(87-56)90-91(82,83)84)70-58(77)46-52(73)42-38-34-30-26-22-18-14-10-6-2/h51-56,61-68,71-75,80-81H,5-50H2,1-4H3,(H,69,76)(H,70,77)(H2,82,83,84)/t51-,52-,53-,54-,55-,56-,61-,62-,6…	c	C04932	HLDJGHAAKRKPAV-QDORLFPLSA-N	13831140	1325.73		-2
	Lipid_A_disaccharide_b	Lipid A disaccharide	TRUE		C68H129N2O20P	InChI=1S/C68H129N2O20P/c1-5-9-13-17-21-25-29-33-37-41-51(72)45-57(76)69-61-65(88-59(78)47-53(74)43-39-35-31-27-23-19-15-11-7-3)63(80)55(49-71)86-67(61)85-50-56-64(81)66(89-60(79)48-54(75)44-40-36-32-28-24-20-16-12-8-4)62(68(87-56)90-91(82,83)84)70-58(77)46-52(73)42-38-34-30-26-22-18-14-10-6-2/h51-56,61-68,71-75,80-81H,5-50H2,1-4H3,(H,69,76)(H,70,77)(H2,82,83,84)/t51-,52-,53-,54-,55-,56-,61-,62-,6…	b	C04932	HLDJGHAAKRKPAV-QDORLFPLSA-N	13831140	1325.73		-2
	Lipid_A_disaccharide_e	Lipid A disaccharide	FALSE		C68H129N2O20P	InChI=1S/C68H129N2O20P/c1-5-9-13-17-21-25-29-33-37-41-51(72)45-57(76)69-61-65(88-59(78)47-53(74)43-39-35-31-27-23-19-15-11-7-3)63(80)55(49-71)86-67(61)85-50-56-64(81)66(89-60(79)48-54(75)44-40-36-32-28-24-20-16-12-8-4)62(68(87-56)90-91(82,83)84)70-58(77)46-52(73)42-38-34-30-26-22-18-14-10-6-2/h51-56,61-68,71-75,80-81H,5-50H2,1-4H3,(H,69,76)(H,70,77)(H2,82,83,84)/t51-,52-,53-,54-,55-,56-,61-,62-,6…	e	C04932	HLDJGHAAKRKPAV-QDORLFPLSA-N	13831140	1325.73		-2
	Lipid_X	Lipid X	FALSE		C34H66NO12P	InChI=1S/C34H66NO12P/c1-3-5-7-9-11-13-15-17-19-21-26(37)23-29(39)35-31-33(32(41)28(25-36)45-34(31)47-48(42,43)44)46-30(40)24-27(38)22-20-18-16-14-12-10-8-6-4-2/h26-28,31-34,36-38,41H,3-25H2,1-2H3,(H,35,39)(H2,42,43,44)/t26-,27-,28-,31-,32-,33-,34-/m1/s1	c	C04824	HEHQDWUWJVPREQ-XQJZMFRCSA-N	123907	711.861		-2
	Lipoate_b	Lipoate	TRUE		C8H14O2S2	InChI=1S/C8H14O2S2/c9-8(10)4-2-1-3-7-5-6-11-12-7/h7H,1-6H2,(H,9,10)	b	C00725	AGBQKNBQESQNJD-UHFFFAOYSA-N	3990	206.326		0
	Lipopolysaccharide_b	Lipopolysaccharide	TRUE				b	C00338_b		3631
	Lipoylprotein	Lipoylprotein	FALSE		C8H14NOS2R		c	C02051
	Lipoylprotein_b	Lipoylprotein	TRUE		C8H14NOS2R		b	C02051
	Lipoylprotein_e	Lipoylprotein	FALSE		C8H14NOS2R		e	C02051
	LL_2_6_Diaminoheptanedioate	LL-2_6-Diaminoheptanedioate	FALSE		C7H14N2O4	InChI=1S/C7H14N2O4/c8-4(6(10)11)2-1-3-5(9)7(12)13/h4-5H,1-3,8-9H2,(H,10,11)(H,12,13)/t4-,5-/m0/s1	c	C00666	GMKMEZVLHJARHF-WHFBIAKZSA-N	439283	190.197		0
	Lycopene	Lycopene	FALSE		C40H56	InChI=1S/C40H56/c1-33(2)19-13-23-37(7)27-17-31-39(9)29-15-25-35(5)21-11-12-22-36(6)26-16-30-40(10)32-18-28-38(8)24-14-20-34(3)4/h11-12,15-22,25-32H,13-14,23-24H2,1-10H3/b12-11+,25-15+,26-16+,31-17+,32-18+,35-21+,36-22+,37-27+,38-28+,39-29+,40-30+	c	C05432	OAIJSZIZWZSQBC-GYZMGTAESA-N	446925	536.873		0
	Magnesium_cation	Magnesium cation	FALSE		Mg	InChI=1S/Mg/q+2	c	C00305	JLVVSXFLKOJNIY-UHFFFAOYSA-N	888	24.305		2
	Magnesium_cation_b	Magnesium cation	TRUE		Mg	InChI=1S/Mg/q+2	b	C00305_b	JLVVSXFLKOJNIY-UHFFFAOYSA-N	888	24.305		2
	Magnesium_cation_e	Magnesium cation	FALSE		Mg	InChI=1S/Mg/q+2	e	C00305_e	JLVVSXFLKOJNIY-UHFFFAOYSA-N	888	24.305		2
	Magnesium_protoporphyrin	Magnesium protoporphyrin	FALSE		C34H34MgN4O4	InChI=1S/C34H34N4O4.Mg/c1-7-21-17(3)25-13-26-19(5)23(9-11-33(39)40)31(37-26)16-32-24(10-12-34(41)42)20(6)28(38-32)15-30-22(8-2)18(4)27(36-30)14-29(21)35-25;/h7-8,13-16H,1-2,9-12H2,3-6H3,(H4,35,36,37,38,39,40,41,42);/q;+2/p-2/b25-13-,26-13-,27-14-,28-15-,29-14-,30-15-,31-16-,32-16-;	c	C03516	REJJDEGSUOCEEW-RGGAHWMASA-L		584.947		-2
	Magnesium_protoporphyrin_monomethyl_ester	Magnesium protoporphyrin monomethyl ester	FALSE		C35H35MgN4O4	InChI=1S/C35H35N4O4.Mg/c1-8-22-18(3)26-14-27-20(5)24(10-12-34(40)41)32(38-27)17-33-25(11-13-35(42)43-7)21(6)29(39-33)16-31-23(9-2)19(4)28(37-31)15-30(22)36-26;/h8-9,14-17H,1-2,10-13H2,3-7H3,(H2-,36,37,38,39,40,41);/q-1;+2/p-1/b26-14-,27-14-,28-15-,29-16-,30-15-,31-16-,32-17-,33-17-;	c	C04536	JHTBRMHXRULRGV-NCCDZXNNSA-M		598.974		0
	Malonyl_acp_methyl_ester	Malonyl-(acp) methyl ester	FALSE		C4H5O3SR		c	C19673
	Malonyl_acyl_carrier_protein	Malonyl-(acyl-carrier protein)	FALSE		C3H3O3SR		c	C01209					-1
	Malonyl_acyl_carrier_protein_b	Malonyl-(acyl-carrier protein)	TRUE		C3H3O3SR		b	C01209					-1
	Malonyl_CoA	Malonyl-CoA	FALSE		C24H38N7O19P3S	InChI=1S/C24H38N7O19P3S/c1-24(2,19(37)22(38)27-4-3-13(32)26-5-6-54-15(35)7-14(33)34)9-47-53(44,45)50-52(42,43)46-8-12-18(49-51(39,40)41)17(36)23(48-12)31-11-30-16-20(25)28-10-29-21(16)31/h10-12,17-19,23,36-37H,3-9H2,1-2H3,(H,26,32)(H,27,38)(H,33,34)(H,42,43)(H,44,45)(H2,25,28,29)(H2,39,40,41)/t12-,17-,18-,19+,23-/m1/s1	c	C00083	LTYOQGRJFJAKNA-DVVLENMVSA-N	644066	853.58		-1
	Menaquinone	Menaquinone	FALSE		C51H74O2		c	C00828		4086	308.414
	Menaquinone_b	Menaquinone	TRUE		C51H74O2		b	C00828		4086	308.414
	Menaquinone_e	Menaquinone	FALSE		C51H74O2		e	C00828		4086	308.414
	meso_2_6_Diaminoheptanedioate	meso-2_6-Diaminoheptanedioate	FALSE		C7H14N2O4	InChI=1S/C7H14N2O4/c8-4(6(10)11)2-1-3-5(9)7(12)13/h4-5H,1-3,8-9H2,(H,10,11)(H,12,13)/t4-,5+	c	C00680	GMKMEZVLHJARHF-SYDPRGILSA-N	99290	190.197		0
	Methanol	Methanol	FALSE		CH4O	InChI=1S/CH4O/c1-2/h2H,1H3	c	C00132	OKKJLVBELUTLKV-UHFFFAOYSA-N	887	32.0419
	Methanol_b	Methanol	TRUE		CH4O	InChI=1S/CH4O/c1-2/h2H,1H3	b	C00132	OKKJLVBELUTLKV-UHFFFAOYSA-N	887	32.0419
	Methanol_e	Methanol	FALSE		CH4O	InChI=1S/CH4O/c1-2/h2H,1H3	e	C00132	OKKJLVBELUTLKV-UHFFFAOYSA-N	887	32.0419
	Methylselenic_acid_b	Methylselenic acid	TRUE		CH4O2Se	InChI=1S/CH4O2Se/c1-4(2)3/h1H3,(H,2,3)	b	C18902_b	UEQANLFPOFICBH-UHFFFAOYSA-N	161597	127.001
	Mn_b	Mn2+	TRUE				b	C00034_b					0
	Molybdate_b	Molybdate	TRUE				b	C06232_b					0
	Molybdenum	Molybdenum	FALSE		Mo	InChI=1S/Mo	c	C00150	ZOKXTWBITQBERF-UHFFFAOYSA-N	3450	95.94		0
	Molybdenum_b	Molybdenum	TRUE		Mo	InChI=1S/Mo	b	C00150	ZOKXTWBITQBERF-UHFFFAOYSA-N	3450	95.94		0
	Molybdenum_e	Molybdenum	FALSE		Mo	InChI=1S/Mo	e	C00150	ZOKXTWBITQBERF-UHFFFAOYSA-N	3450	95.94		0
	N_5_Phospho_D_1_ribulosylformimino_5_amino_1_5_phospho_D_ribosyl_4_imidazolecarboxamide	N-(5-Phospho-D-1-ribulosylformimino)-5-amino-1-(5-phospho-D-ribosyl)-4-imidazolecarboxamide	FALSE		C15H25N5O15P2	InChI=1S/C15H25N5O15P2/c16-13(26)9-14(18-4-17-1-6(21)10(23)7(22)2-33-36(27,28)29)20(5-19-9)15-12(25)11(24)8(35-15)3-34-37(30,31)32/h4-5,7-8,10-12,15,22-25H,1-3H2,(H2,16,26)(H,17,18)(H2,27,28,29)(H2,30,31,32)/t7-,8-,10+,11-,12-,15-/m1/s1	c	C04916	BLKFNHOCHNCLII-GHVQHMAVSA-N	193735	577.331		-4
	N_5_Phospho_D_ribosylanthranilate	N-(5-Phospho-D-ribosyl)anthranilate	FALSE		C12H16NO9P	InChI=1S/C12H16NO9P/c14-9-8(5-21-23(18,19)20)22-11(10(9)15)13-7-4-2-1-3-6(7)12(16)17/h1-4,8-11,13-15H,5H2,(H,16,17)(H2,18,19,20)/t8-,9-,10-,11-/m1/s1	c	C04302	PMFMJXPRNJUYMB-GWOFURMSSA-N	440289	349.231		-3
	N_Acetyl_alpha_D_glucosamine_1_phosphate	N-Acetyl-alpha-D-glucosamine 1-phosphate	FALSE		C8H16NO9P	InChI=1S/C8H16NO9P/c1-3(11)9-5-7(13)6(12)4(2-10)17-8(5)18-19(14,15)16/h4-8,10,12-13H,2H2,1H3,(H,9,11)(H2,14,15,16)/t4-,5-,6-,7-,8-/m1/s1	c	C04501	FZLJPEPAYPUMMR-FMDGEEDCSA-N	440364	301.188		-2
	N_Acetyl_L_aspartate	N-Acetyl-L-aspartate	FALSE		C6H9NO5	InChI=1S/C6H9NO5/c1-3(8)7-4(6(11)12)2-5(9)10/h4H,2H2,1H3,(H,7,8)(H,9,10)(H,11,12)/p-2/t4-/m0/s1	c	C01042	OTCCIMWXFLJLIA-BYPYZUCNSA-L	4284	175.139		-2
	N_Acetyl_L_glutamate	N-Acetyl-L-glutamate	FALSE		C7H11NO5	InChI=1S/C7H11NO5/c1-4(9)8-5(7(12)13)2-3-6(10)11/h5H,2-3H2,1H3,(H,8,9)(H,10,11)(H,12,13)/t5-/m0/s1	c	C00624	RFMMMVDNIPUKGG-YFKPBYRVSA-N	70914	189.166		-2
	N_Acetyl_L_glutamate_5_phosphate	N-Acetyl-L-glutamate 5-phosphate	FALSE		C7H12NO8P	InChI=1S/C7H12NO8P/c1-4(9)8-5(7(11)12)2-3-6(10)16-17(13,14)15/h5H,2-3H2,1H3,(H,8,9)(H,11,12)(H2,13,14,15)/t5-/m0/s1	c	C04133	FCVIHFVSXHOPSW-YFKPBYRVSA-N	440236	269.146		-3
	N_Acetyl_L_glutamate_5_semialdehyde	N-Acetyl-L-glutamate 5-semialdehyde	FALSE		C7H11NO4	InChI=1S/C7H11NO4/c1-5(10)8-6(7(11)12)3-2-4-9/h4,6H,2-3H2,1H3,(H,8,10)(H,11,12)/t6-/m0/s1	c	C01250	BCPSFKBPHHBDAI-LURJTMIESA-N	192878	173.167		-1
	N_Acetylornithine	N-Acetylornithine	FALSE		C7H14N2O3	InChI=1S/C7H14N2O3/c1-5(10)9-6(7(11)12)3-2-4-8/h6H,2-4,8H2,1H3,(H,9,10)(H,11,12)/t6-/m0/s1	c	C00437	JRLGPAXAGHMNOL-LURJTMIESA-N	439232	174.198		0
	N_Acetylornithine_b	N-Acetylornithine	TRUE		C7H14N2O3	InChI=1S/C7H14N2O3/c1-5(10)9-6(7(11)12)3-2-4-8/h6H,2-4,8H2,1H3,(H,9,10)(H,11,12)/t6-/m0/s1	b	C00437	JRLGPAXAGHMNOL-LURJTMIESA-N	439232	174.198		0
	N_Acetylornithine_e	N-Acetylornithine	FALSE		C7H14N2O3	InChI=1S/C7H14N2O3/c1-5(10)9-6(7(11)12)3-2-4-8/h6H,2-4,8H2,1H3,(H,9,10)(H,11,12)/t6-/m0/s1	e	C00437	JRLGPAXAGHMNOL-LURJTMIESA-N	439232	174.198		0
	N_Carbamoyl_L_aspartate	N-Carbamoyl-L-aspartate	FALSE		C5H8N2O5	InChI=1S/C5H8N2O5/c6-5(12)7-2(4(10)11)1-3(8)9/h2H,1H2,(H,8,9)(H,10,11)(H3,6,7,12)/t2-/m0/s1	c	C00438	HLKXYZVTANABHZ-REOHCLBHSA-N	93072	176.127		-2
	N_Formylmethionyl_tRNA	N-Formylmethionyl-tRNA	FALSE		C21H33NO18P2SR		c	C03294
	N_L_Argininosuccinate	N-(L-Arginino)succinate	FALSE		C10H18N4O6	InChI=1S/C10H18N4O6/c11-5(8(17)18)2-1-3-13-10(12)14-6(9(19)20)4-7(15)16/h5-6H,1-4,11H2,(H,15,16)(H,17,18)(H,19,20)(H3,12,13,14)/t5-,6-/m0/s1	c	C03406	KDZOASGQNOPSCU-WDSKDSINSA-N	16950	290.273		-1
	N1_5_Phospho_alpha_D_ribosyl_5_6_dimethylbenzimidazole	N1-(5-Phospho-alpha-D-ribosyl)-5_6-dimethylbenzimidazole	FALSE		C14H19N2O7P	InChI=1S/C14H19N2O7P/c1-7-3-9-10(4-8(7)2)16(6-15-9)14-13(18)12(17)11(23-14)5-22-24(19,20)21/h3-4,6,11-14,17-18H,5H2,1-2H3,(H2,19,20,21)/t11-,12-,13-,14+/m1/s1	c	C04778	ZMRGXEJKZPRBPJ-SYQHCUMBSA-N	444941	358.284		-2
	N6_1_2_Dicarboxyethyl_AMP	N6-(1_2-Dicarboxyethyl)-AMP	FALSE		C14H18N5O11P	InChI=1S/C14H18N5O11P/c20-7(21)1-5(14(24)25)18-11-8-12(16-3-15-11)19(4-17-8)13-10(23)9(22)6(30-13)2-29-31(26,27)28/h3-6,9-10,13,22-23H,1-2H2,(H,20,21)(H,24,25)(H,15,16,18)(H2,26,27,28)/t5-,6+,9+,10+,13+/m0/s1	c	C03794	OFBHPPMPBOJXRT-VWJPMABRSA-N	447145	463.293		-4
	NAD	NAD+	FALSE		C21H28N7O14P2	InChI=1S/C21H27N7O14P2/c22-17-12-19(25-7-24-17)28(8-26-12)21-16(32)14(30)11(41-21)6-39-44(36,37)42-43(34,35)38-5-10-13(29)15(31)20(40-10)27-3-1-2-9(4-27)18(23)33/h1-4,7-8,10-11,13-16,20-21,29-32H,5-6H2,(H5-,22,23,24,25,33,34,35,36,37)/p+1/t10-,11-,13-,14-,15-,16-,20-,21-/m1/s1	c	C00003	BAWFJGJZGIEFAR-NNYOXOHSSA-O	5893	664.433		-1
	NAD_b	NAD+	TRUE		C21H28N7O14P2	InChI=1S/C21H27N7O14P2/c22-17-12-19(25-7-24-17)28(8-26-12)21-16(32)14(30)11(41-21)6-39-44(36,37)42-43(34,35)38-5-10-13(29)15(31)20(40-10)27-3-1-2-9(4-27)18(23)33/h1-4,7-8,10-11,13-16,20-21,29-32H,5-6H2,(H5-,22,23,24,25,33,34,35,36,37)/p+1/t10-,11-,13-,14-,15-,16-,20-,21-/m1/s1	b	C00003	BAWFJGJZGIEFAR-NNYOXOHSSA-O	5893	664.433		-1
	NADH	NADH	FALSE		C21H29N7O14P2	InChI=1S/C21H29N7O14P2/c22-17-12-19(25-7-24-17)28(8-26-12)21-16(32)14(30)11(41-21)6-39-44(36,37)42-43(34,35)38-5-10-13(29)15(31)20(40-10)27-3-1-2-9(4-27)18(23)33/h1,3-4,7-8,10-11,13-16,20-21,29-32H,2,5-6H2,(H2,23,33)(H,34,35)(H,36,37)(H2,22,24,25)/t10-,11-,13-,14-,15-,16-,20-,21-/m1/s1	c	C00004	BOPGDPNILDQYTO-NNYOXOHSSA-N	439153	665.441		-2
	NADP	NADP+	FALSE		C21H29N7O17P3	InChI=1S/C21H28N7O17P3/c22-17-12-19(25-7-24-17)28(8-26-12)21-16(44-46(33,34)35)14(30)11(43-21)6-41-48(38,39)45-47(36,37)40-5-10-13(29)15(31)20(42-10)27-3-1-2-9(4-27)18(23)32/h1-4,7-8,10-11,13-16,20-21,29-31H,5-6H2,(H7-,22,23,24,25,32,33,34,35,36,37,38,39)/p+1/t10-,11-,13-,14-,15-,16-,20-,21-/m1/s1	c	C00006	XJLXINKUBYWONI-NNYOXOHSSA-O	5886	744.412		-3
	NADP_b	NADP+	TRUE		C21H29N7O17P3	InChI=1S/C21H28N7O17P3/c22-17-12-19(25-7-24-17)28(8-26-12)21-16(44-46(33,34)35)14(30)11(43-21)6-41-48(38,39)45-47(36,37)40-5-10-13(29)15(31)20(42-10)27-3-1-2-9(4-27)18(23)32/h1-4,7-8,10-11,13-16,20-21,29-31H,5-6H2,(H7-,22,23,24,25,32,33,34,35,36,37,38,39)/p+1/t10-,11-,13-,14-,15-,16-,20-,21-/m1/s1	b	C00006	XJLXINKUBYWONI-NNYOXOHSSA-O	5886	744.412		-3
	NADPH	NADPH	FALSE		C21H30N7O17P3	InChI=1S/C21H30N7O17P3/c22-17-12-19(25-7-24-17)28(8-26-12)21-16(44-46(33,34)35)14(30)11(43-21)6-41-48(38,39)45-47(36,37)40-5-10-13(29)15(31)20(42-10)27-3-1-2-9(4-27)18(23)32/h1,3-4,7-8,10-11,13-16,20-21,29-31H,2,5-6H2,(H2,23,32)(H,36,37)(H,38,39)(H2,22,24,25)(H2,33,34,35)/t10-,11-,13-,14-,15-,16-,20-,21-/m1/s1	c	C00005	ACFIXJIJDZMPPO-NNYOXOHSSA-N	5884	745.421		-4
	Nickel_b	Ni	TRUE				b	C00291_b					0
	Nicotinate	Nicotinate	FALSE		C6H5NO2	InChI=1S/C6H5NO2/c8-6(9)5-2-1-3-7-4-5/h1-4H,(H,8,9)	c	C00253	PVNIIMVLHYAWGP-UHFFFAOYSA-N	938	123.109		-1
	Nicotinate_b	Nicotinate	TRUE		C6H5NO2	InChI=1S/C6H5NO2/c8-6(9)5-2-1-3-7-4-5/h1-4H,(H,8,9)	b	C00253	PVNIIMVLHYAWGP-UHFFFAOYSA-N	938	123.109		-1
	Nicotinate_D_ribonucleotide	Nicotinate D-ribonucleotide	FALSE		C11H15NO9P	InChI=1S/C11H14NO9P/c13-8-7(5-20-22(17,18)19)21-10(9(8)14)12-3-1-2-6(4-12)11(15)16/h1-4,7-10,13-14H,5H2,(H2-,15,16,17,18,19)/p+1/t7-,8-,9-,10-/m1/s1	c	C01185	JOUIQRNQJGXQDC-ZYUZMQFOSA-O	121992	336.211		-2
	Nicotinate_e	Nicotinate	FALSE		C6H5NO2	InChI=1S/C6H5NO2/c8-6(9)5-2-1-3-7-4-5/h1-4H,(H,8,9)	e	C00253	PVNIIMVLHYAWGP-UHFFFAOYSA-N	938	123.109		-1
	O_Acetyl_L_homoserine	O-Acetyl-L-homoserine	FALSE		C6H11NO4	InChI=1S/C6H11NO4/c1-4(8)11-3-2-5(7)6(9)10/h5H,2-3,7H2,1H3,(H,9,10)/t5-/m0/s1	c	C01077	FCXZBWSIAGGPCB-YFKPBYRVSA-N	439389	161.156		0
	O_Acetyl_L_serine	O-Acetyl-L-serine	FALSE		C5H9NO4	InChI=1S/C5H9NO4/c1-3(7)10-2-4(6)5(8)9/h4H,2,6H2,1H3,(H,8,9)/t4-/m0/s1	c	C00979	VZXPDPZARILFQX-BYPYZUCNSA-N	99478	147.129		0
	O_Phospho_L_homoserine	O-Phospho-L-homoserine	FALSE		C4H10NO6P	InChI=1S/C4H10NO6P/c5-3(4(6)7)1-2-11-12(8,9)10/h3H,1-2,5H2,(H,6,7)(H2,8,9,10)/t3-/m0/s1	c	C01102	FXDNYOANAXWZHG-VKHMYHEASA-N	151187	199.099		-2
	O_Phospho_L_serine	O-Phospho-L-serine	FALSE		C3H8NO6P	InChI=1S/C3H8NO6P/c4-2(3(5)6)1-10-11(7,8)9/h2H,1,4H2,(H,5,6)(H2,7,8,9)/t2-/m0/s1	c	C01005	BZQFBWGGLXLEPQ-REOHCLBHSA-N	68841	185.072
	O_Phosphorylhomoserine_b	O-Phosphorylhomoserine	TRUE		C4H10NO6P	InChI=1S/C4H10NO6P/c5-3(4(6)7)1-2-11-12(8,9)10/h3H,1-2,5H2,(H,6,7)(H2,8,9,10)	b	C05702	FXDNYOANAXWZHG-UHFFFAOYSA-N	953	199.099
	O_Succinyl_L_homoserine	O-Succinyl-L-homoserine	FALSE		C8H13NO6	InChI=1S/C8H13NO6/c9-5(8(13)14)3-4-15-7(12)2-1-6(10)11/h5H,1-4,9H2,(H,10,11)(H,13,14)/t5-/m0/s1	c	C01118	GNISQJGXJIDKDJ-YFKPBYRVSA-N	439406	219.192
	Octadecanoic_acid	Octadecanoic_acid	FALSE		C18H36O2	InChI=1S/C18H36O2/c1-2-3-4-5-6-7-8-9-10-11-12-13-14-15-16-17-18(19)20/h2-17H2,1H3,(H,19,20)/p-1	c	C01530	QIQXTHQIDYTFRH-UHFFFAOYSA-M	4692	284.477
	Octadecanoyl_acyl_carrier_protein	Octadecanoyl-(acyl-carrier protein)	FALSE		C18H35OSR		c	C04088
	Octanoyl_acp	Octanoyl-(acp)	FALSE		C8H15OSR		c	C05752					0
	Oleoyl_acyl_carrier_protein	Oleoyl-[acyl-carrier protein]	FALSE		C18H33OSR		c	C01203		4427
	Orotate	Orotate	FALSE		C5H4N2O4	InChI=1S/C5H4N2O4/c8-3-1-2(4(9)10)6-5(11)7-3/h1H,(H,9,10)(H2,6,7,8,11)	c	C00295	PXQPEWDEAKTCGB-UHFFFAOYSA-N	967	156.096		-1
	Orotidine_5_phosphate	Orotidine 5-phosphate	FALSE		C10H13N2O11P	InChI=1S/C10H13N2O11P/c13-5-1-3(9(16)17)12(10(18)11-5)8-7(15)6(14)4(23-8)2-22-24(19,20)21/h1,4,6-8,14-15H,2H2,(H,16,17)(H,11,13,18)(H2,19,20,21)/t4-,6-,7-,8-/m1/s1	c	C01103	KYOBSHFOBAOFBF-XVFCMESISA-N	160617	368.191		-3
	Orthophosphate	Orthophosphate	FALSE		H3O4P	InChI=1S/H3O4P/c1-5(2,3)4/h(H3,1,2,3,4)	c	C00009	NBIIXXVUZAFLBC-UHFFFAOYSA-N	1004	97.9952		-2
	Orthophosphate_b	Orthophosphate	TRUE		H3O4P	InChI=1S/H3O4P/c1-5(2,3)4/h(H3,1,2,3,4)	b	C00009_b	NBIIXXVUZAFLBC-UHFFFAOYSA-N	1004	97.9952		-2
	Orthophosphate_e	Orthophosphate	FALSE		H3O4P	InChI=1S/H3O4P/c1-5(2,3)4/h(H3,1,2,3,4)	e	C00009_e	NBIIXXVUZAFLBC-UHFFFAOYSA-N	1004	97.9952		-2
	Oxaloacetate	Oxaloacetate	FALSE		C4H4O5	InChI=1S/C4H4O5/c5-2(4(8)9)1-3(6)7/h1H2,(H,6,7)(H,8,9)	c	C00036	KHPXUQMNIQBQEV-UHFFFAOYSA-N	970	132.072		-2
	Oxalosuccinate	Oxalosuccinate	FALSE		C6H6O7	InChI=1S/C6H6O7/c7-3(8)1-2(5(10)11)4(9)6(12)13/h2H,1H2,(H,7,8)(H,10,11)(H,12,13)	c	C05379	UFSCUAXLTRFIDC-UHFFFAOYSA-N	972	190.108
	Oxalosuccinate_b	Oxalosuccinate	TRUE		C6H6O7	InChI=1S/C6H6O7/c7-3(8)1-2(5(10)11)4(9)6(12)13/h2H,1H2,(H,7,8)(H,10,11)(H,12,13)	b	C05379	UFSCUAXLTRFIDC-UHFFFAOYSA-N	972	190.108
	Oxidized_ferredoxin	Oxidized ferredoxin	FALSE				c	C00139
	Oxidized_ferredoxin_b		TRUE				b
	Oxidized_plastocyanin_b		TRUE				b
	Oxidized_plastocyanin_p	Oxidized_plastocyanin_p	FALSE				p	C03162
	Oxidized_plastocyanin_th	Oxidized_plastocyanin_th	FALSE				th	C03162
	Oxygen	Oxygen	FALSE		O2	InChI=1S/O2/c1-2	c	C00007	MYMOFIZGZYHOMD-UHFFFAOYSA-N	977	31.9988		0
	Oxygen_b	O2	TRUE		O2	InChI=1S/O2/c1-2	b	C00007_b	MYMOFIZGZYHOMD-UHFFFAOYSA-N	977	31.9988		0
	Oxygen_e	O2	FALSE		O2	InChI=1S/O2/c1-2	e	C00007_e	MYMOFIZGZYHOMD-UHFFFAOYSA-N	977	31.9988		0
	Pantetheine_4_phosphate	Pantetheine 4-phosphate	FALSE		C11H23N2O7PS	InChI=1S/C11H23N2O7PS/c1-11(2,7-20-21(17,18)19)9(15)10(16)13-4-3-8(14)12-5-6-22/h9,15,22H,3-7H2,1-2H3,(H,12,14)(H,13,16)(H2,17,18,19)/t9-/m0/s1	c	C01134	JDMUPRLRUUMCTL-VIFPVBQESA-N	115254	358.348		-2
	Pantothenate	Pantothenate	FALSE		C9H17NO5	InChI=1S/C9H17NO5/c1-9(2,5-11)7(14)8(15)10-4-3-6(12)13/h7,11,14H,3-5H2,1-2H3,(H,10,15)(H,12,13)/t7-/m0/s1	c	C00864	GHOKWGTUZJEAQD-ZETCQYMHSA-N	6613	219.235		-1
	Phenylpyruvate	Phenylpyruvate	FALSE		C9H8O3	InChI=1S/C9H8O3/c10-8(9(11)12)6-7-4-2-1-3-5-7/h1-5H,6H2,(H,11,12)	c	C00166	BTNMPGBKDVTSJY-UHFFFAOYSA-N	997	164.158		-1
	Phosphatidate_DGDG	Phosphatidate DGDG	FALSE		C5H7O8PR2		c	C00416		3706			-2
	Phosphatidate_MGDG	Phosphatidate MGDG	FALSE		C5H7O8PR2		c	C00416		3706			-2
	Phosphatidate_PG	Phosphatidate PG	FALSE		C5H7O8PR2		c	C00416		3706			-2
	Phosphatidate_SQDG	Phosphatidate SQDG	FALSE		C5H7O8PR2		c	C00416		3706			-2
	Phosphatidylglycerol	Phosphatidylglycerol	FALSE		C8H13O10P		c	C00344			300		-1
	Phosphatidylglycerophosphate	Phosphatidylglycerophosphate	FALSE		C8H14O13P2R2		c	C03892					-3
	Phosphoenolpyruvate	Phosphoenolpyruvate	FALSE		C3H5O6P	InChI=1S/C3H5O6P/c1-2(3(4)5)9-10(6,7)8/h1H2,(H,4,5)(H2,6,7,8)	c	C00074	DTBNBXWJWCWCIK-UHFFFAOYSA-N	1005	168.042		-3
	Phosphonate	Phosphonate	FALSE				c	C01153
	Phosphonate_e	Phosphonate	FALSE				e	C01153_e
	Phosphonate_b	Phosphonate	TRUE				b	C01153_b
	Phosphoribosyl_AMP	Phosphoribosyl-AMP	FALSE		C15H23N5O14P2	InChI=1S/C15H23N5O14P2/c16-12-7-13(18-4-19(12)14-10(23)8(21)5(33-14)1-31-35(25,26)27)20(3-17-7)15-11(24)9(22)6(34-15)2-32-36(28,29)30/h3-6,8-11,14-16,21-24H,1-2H2,(H2,25,26,27)(H2,28,29,30)/t5-,6-,8-,9-,10-,11-,14-,15-/m1/s1	c	C02741	RTQMRTSPTLIIHM-KEOHHSTQSA-N	11988267	559.316		-4
	Photon	Photon	FALSE				c	C00205			0
	Photon_b	Photon	TRUE				b	C00205_b			0
	Photon_e	Photon	FALSE				e	C00205_e			0
	Photon_P680	Photon absorbed by PSII	FALSE				c	C00205			0
	Photon_P700	Photon absorbed by PSI	FALSE				c	C00205			0
	Phytyl_diphosphate	Phytyl diphosphate	FALSE		C20H42O7P2	InChI=1S/C20H42O7P2/c1-17(2)9-6-10-18(3)11-7-12-19(4)13-8-14-20(5)15-16-26-29(24,25)27-28(21,22)23/h15,17-19H,6-14,16H2,1-5H3,(H,24,25)(H2,21,22,23)/b20-15+/t18-,19-/m1/s1	c	C05427	ITPLBNCCPZSWEU-PYDDKJGSSA-N	14556929	456.491		-2
	pigments	pigments biomass precursor	FALSE				c	pigments
	Pimeloyl_acyl_carrier_protein	Pimeloyl-(acyl-carrier protein)	FALSE		C7H11O3SR		c	C19845
	Pimeloyl_acyl_carrier_protein_methyl_ester	Pimeloyl-(acyl-carrier protein) methyl ester	FALSE		C8H13O3SR		c	C19846
	Pimeloyl_acyl_carrier_protein_methyl_ester_b	Pimeloyl-(acyl-carrier protein) methyl ester	TRUE		C8H13O3SR		b	C19846
	Plastoquinol	Plastoquinol	FALSE		C13H18O2	InChI=1S/C13H18O2/c1-8(2)5-6-11-7-12(14)9(3)10(4)13(11)15/h5,7,14-15H,6H2,1-4H3	c	C16693	WKFUDLTXRQQGHB-UHFFFAOYSA-N	24892729	206.281
	Plastoquinol_p	Plastoquinol_p	FALSE		C13H18O2	InChI=1S/C13H18O2/c1-8(2)5-6-11-7-12(14)9(3)10(4)13(11)15/h5,7,14-15H,6H2,1-4H3	p	C16693	WKFUDLTXRQQGHB-UHFFFAOYSA-N	24892729	206.281
	Plastoquinol_th	Plastoquinol_th	FALSE		C13H18O2	InChI=1S/C13H18O2/c1-8(2)5-6-11-7-12(14)9(3)10(4)13(11)15/h5,7,14-15H,6H2,1-4H3	th	C16693	WKFUDLTXRQQGHB-UHFFFAOYSA-N	24892729	206.281
	Plastoquinone	Plastoquinone	FALSE		C13H16O2	InChI=1S/C13H16O2/c1-8(2)5-6-11-7-12(14)9(3)10(4)13(11)15/h5,7H,6H2,1-4H3	c	C02061	VBFJJMPOYIKNHB-UHFFFAOYSA-N	10219885	204.265
	Plastoquinone_b	Plastoquinone	TRUE		C13H16O2	InChI=1S/C13H16O2/c1-8(2)5-6-11-7-12(14)9(3)10(4)13(11)15/h5,7H,6H2,1-4H3	b	C02061_b	VBFJJMPOYIKNHB-UHFFFAOYSA-N	10219885	204.265
	Plastoquinone_p	Plastoquinone_p	FALSE		C13H16O2	InChI=1S/C13H16O2/c1-8(2)5-6-11-7-12(14)9(3)10(4)13(11)15/h5,7H,6H2,1-4H3	p	C02061	VBFJJMPOYIKNHB-UHFFFAOYSA-N	10219885	204.265
	Plastoquinone_th	Plastoquinone_th	FALSE		C13H16O2	InChI=1S/C13H16O2/c1-8(2)5-6-11-7-12(14)9(3)10(4)13(11)15/h5,7H,6H2,1-4H3	th	C02061	VBFJJMPOYIKNHB-UHFFFAOYSA-N	10219885	204.265
	Porphobilinogen	Porphobilinogen	FALSE		C10H14N2O4	InChI=1S/C10H14N2O4/c11-4-8-7(3-10(15)16)6(5-12-8)1-2-9(13)14/h5,12H,1-4,11H2,(H,13,14)(H,15,16)	c	C00931	QSHWIQZFGQKFMA-UHFFFAOYSA-N	1021	226.229		-1
	Precorrin_2	Precorrin 2	FALSE		C42H48N4O16	InChI=1S/C42H48N4O16/c1-41(17-39(59)60)23(5-9-35(51)52)29-14-27-21(11-37(55)56)19(3-7-33(47)48)25(43-27)13-26-20(4-8-34(49)50)22(12-38(57)58)28(44-26)15-31-42(2,18-40(61)62)24(6-10-36(53)54)30(46-31)16-32(41)45-29/h14-16,23-24,43-44,46H,3-13,17-18H2,1-2H3,(H,47,48)(H,49,50)(H,51,52)(H,53,54)(H,55,56)(H,57,58)(H,59,60)(H,61,62)/b29-14-,30-16-,31-15-/t23-,24-,41+,42+/m1/s1	c	C02463	CSWLXNNNLVVXKD-ZIBVGKFXSA-N	5280516	864.848		-7
	Precorrin_3A	Precorrin 3A	FALSE		C43H50N4O16	InChI=1S/C43H50N4O16/c1-19-40-23(13-37(58)59)21(5-9-33(50)51)27(46-40)14-26-20(4-8-32(48)49)22(12-36(56)57)28(44-26)15-29-24(6-10-34(52)53)42(2,17-38(60)61)31(45-29)16-30-25(7-11-35(54)55)43(3,18-39(62)63)41(19)47-30/h15-16,24-25,44,46-47H,4-14,17-18H2,1-3H3,(H,48,49)(H,50,51)(H,52,53)(H,54,55)(H,56,57)(H,58,59)(H,60,61)(H,62,63)/b29-15-,30-16-,41-19-/t24-,25-,42+,43+/m1/s1	c	C05772	AILJETHLKULYHE-IHDLTXBCSA-N		878.874		-7
	Precorrin_3B	Precorrin 3B	FALSE		C43H50N4O17	InChI=1S/C43H50N4O17/c1-40(17-37(60)61)23(6-10-33(52)53)28-15-27-21(12-35(56)57)19(4-8-31(48)49)25(44-27)14-26-20(5-9-32(50)51)22(13-36(58)59)39(46-26)42(3,63)43-41(2,18-38(62)64-43)24(7-11-34(54)55)29(47-43)16-30(40)45-28/h15-16,23-24,44,46-47,63H,4-14,17-18H2,1-3H3,(H,48,49)(H,50,51)(H,52,53)(H,54,55)(H,56,57)(H,58,59)(H,60,61)/b28-15-,29-16-/t23-,24-,40+,41+,42+,43-/m1/s1	c	C06406	KJHZYYJBHKAUHS-NXWQJPGNSA-N		894.874		-7
	Precorrin_4	Precorrin 4	FALSE		C44H52N4O17	InChI=1S/C44H52N4O17/c1-20(49)44-40-25(14-37(60)61)41(2,12-11-35(56)57)30(47-40)16-27-21(5-8-32(50)51)22(13-36(58)59)26(45-27)15-28-23(6-9-33(52)53)42(3,18-38(62)63)31(46-28)17-29(48-44)24(7-10-34(54)55)43(44,4)19-39(64)65/h17,24,45,48H,5-16,18-19H2,1-4H3,(H,50,51)(H,52,53)(H,54,55)(H,56,57)(H,58,59)(H,60,61)(H,62,63)(H,64,65)/b29-17-/t24-,41-,42+,43+,44?/m1/s1	c	C06407	IOBDBIPWYQGVMM-VLMJWMIZSA-N	5280930	908.9		-8
	Precorrin_5	Precorrin 5	FALSE		C45H54N4O17	InChI=1S/C45H54N4O17/c1-21(50)45-40-26(15-37(61)62)41(2,13-12-35(57)58)30(47-40)16-27-22(6-9-32(51)52)25(14-36(59)60)44(5,48-27)18-29-23(7-10-33(53)54)42(3,19-38(63)64)31(46-29)17-28(49-45)24(8-11-34(55)56)43(45,4)20-39(65)66/h17,24,49H,6-16,18-20H2,1-5H3,(H,51,52)(H,53,54)(H,55,56)(H,57,58)(H,59,60)(H,61,62)(H,63,64)(H,65,66)/b28-17-/t24-,41-,42+,43+,44+,45?/m1/s1	c	C06416	OUPXZNRNMLYOGK-FNFWWFRLSA-N	5280932	922.927		-8
	Precorrin_6X	Precorrin 6X	FALSE		C44H54N4O16	InChI=1S/C44H54N4O16/c1-40(13-12-34(55)56)25(15-36(59)60)39-44(5)42(3,20-38(63)64)23(8-11-33(53)54)27(48-44)17-30-41(2,19-37(61)62)22(7-10-32(51)52)28(45-30)18-43(4)24(14-35(57)58)21(6-9-31(49)50)26(47-43)16-29(40)46-39/h17,23,48H,6-16,18-20H2,1-5H3,(H,49,50)(H,51,52)(H,53,54)(H,55,56)(H,57,58)(H,59,60)(H,61,62)(H,63,64)/b27-17-/t23-,40-,41+,42+,43+,44+/m1/s1	c	C06320	SOHWQLUTRKYCGZ-YTMGQXKNSA-N	5280917	894.917		-7
	Precorrin_6Y	Precorrin 6Y	FALSE		C44H56N4O16	InChI=1S/C44H56N4O16/c1-40(13-12-34(55)56)25(15-36(59)60)39-44(5)42(3,20-38(63)64)23(8-11-33(53)54)27(48-44)17-30-41(2,19-37(61)62)22(7-10-32(51)52)28(45-30)18-43(4)24(14-35(57)58)21(6-9-31(49)50)26(47-43)16-29(40)46-39/h17,23,25,39,48H,6-16,18-20H2,1-5H3,(H,49,50)(H,51,52)(H,53,54)(H,55,56)(H,57,58)(H,59,60)(H,61,62)(H,63,64)/b27-17-/t23-,25+,39?,40-,41+,42+,43+,44+/m1/s1	c	C06319	KIAIWUYRVXWYAI-NTZNHEDZSA-N	5280916	896.933		-6
	Precorrin_8X	Precorrin 8X	FALSE		C45H60N4O14	InChI=1S/C45H60N4O14/c1-21-36-24(9-12-29(50)51)23(3)44(7,48-36)18-28-25(10-13-30(52)53)42(5,19-34(60)61)39(46-28)22(2)37-26(11-14-31(54)55)43(6,20-35(62)63)45(8,49-37)40-27(17-33(58)59)41(4,38(21)47-40)16-15-32(56)57/h21,25-27,40H,9-20H2,1-8H3,(H,50,51)(H,52,53)(H,54,55)(H,56,57)(H,58,59)(H,60,61)(H,62,63)/b39-22-/t21-,25+,26+,27-,40?,41+,42-,43-,44-,45-/m0/s1	c	C06408	IGCZFSMEIXUSJY-RATFVIFXSA-N	11953881	880.976		-7
	Prephenate	Prephenate	FALSE		C10H10O6	InChI=1S/C10H10O6/c11-6-1-3-10(4-2-6,9(15)16)5-7(12)8(13)14/h1-4,6,11H,5H2,(H,13,14)(H,15,16)/t6-,10+	c	C00254	FPWMCUPFBRFMLH-XGAOUMNUSA-N		226.183		-2
	Prephytoene_diphosphate	Prephytoene diphosphate	FALSE		C40H68O7P2	InChI=1S/C40H68O7P2/c1-31(2)17-11-19-33(5)21-13-23-35(7)25-15-26-37(9)29-38-39(30-46-49(44,45)47-48(41,42)43)40(38,10)28-16-27-36(8)24-14-22-34(6)20-12-18-32(3)4/h17-18,21-22,25,27,29,38-39H,11-16,19-20,23-24,26,28,30H2,1-10H3,(H,44,45)(H2,41,42,43)/b33-21+,34-22+,35-25+,36-27+,37-29+/t38-,39-,40-/m1/s1	c	C03427	RVCNKTPCHZNAAO-UZDKSQMHSA-N	24883415	722.911		-2
	Protein	Protein biomass precursor	FALSE				c	Protein
	Protoporphyrin	Protoporphyrin	FALSE		C34H34N4O4	InChI=1S/C34H34N4O4/c1-7-21-17(3)25-13-26-19(5)23(9-11-33(39)40)31(37-26)16-32-24(10-12-34(41)42)20(6)28(38-32)15-30-22(8-2)18(4)27(36-30)14-29(21)35-25/h7-8,13-16,35,38H,1-2,9-12H2,3-6H3,(H,39,40)(H,41,42)/b25-13-,26-13-,27-14-,28-15-,29-14-,30-15-,31-16-,32-16-	c	C02191	KSFOVUSSGSKXFI-UJJXFSCMSA-N		562.658		-2
	Protoporphyrinogen_IX	Protoporphyrinogen IX	FALSE		C34H40N4O4	InChI=1S/C34H40N4O4/c1-7-21-17(3)25-13-26-19(5)23(9-11-33(39)40)31(37-26)16-32-24(10-12-34(41)42)20(6)28(38-32)15-30-22(8-2)18(4)27(36-30)14-29(21)35-25/h7-8,35-38H,1-2,9-16H2,3-6H3,(H,39,40)(H,41,42)	c	C01079	UHSGPDMIQQYNAX-UHFFFAOYSA-N	121893	568.706		-2
	Pseudouridine_5_phosphate	Pseudouridine 5-phosphate	FALSE		C9H13N2O9P	InChI=1S/C9H13N2O9P/c12-5-4(2-19-21(16,17)18)20-7(6(5)13)3-1-10-9(15)11-8(3)14/h1,4-7,12-13H,2H2,(H2,16,17,18)(H2,10,11,14,15)/t4-,5-,6-,7+/m1/s1	c	C01168	MOBMOJGXNHLLIR-GBNDHIKLSA-N	439424	324.181
	Putrescine	Putrescine	FALSE		C4H12N2	InChI=1S/C4H12N2/c5-3-1-2-4-6/h1-6H2	c	C00134	KIDHWZJUCRJVML-UHFFFAOYSA-N	1045	88.1515		2
	Putrescine_b	Putrescine	TRUE		C4H12N2	InChI=1S/C4H12N2/c5-3-1-2-4-6/h1-6H2	b	C00134_b	KIDHWZJUCRJVML-UHFFFAOYSA-N	1045	88.1515		2
	Pyruvate	Pyruvate	FALSE		C3H4O3	InChI=1S/C3H4O3/c1-2(4)3(5)6/h1H3,(H,5,6)	c	C00022	LCTONWCANYUPML-UHFFFAOYSA-N	1060	88.0621		-1
	Pyruvate_b	Pyruvate	TRUE		C3H4O3	InChI=1S/C3H4O3/c1-2(4)3(5)6/h1H3,(H,5,6)	b	C00022_b	LCTONWCANYUPML-UHFFFAOYSA-N	1060	88.0621		-1
	Quinolinate	Quinolinate	FALSE		C7H5NO4	InChI=1S/C7H5NO4/c9-6(10)4-2-1-3-8-5(4)7(11)12/h1-3H,(H,9,10)(H,11,12)	c	C03722	GJAWHXHKYYXBSV-UHFFFAOYSA-N	1066	167.119		-2
	R_1_Aminopropan_2_ol	(R)-1-Aminopropan-2-ol	FALSE		C3H9NO	InChI=1S/C3H9NO/c1-3(5)2-4/h3,5H,2,4H2,1H3/t3-/m1/s1	c	C03194	HXKKHQJGJAFBHI-GSVOUGTGSA-N	439938	75.1097
	R_2_3_Dihydroxy_3_methylbutanoate	(R)-2_3-Dihydroxy-3-methylbutanoate	FALSE		C5H10O4	InChI=1S/C5H10O4/c1-5(2,9)3(6)4(7)8/h3,6,9H,1-2H3,(H,7,8)/t3-/m0/s1	c	C04272	JTEYKUFKXGDTEU-VKHMYHEASA-N	440279	134.131
	R_2_3_Dihydroxy_3_methylpentanoate	(R)-2_3-Dihydroxy-3-methylpentanoate	FALSE		C6H12O4	InChI=1S/C6H12O4/c1-3-6(2,10)4(7)5(8)9/h4,7,10H,3H2,1-2H3,(H,8,9)/t4-,6+/m0/s1	c	C06007	PDGXJDXVGMHUIR-UJURSFKZSA-N	448154	148.157		-1
	R_2_Methylmalate	(R)-2-Methylmalate	FALSE		C5H8O5	InChI=1S/C5H8O5/c1-5(10,4(8)9)2-3(6)7/h10H,2H2,1H3,(H,6,7)(H,8,9)/t5-/m1/s1	c	C02612	XFTRTWQBIOMVPK-RXMQYKEDSA-N	439766	148.114		-2
	R_3_Hydroxy_3_methyl_2_oxopentanoate	(R)-3-Hydroxy-3-methyl-2-oxopentanoate	FALSE		C6H10O4	InChI=1S/C6H10O4/c1-3-6(2,10)4(7)5(8)9/h10H,3H2,1-2H3,(H,8,9)/t6-/m1/s1	c	C14463	YJVOWRAWFXRESP-ZCFIWIBFSA-N	11954026	146.141		-1
	R_3_Hydroxydodecanoyl_acp	(R)-3-Hydroxydodecanoyl-(acp)	FALSE		C12H23O2SR		c	C05757
	R_3_Hydroxyhexanoyl_acp	(R)-3-Hydroxyhexanoyl-(acp)	FALSE		C6H11O2SR		c	C05747
	R_4_Phosphopantothenoyl_L_cysteine	(R)-4-Phosphopantothenoyl-L-cysteine	FALSE		C12H23N2O9PS	InChI=1S/C12H23N2O9PS/c1-12(2,6-23-24(20,21)22)9(16)10(17)13-4-3-8(15)14-7(5-25)11(18)19/h7,9,16,25H,3-6H2,1-2H3,(H,13,17)(H,14,15)(H,18,19)(H2,20,21,22)/t7-,9-/m0/s1	c	C04352	XQYALQVLCNHCFT-CBAPKCEASA-N	440304	402.358		-3
	R_Pantoate	(R)-Pantoate	FALSE		C6H12O4	InChI=1S/C6H12O4/c1-6(2,3-7)4(8)5(9)10/h4,7-8H,3H2,1-2H3,(H,9,10)/t4-/m0/s1	c	C00522	OTOIIPJYVQJATP-BYPYZUCNSA-N	439251	148.157		-1
	Reduced_ferredoxin	Reduced ferredoxin	FALSE				c	C00138
	Reduced_FMN	Reduced FMN	FALSE		C17H23N4O9P	InChI=1S/C17H23N4O9P/c1-7-3-9-10(4-8(7)2)21(15-13(18-9)16(25)20-17(26)19-15)5-11(22)14(24)12(23)6-30-31(27,28)29/h3-4,11-12,14,18,22-24H,5-6H2,1-2H3,(H2,27,28,29)(H2,19,20,25,26)	c	C01847	YTNIXZGTHTVJBW-UHFFFAOYSA-N	711	458.36		-2
	Reduced_plastocyanin_p	Reduced_plastocyanin_p	FALSE				p	C03025
	Reduced_plastocyanin_th	Reduced_plastocyanin_th	FALSE				th	C03025
	Riboflavin	Riboflavin	FALSE		C17H20N4O6	InChI=1S/C17H20N4O6/c1-7-3-9-10(4-8(7)2)21(5-11(23)14(25)12(24)6-22)15-13(18-9)16(26)20-17(27)19-15/h3-4,11-12,14,22-25H,5-6H2,1-2H3,(H,20,26,27)/t11-,12+,14-/m0/s1	c	C00255	AUNGANRZJHBGPY-SCRDCRAPSA-N	493570	376.364		-1
	ribonucleic_acids	RNA biomass precursor	FALSE				c	ribonucleic_acids
	S_1_Pyrroline_5_carboxylate	(S)-1-Pyrroline-5-carboxylate	FALSE		C5H7NO2	InChI=1S/C5H7NO2/c7-5(8)4-2-1-3-6-4/h3-4H,1-2H2,(H,7,8)/t4-/m0/s1	c	C03912	DWAKNKKXGALPNW-BYPYZUCNSA-N	440162	113.115		-1
	S_2_Aceto_2_hydroxybutanoate	(S)-2-Aceto-2-hydroxybutanoate	FALSE		C6H10O4	InChI=1S/C6H10O4/c1-3-6(10,4(2)7)5(8)9/h10H,3H2,1-2H3,(H,8,9)/t6-/m0/s1	c	C06006	VUQLHQFKACOHNZ-LURJTMIESA-N	440875	146.141		-1
	S_2_Acetolactate	(S)-2-Acetolactate	FALSE		C5H8O4	InChI=1S/C5H8O4/c1-3(6)5(2,9)4(7)8/h9H,1-2H3,(H,7,8)/t5-/m0/s1	c	C06010	NMDWGEGFJUBKLB-YFKPBYRVSA-N	440878	132.115
	S_3_Methyl_2_oxopentanoic_acid	(S)-3-Methyl-2-oxopentanoic acid	FALSE		C6H10O3	InChI=1S/C6H10O3/c1-3-4(2)5(7)6(8)9/h4H,3H2,1-2H3,(H,8,9)/t4-/m0/s1	c	C00671	JVQYSWDUAOAHFM-BYPYZUCNSA-N	439286	130.142		-1
	S_4_Amino_5_oxopentanoate	(S)-4-Amino-5-oxopentanoate	FALSE		C5H9NO3	InChI=1S/C5H9NO3/c6-4(3-7)1-2-5(8)9/h3-4H,1-2,6H2,(H,8,9)/t4-/m0/s1	c	C03741	MPUUQNGXJSEWTF-BYPYZUCNSA-N	129297	131.13		0
	S_Adenosyl_4_methylthio_2_oxobutanoate	S-Adenosyl-4-methylthio-2-oxobutanoate	FALSE		C15H20N5O6S	InChI=1S/C15H19N5O6S/c1-27(3-2-7(21)15(24)25)4-8-10(22)11(23)14(26-8)20-6-19-9-12(16)17-5-18-13(9)20/h5-6,8,10-11,14,22-23H,2-4H2,1H3,(H2-,16,17,18,24,25)/p+1/t8-,10-,11-,14-,27?/m1/s1	c	C04425	UOKVQQMBGVMXPU-CJPDYEHRSA-O	440336	398.414
	S_Adenosyl_4_methylthio_2_oxobutanoate_b	S-Adenosyl-4-methylthio-2-oxobutanoate	TRUE		C15H20N5O6S	InChI=1S/C15H19N5O6S/c1-27(3-2-7(21)15(24)25)4-8-10(22)11(23)14(26-8)20-6-19-9-12(16)17-5-18-13(9)20/h5-6,8,10-11,14,22-23H,2-4H2,1H3,(H2-,16,17,18,24,25)/p+1/t8-,10-,11-,14-,27?/m1/s1	b	C04425	UOKVQQMBGVMXPU-CJPDYEHRSA-O	440336	398.414
	S_Adenosyl_4_methylthio_2_oxobutanoate_e	S-Adenosyl-4-methylthio-2-oxobutanoate	FALSE		C15H20N5O6S	InChI=1S/C15H19N5O6S/c1-27(3-2-7(21)15(24)25)4-8-10(22)11(23)14(26-8)20-6-19-9-12(16)17-5-18-13(9)20/h5-6,8,10-11,14,22-23H,2-4H2,1H3,(H2-,16,17,18,24,25)/p+1/t8-,10-,11-,14-,27?/m1/s1	e	C04425	UOKVQQMBGVMXPU-CJPDYEHRSA-O	440336	398.414
	S_Adenosyl_L_homocysteine	S-Adenosyl-L-homocysteine	FALSE		C14H20N6O5S	InChI=1S/C14H20N6O5S/c15-6(14(23)24)1-2-26-3-7-9(21)10(22)13(25-7)20-5-19-8-11(16)17-4-18-12(8)20/h4-7,9-10,13,21-22H,1-3,15H2,(H,23,24)(H2,16,17,18)/t6-,7+,9+,10+,13+/m0/s1	c	C00021	ZJUKTBDSGOFHSH-WFMPWKQPSA-N	439155	384.411		0
	S_Adenosyl_L_homocysteine_b	S-Adenosyl-L-homocysteine	TRUE		C14H20N6O5S	InChI=1S/C14H20N6O5S/c15-6(14(23)24)1-2-26-3-7-9(21)10(22)13(25-7)20-5-19-8-11(16)17-4-18-12(8)20/h4-7,9-10,13,21-22H,1-3,15H2,(H,23,24)(H2,16,17,18)/t6-,7+,9+,10+,13+/m0/s1	b	C00021	ZJUKTBDSGOFHSH-WFMPWKQPSA-N	439155	384.411		0
	S_Adenosyl_L_methionine	S-Adenosyl-L-methionine	FALSE		C15H22N6O5S	InChI=1S/C15H22N6O5S/c1-27(3-2-7(16)15(24)25)4-8-10(22)11(23)14(26-8)21-6-20-9-12(17)18-5-19-13(9)21/h5-8,10-11,14,22-23H,2-4,16H2,1H3,(H2-,17,18,19,24,25)/t7-,8+,10+,11+,14+,27?/m0/s1	c	C00019	MEFKEPWMEQBLKI-AIRLBKTGSA-N	34755	398.437		1
	S_Adenosyl_L_methionine_b	S-Adenosyl-L-methionine	TRUE		C15H22N6O5S	InChI=1S/C15H22N6O5S/c1-27(3-2-7(16)15(24)25)4-8-10(22)11(23)14(26-8)21-6-20-9-12(17)18-5-19-13(9)21/h5-8,10-11,14,22-23H,2-4,16H2,1H3,(H2-,17,18,19,24,25)/t7-,8+,10+,11+,14+,27?/m0/s1	b	C00019	MEFKEPWMEQBLKI-AIRLBKTGSA-N	34755	398.437		1
	S_Adenosylmethioninamine	S-Adenosylmethioninamine	FALSE		C14H23N6O3S	InChI=1S/C14H23N6O3S/c1-24(4-2-3-15)5-8-10(21)11(22)14(23-8)20-7-19-9-12(16)17-6-18-13(9)20/h6-8,10-11,14,21-22H,2-5,15H2,1H3,(H2,16,17,18)/q+1/t8-,10-,11-,14-,24?/m1/s1	c	C01137	ZUNBITIXDCPNSD-LSRJEVITSA-N	439415	355.435		2
	S_Aminomethyldihydrolipoylprotein	S-Aminomethyldihydrolipoylprotein	FALSE		C9H19N2OS2R		c	C01242
	S_Dihydroorotate	(S)-Dihydroorotate	FALSE		C5H6N2O4	InChI=1S/C5H6N2O4/c8-3-1-2(4(9)10)6-5(11)7-3/h2H,1H2,(H,9,10)(H2,6,7,8,11)/t2-/m0/s1	c	C00337	UFIVEPVSAGBUSI-REOHCLBHSA-N	439216	158.112		-1
	S_Malate	(S)-Malate	FALSE		C4H6O5	InChI=1S/C4H6O5/c5-2(4(8)9)1-3(6)7/h2,5H,1H2,(H,6,7)(H,8,9)/t2-/m0/s1	c	C00149	BJEPYKJPYRNKOW-REOHCLBHSA-N	222656	134.087		-2
	S_Methyl_5_thio_D_ribose	S-Methyl-5-thio-D-ribose	FALSE		C6H12O4S	InChI=1S/C6H12O4S/c1-11-2-3-4(7)5(8)6(9)10-3/h3-9H,2H2,1H3/t3-,4-,5-,6+/m1/s1	c	C03089	OLVVOVIFTBSBBH-KAZBKCHUSA-N	5987	180.046
	S_Methyl_5_thio_D_ribose_1_phosphate_b	S-Methyl-5-thio-D-ribose 1-phosphate	TRUE		C6H13O7PS	InChI=1S/C6H13O7PS/c1-15-2-3-4(7)5(8)6(12-3)13-14(9,10)11/h3-8H,2H2,1H3,(H2,9,10,11)/t3-,4-,5-,6-/m1/s1	b	C04188	JTFITTQBRJDSTL-KVTDHHQDSA-N	11988266	260.202		-2
	S_Methyl_5_thio_D_ribose_b	S-Methyl-5-thio-D-ribose	TRUE		C6H12O4S	InChI=1S/C6H12O4S/c1-11-2-3-4(7)5(8)6(9)10-3/h3-9H,2H2,1H3/t3-,4-,5-,6+/m1/s1	b	C03089	OLVVOVIFTBSBBH-KAZBKCHUSA-N	5987	180.046
	S_Methyl_5_thio_D_ribose_e	S-Methyl-5-thio-D-ribose	FALSE		C6H12O4S	InChI=1S/C6H12O4S/c1-11-2-3-4(7)5(8)6(9)10-3/h3-9H,2H2,1H3/t3-,4-,5-,6+/m1/s1	e	C03089	OLVVOVIFTBSBBH-KAZBKCHUSA-N	5987	180.046
	Sedoheptulose_1_7_bisphosphate	Sedoheptulose 1_7-bisphosphate	FALSE		C7H16O13P2	InChI=1S/C7H16O13P2/c8-3(1-19-21(13,14)15)5(10)7(12)6(11)4(9)2-20-22(16,17)18/h3,5-8,10-12H,1-2H2,(H2,13,14,15)(H2,16,17,18)/t3-,5-,6-,7-/m1/s1	c	C00447	OKHXOUGRECCASI-SHUUEZRQSA-N	164735	370.142		-4
	Sedoheptulose_7_phosphate	Sedoheptulose 7-phosphate	FALSE		C7H15O10P	InChI=1S/C7H15O10P/c8-1-3(9)5(11)7(13)6(12)4(10)2-17-18(14,15)16/h4-8,10-13H,1-2H2,(H2,14,15,16)/t4-,5-,6-,7+/m1/s1	c	C05382	JDTUMPKOJBQPKX-GBNDHIKLSA-N	165007	290.162		-2
	Selenate	Selenate	FALSE		H2O4Se	InChI=1S/H2O4Se/c1-5(2,3)4/h(H2,1,2,3,4)	c	C05697	QYHFIVBSNOWOCQ-UHFFFAOYSA-N	1089	144.974
	Selenate_b	Selenate	TRUE		H2O4Se	InChI=1S/H2O4Se/c1-5(2,3)4/h(H2,1,2,3,4)	b	C05697_b	QYHFIVBSNOWOCQ-UHFFFAOYSA-N	1089	144.974
	Selenate_e	Selenate	FALSE		H2O4Se	InChI=1S/H2O4Se/c1-5(2,3)4/h(H2,1,2,3,4)	e	C05697_e	QYHFIVBSNOWOCQ-UHFFFAOYSA-N	1089	144.974
	Selenite	Selenite	FALSE		H2O3Se	InChI=1S/H2O3Se/c1-4(2)3/h(H2,1,2,3)/p-2	c	C05684	MCAHWIHFGHIESP-UHFFFAOYSA-L	1090	126.958
	Selenite_b	Selenite	TRUE		H2O3Se	InChI=1S/H2O3Se/c1-4(2)3/h(H2,1,2,3)/p-2	b	C05684_b	MCAHWIHFGHIESP-UHFFFAOYSA-L	1090	126.958
	Selenohomocysteine	Selenohomocysteine	FALSE		C4H9NO2Se	InChI=1S/C4H9NO2Se/c5-3(1-2-8)4(6)7/h3,8H,1-2,5H2,(H,6,7)/t3-/m0/s1	c	C05698	RCWCGLALNCIQNM-VKHMYHEASA-N	49787004	182.08
	Selenomethionyl_tRNAMet	Selenomethionyl-tRNA(Met)	FALSE		C20H34NO17P2SeR		c	C05336
	Selenophosphoric_acid	Selenophosphoric acid	FALSE		H3O3PSe	InChI=1S/H3O3PSe/c1-4(2,3)5/h(H3,1,2,3,5)	c	C05172	JRPHGDYSKGJTKZ-UHFFFAOYSA-N	1092	160.956
	Shikimate	Shikimate	FALSE		C7H10O5	InChI=1S/C7H10O5/c8-4-1-3(7(11)12)2-5(9)6(4)10/h1,4-6,8-10H,2H2,(H,11,12)/t4-,5-,6-/m1/s1	c	C00493	JXOHGGNKMLTUBP-HSUXUTPPSA-N	8742	174.151		-1
	Shikimate_3_phosphate	Shikimate 3-phosphate	FALSE		C7H11O8P	InChI=1S/C7H11O8P/c8-4-1-3(7(10)11)2-5(6(4)9)15-16(12,13)14/h2,4-6,8-9H,1H2,(H,10,11)(H2,12,13,14)/t4-,5-,6+/m1/s1	c	C03175	QYOJSKGCWNAKGW-PBXRRBTRSA-N	121947	254.131		-3
	Siroheme_b	Siroheme	TRUE		C42H46FeN4O16	InChI=1S/C42H46N4O16.Fe/c1-41(17-39(59)60)23(5-9-35(51)52)29-14-27-21(11-37(55)56)19(3-7-33(47)48)25(43-27)13-26-20(4-8-34(49)50)22(12-38(57)58)28(44-26)15-31-42(2,18-40(61)62)24(6-10-36(53)54)30(46-31)16-32(41)45-29;/h13-16,23-24H,3-12,17-18H2,1-2H3,(H10,43,44,45,46,47,48,49,50,51,52,53,54,55,56,57,58,59,60,61,62);/q;+2/p-2/t23-,24-,41+,42+;/m1./s1	b	C00748	DLKSSIHHLYNIKN-QIISWYHFSA-L	439303	916.661
	sn_Glycerol_3_phosphate	sn-Glycerol 3-phosphate	FALSE		C3H9O6P	InChI=1S/C3H9O6P/c4-1-3(5)2-9-10(6,7)8/h3-5H,1-2H2,(H2,6,7,8)/t3-/m1/s1	c	C00093	AWUCVROLDVIAJX-GSVOUGTGSA-N	439162	172.074		-2
	sn_Glycerol_3_phosphate_b	sn-Glycerol 3-phosphate	TRUE		C3H9O6P	InChI=1S/C3H9O6P/c4-1-3(5)2-9-10(6,7)8/h3-5H,1-2H2,(H2,6,7,8)/t3-/m1/s1	b	C00093	AWUCVROLDVIAJX-GSVOUGTGSA-N	439162	172.074		-2
	sn_Glycerol_3_phosphate_e	sn-Glycerol 3-phosphate	FALSE		C3H9O6P	InChI=1S/C3H9O6P/c4-1-3(5)2-9-10(6,7)8/h3-5H,1-2H2,(H2,6,7,8)/t3-/m1/s1	e	C00093	AWUCVROLDVIAJX-GSVOUGTGSA-N	439162	172.074		-2
	Sodium_cation	Na+	FALSE				c	C01330			22.9898		1
	Sodium_cation_b	Na+	TRUE				b	C01330_b			22.9898		1
	Sodium_cation_e	Na+	FALSE				e	C01330_e			22.9898		1
	Spermidine	Spermidine	FALSE		C7H19N3	InChI=1S/C7H19N3/c8-4-1-2-6-10-7-3-5-9/h10H,1-9H2	c	C00315	ATHGHQPFGPMSJY-UHFFFAOYSA-N	1102	145.246		3
	Spermine	Spermine	FALSE		C10H26N4	InChI=1S/C10H26N4/c11-5-3-9-13-7-1-2-8-14-10-4-6-12/h13-14H,1-12H2	c	C00750	PFNFFQXMRSDOHW-UHFFFAOYSA-N	1103	202.34		4
	Spermine_b	Spermine	TRUE		C10H26N4	InChI=1S/C10H26N4/c11-5-3-9-13-7-1-2-8-14-10-4-6-12/h13-14H,1-12H2	b	C00750_b	PFNFFQXMRSDOHW-UHFFFAOYSA-N	1103	202.34		4
	Spermine_e	Spermine	FALSE		C10H26N4	InChI=1S/C10H26N4/c11-5-3-9-13-7-1-2-8-14-10-4-6-12/h13-14H,1-12H2	e	C00750_e	PFNFFQXMRSDOHW-UHFFFAOYSA-N	1103	202.34		4
	Strontium_cation	Strontium cation	FALSE		Sr	InChI=1S/Sr/q+2	c	C13884	PWYYWQHXAPXYMF-UHFFFAOYSA-N	854129	87.62		2
	Strontium_cation_b	Strontium cation	TRUE		Sr	InChI=1S/Sr/q+2	b	C13884	PWYYWQHXAPXYMF-UHFFFAOYSA-N	854129	87.62		2
	Strontium_cation_e	Strontium cation	FALSE		Sr	InChI=1S/Sr/q+2	e	C13884	PWYYWQHXAPXYMF-UHFFFAOYSA-N	854129	87.62		2
	Succinate	Succinate	FALSE		C4H6O4	InChI=1S/C4H6O4/c5-3(6)1-2-4(7)8/h1-2H2,(H,5,6)(H,7,8)	c	C00042	KDYFGRWQOYBRFD-UHFFFAOYSA-N	1110	118.088		-2
	Sucrose	Sucrose	FALSE		C12H22O11	InChI=1S/C12H22O11/c13-1-4-6(16)8(18)9(19)11(21-4)23-12(3-15)10(20)7(17)5(2-14)22-12/h4-11,13-20H,1-3H2/t4-,5-,6-,7-,8+,9-,10+,11-,12+/m1/s1	c	C00089	CZMRCDWAGMRECN-UGDNZRGBSA-N	5988	342.296		0
	Sucrose_6_phosphate	Sucrose 6-phosphate	FALSE		C12H23O14P	InChI=1S/C12H23O14P/c13-1-4-6(15)8(17)9(18)11(24-4)26-12(3-14)10(19)7(16)5(25-12)2-23-27(20,21)22/h4-11,13-19H,1-3H2,(H2,20,21,22)/t4-,5-,6-,7-,8+,9-,10+,11-,12+/m1/s1	c	C02591	PJTTXANTBQDXME-UGDNZRGBSA-N	439762	422.276		-2
	Sulfate	Sulfate	FALSE		H2O4S	InChI=1S/H2O4S/c1-5(2,3)4/h(H2,1,2,3,4)	c	C00059	QAOWNCQODCNURD-UHFFFAOYSA-N	1118	98.078		-2
	Sulfate_b	Sulfate	TRUE		H2O4S	InChI=1S/H2O4S/c1-5(2,3)4/h(H2,1,2,3,4)	b	C00059_b	QAOWNCQODCNURD-UHFFFAOYSA-N	1118	98.078		-2
	Sulfate_e	Sulfate	FALSE		H2O4S	InChI=1S/H2O4S/c1-5(2,3)4/h(H2,1,2,3,4)	e	C00059_e	QAOWNCQODCNURD-UHFFFAOYSA-N	1118	98.078		-2
	Sulfite	Sulfite	FALSE		H2O3S	InChI=1S/H2O3S/c1-4(2)3/h(H2,1,2,3)	c	C00094	LSNNMFCWUKXFEE-UHFFFAOYSA-N	1100	82.079		-1
	Sulfoquinovosyldiacylglycerol	Sulfoquinovosyldiacylglycerol (SQDG)	FALSE		C11H16O12S		c	C13508		586228	340.239
	Sulfur_donor_b	Sulfur donor	TRUE				b	C17023
	Superoxide_anion	Superoxide anion	FALSE		O2	InChI=1S/HO2/c1-2/h1H/p-1	c	C00704	OUUQCZGPVNCOIJ-UHFFFAOYSA-M	5359597	31.9988		-1
	Tetradecanoic_acid	Tetradecanoic acid	FALSE		C14H28O2	InChI=1S/C14H28O2/c1-2-3-4-5-6-7-8-9-10-11-12-13-14(15)16/h2-13H2,1H3,(H,15,16)	c	C06424	TUNFSRHWOTWDNC-UHFFFAOYSA-N	11005	228.371
	Tetradecanoyl_acp	Tetradecanoyl-(acp)	FALSE		C14H27OSR		c	C05761					0
	Tetrahydrofolate	Tetrahydrofolate	FALSE		C19H23N7O6	InChI=1S/C19H23N7O6/c20-19-25-15-14(17(30)26-19)23-11(8-22-15)7-21-10-3-1-9(2-4-10)16(29)24-12(18(31)32)5-6-13(27)28/h1-4,11-12,21,23H,5-8H2,(H,24,29)(H,27,28)(H,31,32)(H4,20,22,25,26,30)/t11?,12-/m0/s1	c	C00101	MSTNYGQPCMXVAQ-KIYNQFGBSA-N	91443	445.429		-2
	Tetrahydrofolate_b	Tetrahydrofolate	TRUE		C19H23N7O6	InChI=1S/C19H23N7O6/c20-19-25-15-14(17(30)26-19)23-11(8-22-15)7-21-10-3-1-9(2-4-10)16(29)24-12(18(31)32)5-6-13(27)28/h1-4,11-12,21,23H,5-8H2,(H,24,29)(H,27,28)(H,31,32)(H4,20,22,25,26,30)/t11?,12-/m0/s1	b	C00101	MSTNYGQPCMXVAQ-KIYNQFGBSA-N	91443	445.429		-2
	THF_L_glutamate	THF-L-glutamate	FALSE		C24H30N8O9	InChI=1S/C24H30N8O9/c25-24-31-19-18(21(37)32-24)28-13(10-27-19)9-26-12-3-1-11(2-4-12)20(36)30-15(23(40)41)5-7-16(33)29-14(22(38)39)6-8-17(34)35/h1-4,13-15,26,28H,5-10H2,(H,29,33)(H,30,36)(H,34,35)(H,38,39)(H,40,41)(H4,25,27,31,32,37)	c	C09332	ZAOGJXDWOQXFBW-UHFFFAOYSA-N	442163	574.543
	THF_polyglutamate	THF-polyglutamate	FALSE		C29H37N9O12	InChI=1S/C24H30N8O9/c25-24-31-19-18(21(37)32-24)28-13(10-27-19)9-26-12-3-1-11(2-4-12)20(36)30-15(23(40)41)5-7-16(33)29-14(22(38)39)6-8-17(34)35/h1-4,13-15,26,28H,5-10H2,(H,29,33)(H,30,36)(H,34,35)(H,38,39)(H,40,41)(H4,25,27,31,32,37)	c	C03541	ZAOGJXDWOQXFBW-UHFFFAOYSA-N	442163	574.543
	THF_polyglutamate_b	THF-polyglutamate	TRUE		C29H37N9O12	InChI=1S/C24H30N8O9/c25-24-31-19-18(21(37)32-24)28-13(10-27-19)9-26-12-3-1-11(2-4-12)20(36)30-15(23(40)41)5-7-16(33)29-14(22(38)39)6-8-17(34)35/h1-4,13-15,26,28H,5-10H2,(H,29,33)(H,30,36)(H,34,35)(H,38,39)(H,40,41)(H4,25,27,31,32,37)	b	C03541	ZAOGJXDWOQXFBW-UHFFFAOYSA-N	442163	574.543
	THF_polyglutamate_e	THF-polyglutamate	FALSE		C29H37N9O12	InChI=1S/C24H30N8O9/c25-24-31-19-18(21(37)32-24)28-13(10-27-19)9-26-12-3-1-11(2-4-12)20(36)30-15(23(40)41)5-7-16(33)29-14(22(38)39)6-8-17(34)35/h1-4,13-15,26,28H,5-10H2,(H,29,33)(H,30,36)(H,34,35)(H,38,39)(H,40,41)(H4,25,27,31,32,37)	e	C03541	ZAOGJXDWOQXFBW-UHFFFAOYSA-N	442163	574.543
	Thiamin_diphosphate	Thiamin diphosphate	FALSE		C12H19N4O7P2S	InChI=1S/C12H18N4O7P2S/c1-8-11(3-4-22-25(20,21)23-24(17,18)19)26-7-16(8)6-10-5-14-9(2)15-12(10)13/h5,7H,3-4,6H2,1-2H3,(H4-,13,14,15,17,18,19,20,21)/p+1	c	C00068	AYEKOFBPNLCAJY-UHFFFAOYSA-O	1132	425.314		-1
	Thiamin_diphosphate_b	Thiamin diphosphate	TRUE		C12H19N4O7P2S	InChI=1S/C12H18N4O7P2S/c1-8-11(3-4-22-25(20,21)23-24(17,18)19)26-7-16(8)6-10-5-14-9(2)15-12(10)13/h5,7H,3-4,6H2,1-2H3,(H4-,13,14,15,17,18,19,20,21)/p+1	b	C00068	AYEKOFBPNLCAJY-UHFFFAOYSA-O	1132	425.314		-1
	Thiamin_diphosphate_e	Thiamin diphosphate	FALSE		C12H19N4O7P2S	InChI=1S/C12H18N4O7P2S/c1-8-11(3-4-22-25(20,21)23-24(17,18)19)26-7-16(8)6-10-5-14-9(2)15-12(10)13/h5,7H,3-4,6H2,1-2H3,(H4-,13,14,15,17,18,19,20,21)/p+1	e	C00068	AYEKOFBPNLCAJY-UHFFFAOYSA-O	1132	425.314		-1
	Thiamin_monophosphate	Thiamin monophosphate	FALSE		C12H18N4O4PS	InChI=1S/C12H17N4O4PS/c1-8-11(3-4-20-21(17,18)19)22-7-16(8)6-10-5-14-9(2)15-12(10)13/h5,7H,3-4,6H2,1-2H3,(H3-,13,14,15,17,18,19)/p+1	c	C01081	HZSAJDVWZRBGIF-UHFFFAOYSA-O	1131	345.334		-1
	Thiamine	Thiamine	FALSE		C12H17N4OS	InChI=1S/C12H17N4OS/c1-8-11(3-4-17)18-7-16(8)6-10-5-14-9(2)15-12(10)13/h5,7,17H,3-4,6H2,1-2H3,(H2,13,14,15)/q+1	c	C00378	JZRWCGZRTZMZEH-UHFFFAOYSA-N	1130	265.354
	Thioredoxin	Thioredoxin	FALSE		C10H14N4O4S2R4		c	C00342
	Thioredoxin_b	Thioredoxin	TRUE		C10H14N4O4S2R4		b	C00342
	Thioredoxin_disulfide	Thioredoxin disulfide	FALSE		C10H12N4O4S2R4		c	C00343
	Thioredoxin_e	Thioredoxin	FALSE		C10H14N4O4S2R4		e	C00342
	Thiosulfate	Thiosulfate	FALSE		HO3S2	InChI=1S/H2O3S2/c1-5(2,3)4/h(H2,1,2,3,4)/p-1	c	C00320	DHCDFWKWKRSZHF-UHFFFAOYSA-M	439208	113.137
	Thiosulfate_b	Thiosulfate	TRUE		HO3S2	InChI=1S/H2O3S2/c1-5(2,3)4/h(H2,1,2,3,4)/p-1	b	C00320	DHCDFWKWKRSZHF-UHFFFAOYSA-M	439208	113.137
	Thiosulfate_e	Thiosulfate	FALSE		HO3S2	InChI=1S/H2O3S2/c1-5(2,3)4/h(H2,1,2,3,4)/p-1	e	C00320	DHCDFWKWKRSZHF-UHFFFAOYSA-M	439208	113.137
	Thymidine	Thymidine	FALSE		C10H14N2O5	InChI=1S/C10H14N2O5/c1-5-3-12(10(16)11-9(5)15)8-2-6(14)7(4-13)17-8/h3,6-8,13-14H,2,4H2,1H3,(H,11,15,16)/t6-,7+,8+/m0/s1	c	C00214	IQFYYKKMVGJFEH-XLPZGREQSA-N	5789	242.229
	Thymidine_b	Thymidine	TRUE		C10H14N2O5	InChI=1S/C10H14N2O5/c1-5-3-12(10(16)11-9(5)15)8-2-6(14)7(4-13)17-8/h3,6-8,13-14H,2,4H2,1H3,(H,11,15,16)/t6-,7+,8+/m0/s1	b	C00214_b	IQFYYKKMVGJFEH-XLPZGREQSA-N	5789	242.229
	trans_Dec_2_enoyl_acp	trans-Dec-2-enoyl-(acp)	FALSE		C10H17OSR		c	C05754
	trans_Dodec_2_enoyl_acp	trans-Dodec-2-enoyl-(acp)	FALSE		C12H21OSR		c	C05758
	trans_Hex_2_enoyl_acp	trans-Hex-2-enoyl-(acp)	FALSE		C6H9OSR		c	C05748
	trans_Hexadec_2_enoyl_acp	trans-Hexadec-2-enoyl-(acp)	FALSE		C16H29OSR		c	C05763
	trans_Oct_2_enoyl_acp	trans-Oct-2-enoyl-(acp)	FALSE		C8H13OSR		c	C05751
	trans_Tetradec_2_enoyl_acp	trans-Tetradec-2-enoyl-(acp)	FALSE		C14H25OSR		c	C05760
	trans_trans_Farnesyl_diphosphate	trans_trans-Farnesyl diphosphate	FALSE		C15H28O7P2	InChI=1S/C15H28O7P2/c1-13(2)7-5-8-14(3)9-6-10-15(4)11-12-21-24(19,20)22-23(16,17)18/h7,9,11H,5-6,8,10,12H2,1-4H3,(H,19,20)(H2,16,17,18)/b14-9+,15-11+	c	C00448	VWFJDQUYCIWHTN-YFVJMOTDSA-N	445713	382.326		-2
	Triphosphate	Triphosphate	FALSE		H5O10P3	InChI=1S/H5O10P3/c1-11(2,3)9-13(7,8)10-12(4,5)6/h(H,7,8)(H2,1,2,3)(H2,4,5,6)	c	C00536	UNXRWKVEANCORM-UHFFFAOYSA-N	983	257.955		-3
	tRNA	tRNA	FALSE		C15H25O16P2R		c	C00066
	tRNA_b	tRNA	TRUE		C15H25O16P2R		b	C00066
	tRNA_e	tRNA	FALSE		C15H25O16P2R		e	C00066
	UDP	UDP	FALSE		C9H14N2O12P2	InChI=1S/C9H14N2O12P2/c12-5-1-2-11(9(15)10-5)8-7(14)6(13)4(22-8)3-21-25(19,20)23-24(16,17)18/h1-2,4,6-8,13-14H,3H2,(H,19,20)(H,10,12,15)(H2,16,17,18)/t4-,6-,7-,8-/m1/s1	c	C00015	XCCTYIAWTASOJW-XVFCMESISA-N	6031	404.161		-2
	UDP_2_3_bis3_hydroxytetradecanoylglucosamine	UDP-2_3-bis(3-hydroxytetradecanoyl)glucosamine	FALSE		C43H77N3O20P2	InChI=1S/C43H77N3O20P2/c1-3-5-7-9-11-13-15-17-19-21-29(48)25-34(51)44-36-40(64-35(52)26-30(49)22-20-18-16-14-12-10-8-6-4-2)38(54)31(27-47)63-42(36)65-68(59,60)66-67(57,58)61-28-32-37(53)39(55)41(62-32)46-24-23-33(50)45-43(46)56/h23-24,29-32,36-42,47-49,53-55H,3-22,25-28H2,1-2H3,(H,44,51)(H,57,58)(H,59,60)(H,45,50,56)/t29-,30-,31-,32-,36-,37-,38-,39-,40-,41-,42-/m1/s1	c	C04652	KOJCFMYSTWNMQW-RUAJDYCTSA-N	25203769	1018.03		-2
	UDP_3_O_3_hydroxytetradecanoyl_D_glucosamine	UDP-3-O-(3-hydroxytetradecanoyl)-D-glucosamine	FALSE		C29H51N3O18P2	InChI=1S/C29H51N3O18P2/c1-2-3-4-5-6-7-8-9-10-11-17(34)14-21(36)48-26-22(30)28(47-18(15-33)24(26)38)49-52(43,44)50-51(41,42)45-16-19-23(37)25(39)27(46-19)32-13-12-20(35)31-29(32)40/h12-13,17-19,22-28,33-34,37-39H,2-11,14-16,30H2,1H3,(H,41,42)(H,43,44)(H,31,35,40)/t17-,18-,19-,22-,23-,24-,25-,26-,27-,28-/m1/s1	c	C06022	ZFPNNOXCEDQJQS-SSVOXRMNSA-N	25201749	791.672		-2
	UDP_3_O_3_hydroxytetradecanoyl_N_acetylglucosamine	UDP-3-O-(3-hydroxytetradecanoyl)-N-acetylglucosamine	FALSE		C31H53N3O19P2	InChI=1S/C31H53N3O19P2/c1-3-4-5-6-7-8-9-10-11-12-19(37)15-23(39)51-28-24(32-18(2)36)30(50-20(16-35)26(28)41)52-55(46,47)53-54(44,45)48-17-21-25(40)27(42)29(49-21)34-14-13-22(38)33-31(34)43/h13-14,19-21,24-30,35,37,40-42H,3-12,15-17H2,1-2H3,(H,32,36)(H,44,45)(H,46,47)(H,33,38,43)/t19-,20-,21-,24-,25-,26-,27-,28-,29-,30-/m1/s1	c	C04738	TZSJGZGYQDNRRX-MPLCHSTDSA-N	194791	833.709		-2
	UDP_6_sulfoquinovose	UDP-6-sulfoquinovose	FALSE		C15H24N2O19P2S	InChI=1S/C15H24N2O19P2S/c18-7-1-2-17(15(24)16-7)13-11(22)8(19)5(33-13)3-32-37(25,26)36-38(27,28)35-14-12(23)10(21)9(20)6(34-14)4-39(29,30)31/h1-2,5-6,8-14,19-23H,3-4H2,(H,25,26)(H,27,28)(H,16,18,24)(H,29,30,31)/t5-,6-,8-,9-,10+,11-,12-,13-,14-/m1/s1	c	C11521	FQANCGQCBCUSMI-JZMIEXBBSA-N	443244	630.366		-3
	UDP_alpha_D_galactose	UDP-alpha-D-galactose	FALSE		C15H24N2O17P2	InChI=1S/C15H24N2O17P2/c18-3-5-8(20)10(22)12(24)14(32-5)33-36(28,29)34-35(26,27)30-4-6-9(21)11(23)13(31-6)17-2-1-7(19)16-15(17)25/h1-2,5-6,8-14,18,20-24H,3-4H2,(H,26,27)(H,28,29)(H,16,19,25)/t5-,6-,8+,9-,10+,11-,12-,13?,14-/m1/s1	c	C00052	HSCJRCZFDFQWRP-WBRQRZOHSA-N	23724458	566.302		-2
	UDP_D_galacturonate	UDP-D-galacturonate;	FALSE		C15H22N2O18P2	InChI=1S/C15H22N2O18P2/c18-5-1-2-17(15(26)16-5)12-9(22)6(19)4(32-12)3-31-36(27,28)35-37(29,30)34-14-10(23)7(20)8(21)11(33-14)13(24)25/h1-2,4,6-12,14,19-23H,3H2,(H,24,25)(H,27,28)(H,29,30)(H,16,18,26)/t4-,6-,7+,8-,9-,10-,11+,12-,14-/m1/s1	c	C00617	HDYANYHVCAPMJV-GXNRKQDOSA-N	3891	580.285
	UDP_glucose	UDP-glucose	FALSE		C15H24N2O17P2	InChI=1S/C15H24N2O17P2/c18-3-5-8(20)10(22)12(24)14(32-5)33-36(28,29)34-35(26,27)30-4-6-9(21)11(23)13(31-6)17-2-1-7(19)16-15(17)25/h1-2,5-6,8-14,18,20-24H,3-4H2,(H,26,27)(H,28,29)(H,16,19,25)/t5-,6-,8-,9-,10+,11-,12-,13-,14-/m1/s1	c	C00029	HSCJRCZFDFQWRP-JZMIEXBBSA-N	8629	566.302		-2
	UDP_glucuronate	UDP-glucuronate	FALSE		C15H22N2O18P2	InChI=1S/C15H22N2O18P2/c18-5-1-2-17(15(26)16-5)12-9(22)6(19)4(32-12)3-31-36(27,28)35-37(29,30)34-14-10(23)7(20)8(21)11(33-14)13(24)25/h1-2,4,6-12,14,19-23H,3H2,(H,24,25)(H,27,28)(H,29,30)(H,16,18,26)/t4-,6-,7+,8+,9-,10-,11+,12-,14-/m1/s1	c	C00167	HDYANYHVCAPMJV-LXQIFKJMSA-N	17473	580.285
	UDP_N_acetyl_3_1_carboxyvinyl_D_glucosamine	UDP-N-acetyl-3-(1-carboxyvinyl)-D-glucosamine	FALSE		C20H29N3O19P2	InChI=1S/C20H29N3O19P2/c1-7(18(30)31)38-16-12(21-8(2)25)19(40-9(5-24)14(16)28)41-44(35,36)42-43(33,34)37-6-10-13(27)15(29)17(39-10)23-4-3-11(26)22-20(23)32/h3-4,9-10,12-17,19,24,27-29H,1,5-6H2,2H3,(H,21,25)(H,30,31)(H,33,34)(H,35,36)(H,22,26,32)/t9-,10-,12-,13-,14-,15-,16-,17-,19-/m1/s1	c	C04631	BEGZZYPUNCJHKP-DBYWSUQTSA-N	172502	677.4		-3
	UDP_N_acetyl_alpha_D_glucosamine	UDP-N-acetyl-alpha-D-glucosamine	FALSE		C17H27N3O17P2	InChI=1S/C17H27N3O17P2/c1-6(22)18-10-13(26)11(24)7(4-21)35-16(10)36-39(31,32)37-38(29,30)33-5-8-12(25)14(27)15(34-8)20-3-2-9(23)19-17(20)28/h2-3,7-8,10-16,21,24-27H,4-5H2,1H3,(H,18,22)(H,29,30)(H,31,32)(H,19,23,28)/t7-,8-,10-,11-,12-,13-,14-,15-,16-/m1/s1	c	C00043	LFTYTUAZOPRMMI-CFRASDGPSA-N	445675	607.354		-2
	UDP_N_acetylmuramate	UDP-N-acetylmuramate	FALSE		C20H31N3O19P2	InChI=1S/C20H31N3O19P2/c1-7(18(30)31)38-16-12(21-8(2)25)19(40-9(5-24)14(16)28)41-44(35,36)42-43(33,34)37-6-10-13(27)15(29)17(39-10)23-4-3-11(26)22-20(23)32/h3-4,7,9-10,12-17,19,24,27-29H,5-6H2,1-2H3,(H,21,25)(H,30,31)(H,33,34)(H,35,36)(H,22,26,32)/t7-,9-,10-,12-,13-,14-,15-,16-,17-,19-/m1/s1	c	C01050	NQBRVZNDBBMBLJ-MQTLHLSBSA-N	11006912	679.416		-3
	UDP_N_acetylmuramate_b	UDP-N-acetylmuramate	TRUE		C20H31N3O19P2	InChI=1S/C20H31N3O19P2/c1-7(18(30)31)38-16-12(21-8(2)25)19(40-9(5-24)14(16)28)41-44(35,36)42-43(33,34)37-6-10-13(27)15(29)17(39-10)23-4-3-11(26)22-20(23)32/h3-4,7,9-10,12-17,19,24,27-29H,5-6H2,1-2H3,(H,21,25)(H,30,31)(H,33,34)(H,35,36)(H,22,26,32)/t7-,9-,10-,12-,13-,14-,15-,16-,17-,19-/m1/s1	b	C01050	NQBRVZNDBBMBLJ-MQTLHLSBSA-N	11006912	679.416		-3
	UDP_N_acetylmuramoyl_L_alanine	UDP-N-acetylmuramoyl-L-alanine	FALSE		C23H36N4O20P2	InChI=1S/C23H36N4O20P2/c1-8(21(35)36)24-19(34)9(2)43-18-14(25-10(3)29)22(45-11(6-28)16(18)32)46-49(40,41)47-48(38,39)42-7-12-15(31)17(33)20(44-12)27-5-4-13(30)26-23(27)37/h4-5,8-9,11-12,14-18,20,22,28,31-33H,6-7H2,1-3H3,(H,24,34)(H,25,29)(H,35,36)(H,38,39)(H,40,41)(H,26,30,37)/t8-,9+,11+,12+,14+,15+,16+,17+,18+,20+,22+/m0/s1	c	C01212	NTMMCWJNQNKACG-KBKUWGQMSA-N	5496796	750.494		-3
	UDP_N_acetylmuramoyl_L_alanyl_D_gamma_glutamyl_meso_2_6_diaminopimelate	UDP-N-acetylmuramoyl-L-alanyl-D-gamma-glutamyl-meso-2_6-diaminopimelate	FALSE		C35H55N7O26P2	InChI=1S/C35H55N7O26P2/c1-13(28(50)40-18(33(56)57)7-8-21(45)39-17(32(54)55)6-4-5-16(36)31(52)53)37-29(51)14(2)64-27-23(38-15(3)44)34(66-19(11-43)25(27)48)67-70(61,62)68-69(59,60)63-12-20-24(47)26(49)30(65-20)42-10-9-22(46)41-35(42)58/h9-10,13-14,16-20,23-27,30,34,43,47-49H,4-8,11-12,36H2,1-3H3,(H,37,51)(H,38,44)(H,39,45)(H,40,50)(H,52,53)(H,54,55)(H,56,57)(H,59,60)(H,61,62)(H,41,46,58)/t13-,14-,1…	c	C04877	QUHLBZKCGUXHGP-YXVFMYSNSA-N	53297336	1051.79		-4
	UDP_N_acetylmuramoyl_L_alanyl_D_glutamate	UDP-N-acetylmuramoyl-L-alanyl-D-glutamate	FALSE		C28H43N5O23P2	InChI=1S/C28H43N5O23P2/c1-10(23(42)31-13(26(44)45)4-5-17(37)38)29-24(43)11(2)52-22-18(30-12(3)35)27(54-14(8-34)20(22)40)55-58(49,50)56-57(47,48)51-9-15-19(39)21(41)25(53-15)33-7-6-16(36)32-28(33)46/h6-7,10-11,13-15,18-22,25,27,34,39-41H,4-5,8-9H2,1-3H3,(H,29,43)(H,30,35)(H,31,42)(H,37,38)(H,44,45)(H,47,48)(H,49,50)(H,32,36,46)/t10-,11+,13+,14+,15+,18+,19+,20+,21+,22+,25+,27+/m0/s1	c	C00692	OJZCATPXPWFLHF-HPUCEMLMSA-N	449538	879.608		-4
	UDP_N_acetylmuramoyl_L_alanyl_D_glutamyl_6_carboxy_L_lysyl_D_alanyl_D_alanine	UDP-N-acetylmuramoyl-L-alanyl-D-glutamyl-6-carboxy-L-lysyl-D-alanyl-D-alanine	FALSE		C41H65N9O28P2	InChI=1S/C41H65N9O28P2/c1-15(32(58)45-17(3)37(62)63)44-35(61)21(8-6-7-20(42)38(64)65)47-25(53)10-9-22(39(66)67)48-33(59)16(2)43-34(60)18(4)74-31-27(46-19(5)52)40(76-23(13-51)29(31)56)77-80(71,72)78-79(69,70)73-14-24-28(55)30(57)36(75-24)50-12-11-26(54)49-41(50)68/h11-12,15-18,20-24,27-31,36,40,51,55-57H,6-10,13-14,42H2,1-5H3,(H,43,60)(H,44,61)(H,45,58)(H,46,52)(H,47,53)(H,48,59)(H,62,63)(H,64,65)…	c	C04882	IMWOXEZVYQDRDF-MCZXNMLPSA-N	16059194	1193.95		-4
	UMP	UMP	FALSE		C9H13N2O9P	InChI=1S/C9H13N2O9P/c12-5-1-2-11(9(15)10-5)8-7(14)6(13)4(20-8)3-19-21(16,17)18/h1-2,4,6-8,13-14H,3H2,(H,10,12,15)(H2,16,17,18)/t4-,6-,7-,8-/m1/s1	c	C00105	DJJCXFVJDGTHFX-XVFCMESISA-N	6030	324.181		-2
	Undecaprenyl_diphospho_N_acetylmuramoyl_L_alanyl_D_glutamyl_meso_2_6_diaminopimeloyl_D_alanyl_D_alanine	Undecaprenyl-diphospho-N-acetylmuramoyl-L-alanyl-D-glutamyl-meso-2_6-diaminopimeloyl-D-alanyl-D-alanine	FALSE		C87H143N7O23P2	InChI=1S/C87H143N7O23P2/c1-56(2)29-18-30-57(3)31-19-32-58(4)33-20-34-59(5)35-21-36-60(6)37-22-38-61(7)39-23-40-62(8)41-24-42-63(9)43-25-44-64(10)45-26-46-65(11)47-27-48-66(12)53-54-113-118(109,110)117-119(111,112)116-87-77(92-71(17)96)79(78(98)75(55-95)115-87)114-70(16)82(101)89-68(14)81(100)94-74(86(107)108)51-52-76(97)93-73(50-28-49-72(88)85(105)106)83(102)90-67(13)80(99)91-69(15)84(103)104/h29…	c	C05897	PNWZQTONLRRPST-KLDRQJOASA-N	46173752	1717.05
	Undecaprenyl_diphospho_N_acetylmuramoyl_N_acetylglucosamine_L_alanyl_D_glutamyl_meso_2_6_diaminopimeloyl_D_alanyl_D_alanine	Undecaprenyl-diphospho-N-acetylmuramoyl-(N-acetylglucosamine)-L-alanyl-D-glutamyl-meso-2_6-diaminopimeloyl-D-alanyl-D-alanine	FALSE		C95H156N8O28P2	InChI=1S/C95H156N8O28P2/c1-58(2)30-19-31-59(3)32-20-33-60(4)34-21-35-61(5)36-22-37-62(6)38-23-39-63(7)40-24-41-64(8)42-25-43-65(9)44-26-45-66(10)46-27-47-67(11)48-28-49-68(12)54-55-125-132(121,122)131-133(123,124)130-95-82(101-74(18)107)86(85(79(57-105)128-95)129-94-81(100-73(17)106)84(110)83(109)78(56-104)127-94)126-72(16)89(113)97-70(14)88(112)103-77(93(119)120)52-53-80(108)102-76(51-29-50-75(9…	c	C05898	OXJNZXDFVLDLEI-MBCYCBSHSA-N	46173753	1920.24		-4
	Uracil	Uracil	FALSE		C4H4N2O2	InChI=1S/C4H4N2O2/c7-3-1-2-5-4(8)6-3/h1-2H,(H2,5,6,7,8)	c	C00106	ISAKRJDGNUQOIC-UHFFFAOYSA-N	1174	112.087
	Urea	Urea	FALSE		CH4N2O	InChI=1S/CH4N2O/c2-1(3)4/h(H4,2,3,4)	c	C00086	XSQUKJJJFZCRTK-UHFFFAOYSA-N	1176	60.0553		0
	Urea_b	Urea	TRUE		CH4N2O	InChI=1S/CH4N2O/c2-1(3)4/h(H4,2,3,4)	b	C00086_b	XSQUKJJJFZCRTK-UHFFFAOYSA-N	1176	60.0553		0
	Urea_e	Urea	FALSE		CH4N2O	InChI=1S/CH4N2O/c2-1(3)4/h(H4,2,3,4)	e	C00086_e	XSQUKJJJFZCRTK-UHFFFAOYSA-N	1176	60.0553		0
	Uridine	Uridine	FALSE		C9H12N2O6	InChI=1S/C9H12N2O6/c12-3-4-6(14)7(15)8(17-4)11-2-1-5(13)10-9(11)16/h1-2,4,6-8,12,14-15H,3H2,(H,10,13,16)/t4-,6-,7-,8-/m1/s1	c	C00299	DRTQHJPVMGBUCF-XVFCMESISA-N	6029	244.201
	Uroporphyrinogen_III	Uroporphyrinogen III	FALSE		C40H44N4O16	InChI=1S/C40H44N4O16/c45-33(46)5-1-17-21(9-37(53)54)29-14-27-19(3-7-35(49)50)22(10-38(55)56)30(43-27)15-28-20(4-8-36(51)52)24(12-40(59)60)32(44-28)16-31-23(11-39(57)58)18(2-6-34(47)48)26(42-31)13-25(17)41-29/h41-44H,1-16H2,(H,45,46)(H,47,48)(H,49,50)(H,51,52)(H,53,54)(H,55,56)(H,57,58)(H,59,60)	c	C01051	HUHWZXWWOFSFKF-UHFFFAOYSA-N	1179	836.795		-8
	UTP	UTP	FALSE		C9H15N2O15P3	InChI=1S/C9H15N2O15P3/c12-5-1-2-11(9(15)10-5)8-7(14)6(13)4(24-8)3-23-28(19,20)26-29(21,22)25-27(16,17)18/h1-2,4,6-8,13-14H,3H2,(H,19,20)(H,21,22)(H,10,12,15)(H2,16,17,18)/t4-,6-,7-,8-/m1/s1	c	C00075	PGAVKCOVUIYSFO-XVFCMESISA-N	6133	484.141		-3
	Xanthosine	Xanthosine	FALSE		C10H12N4O6	InChI=1S/C10H12N4O6/c15-1-3-5(16)6(17)9(20-3)14-2-11-4-7(14)12-10(19)13-8(4)18/h2-3,5-6,9,15-17H,1H2,(H2,12,13,18,19)/t3-,5-,6-,9-/m1/s1	c	C01762	UBORTCNDUKBEOP-UUOKFMHZSA-N	64959	284.226
	Xanthosine_5_phosphate	Xanthosine 5-phosphate	FALSE		C10H13N4O9P	InChI=1S/C10H13N4O9P/c15-5-3(1-22-24(19,20)21)23-9(6(5)16)14-2-11-4-7(14)12-10(18)13-8(4)17/h2-3,5-6,9,15-16H,1H2,(H2,19,20,21)(H2,12,13,17,18)/t3-,5-,6-,9-/m1/s1	c	C00655	DCTLYFZHFGENCW-UUOKFMHZSA-N	73323	364.205		-2
	Zeaxanthin	Zeaxanthin	FALSE		C40H56O2	InChI=1S/C40H56O2/c1-29(17-13-19-31(3)21-23-37-33(5)25-35(41)27-39(37,7)8)15-11-12-16-30(2)18-14-20-32(4)22-24-38-34(6)26-36(42)28-40(38,9)10/h11-24,35-36,41-42H,25-28H2,1-10H3/b12-11+,17-13+,18-14+,23-21+,24-22+,29-15+,30-16+,31-19+,32-20+/t35-,36-/m1/s1	c	C06098	JKQXZKUSFCKOGQ-QAYBQHTQSA-N		568.871		0
	Zn2	Zn2+	FALSE				c	C00038					2
	Zn2_b	Zn2+	TRUE				b	C00038_b					2
	Zn2_e	Zn2+	FALSE				e	C00038_e					2

## Sheet: GENES
#	GENE NAME	MIRIAM	SHORT NAME	COMPARTMENT
	PMM0001
	PMM0003
	PMM0004
	PMM0012
	PMM0021
	PMM0022
	PMM0023
	PMM0024
	PMM0027
	PMM0037
	PMM0040
	PMM0044
	PMM0045
	PMM0046
	PMM0047
	PMM0048
	PMM0049
	PMM0050
	PMM0060
	PMM0062
	PMM0070
	PMM0076
	PMM0078
	PMM0079
	PMM0080
	PMM0081
	PMM0082
	PMM0083
	PMM0084
	PMM0096
	PMM0100
	PMM0105
	PMM0106
	PMM0107
	PMM0113
	PMM0115
	PMM0123
	PMM0125
	PMM0129
	PMM0130
	PMM0131
	PMM0135
	PMM0136
	PMM0137
	PMM0138
	PMM0143
	PMM0144
	PMM0145
	PMM0149
	PMM0150
	PMM0152
	PMM0153
	PMM0156
	PMM0157
	PMM0158
	PMM0159
	PMM0160
	PMM0161
	PMM0164
	PMM0166
	PMM0167
	PMM0168
	PMM0170
	PMM0172
	PMM0173
	PMM0174
	PMM0175
	PMM0176
	PMM0177
	PMM0178
	PMM0183
	PMM0184
	PMM0186
	PMM0187
	PMM0188
	PMM0191
	PMM0193
	PMM0195
	PMM0197
	PMM0198
	PMM0199
	PMM0208
	PMM0211
	PMM0213
	PMM0214
	PMM0215
	PMM0222
	PMM0223
	PMM0224
	PMM0225
	PMM0227
	PMM0228
	PMM0229
	PMM0233
	PMM0235
	PMM0238
	PMM0241
	PMM0243
	PMM0244
	PMM0245
	PMM0251
	PMM0253
	PMM0255
	PMM0256
	PMM0258
	PMM0263
	PMM0264
	PMM0266
	PMM0270
	PMM0272
	PMM0275
	PMM0278
	PMM0279
	PMM0281
	PMM0282
	PMM0287
	PMM0289
	PMM0290
	PMM0292
	PMM0293
	PMM0294
	PMM0297
	PMM0298
	PMM0299
	PMM0300
	PMM0301
	PMM0302
	PMM0304
	PMM0310
	PMM0311
	PMM0314
	PMM0315
	PMM0317
	PMM0318
	PMM0325
	PMM0326
	PMM0329
	PMM0331
	PMM0336
	PMM0339
	PMM0345
	PMM0356
	PMM0357
	PMM0358
	PMM0361
	PMM0364
	PMM0370
	PMM0371
	PMM0372
	PMM0373
	PMM0387
	PMM0389
	PMM0392
	PMM0396
	PMM0399
	PMM0402
	PMM0405
	PMM0407
	PMM0408
	PMM0409
	PMM0413
	PMM0415
	PMM0419
	PMM0428
	PMM0430
	PMM0431
	PMM0433
	PMM0435
	PMM0442
	PMM0444
	PMM0445
	PMM0446
	PMM0447
	PMM0448
	PMM0453
	PMM0454
	PMM0457
	PMM0459
	PMM0461
	PMM0462
	PMM0467
	PMM0468
	PMM0469
	PMM0472
	PMM0473
	PMM0483
	PMM0489
	PMM0494
	PMM0495
	PMM0499
	PMM0503
	PMM0506
	PMM0507
	PMM0508
	PMM0511
	PMM0514
	PMM0515
	PMM0519
	PMM0522
	PMM0523
	PMM0525
	PMM0526
	PMM0534
	PMM0536
	PMM0537
	PMM0539
	PMM0540
	PMM0542
	PMM0548
	PMM0550
	PMM0551
	PMM0552
	PMM0553
	PMM0554
	PMM0555
	PMM0560
	PMM0567
	PMM0568
	PMM0569
	PMM0570
	PMM0572
	PMM0578
	PMM0579
	PMM0581
	PMM0583
	PMM0584
	PMM0590
	PMM0591
	PMM0594
	PMM0595
	PMM0596
	PMM0597
	PMM0598
	PMM0601
	PMM0602
	PMM0603
	PMM0607
	PMM0608
	PMM0609
	PMM0610
	PMM0611
	PMM0613
	PMM0617
	PMM0618
	PMM0619
	PMM0621
	PMM0623
	PMM0628
	PMM0633
	PMM0634
	PMM0642
	PMM0643
	PMM0644
	PMM0646
	PMM0661
	PMM0666
	PMM0671
	PMM0672
	PMM0673
	PMM0674
	PMM0676
	PMM0678
	PMM0682
	PMM0683
	PMM0704
	PMM0710
	PMM0713
	PMM0717
	PMM0723
	PMM0724
	PMM0725
	PMM0740
	PMM0747
	PMM0756
	PMM0757
	PMM0758
	PMM0759
	PMM0760
	PMM0764
	PMM0766
	PMM0767
	PMM0768
	PMM0769
	PMM0770
	PMM0771
	PMM0774
	PMM0776
	PMM0779
	PMM0780
	PMM0781
	PMM0784
	PMM0785
	PMM0786
	PMM0787
	PMM0788
	PMM0796
	PMM0798
	PMM0803
	PMM0807
	PMM0814
	PMM0821
	PMM0825
	PMM0829
	PMM0830
	PMM0831
	PMM0832
	PMM0841
	PMM0844
	PMM0856
	PMM0863
	PMM0867
	PMM0871
	PMM0877
	PMM0878
	PMM0879
	PMM0881
	PMM0884
	PMM0887
	PMM0888
	PMM0889
	PMM0890
	PMM0891
	PMM0892
	PMM0893
	PMM0898
	PMM0899
	PMM0900
	PMM0903
	PMM0906
	PMM0907
	PMM0908
	PMM0912
	PMM0914
	PMM0918
	PMM0919
	PMM0920
	PMM0926
	PMM0930
	PMM0932
	PMM0938
	PMM0942
	PMM0945
	PMM0946
	PMM0951
	PMM0952
	PMM0956
	PMM0959
	PMM0961
	PMM0963
	PMM0964
	PMM0965
	PMM0970
	PMM0971
	PMM0972
	PMM0973
	PMM0974
	PMM0989
	PMM0993
	PMM1002
	PMM1004
	PMM1006
	PMM1023
	PMM1029
	PMM1031
	PMM1032
	PMM1044
	PMM1051
	PMM1058
	PMM1060
	PMM1062
	PMM1064
	PMM1066
	PMM1069
	PMM1070
	PMM1072
	PMM1074
	PMM1075
	PMM1080
	PMM1081
	PMM1084
	PMM1085
	PMM1087
	PMM1090
	PMM1092
	PMM1093
	PMM1098
	PMM1115
	PMM1117
	PMM1122
	PMM1127
	PMM1140
	PMM1141
	PMM1142
	PMM1145
	PMM1146
	PMM1147
	PMM1150
	PMM1152
	PMM1154
	PMM1157
	PMM1158
	PMM1160
	PMM1163
	PMM1164
	PMM1165
	PMM1171
	PMM1181
	PMM1188
	PMM1192
	PMM1196
	PMM1201
	PMM1203
	PMM1204
	PMM1205
	PMM1207
	PMM1208
	PMM1209
	PMM1210
	PMM1216
	PMM1229
	PMM1235
	PMM1236
	PMM1261
	PMM1263
	PMM1265
	PMM1268
	PMM1269
	PMM1270
	PMM1271
	PMM1273
	PMM1274
	PMM1280
	PMM1288
	PMM1294
	PMM1297
	PMM1298
	PMM1300
	PMM1301
	PMM1302
	PMM1304
	PMM1306
	PMM1310
	PMM1311
	PMM1315
	PMM1316
	PMM1322
	PMM1323
	PMM1324
	PMM1327
	PMM1328
	PMM1329
	PMM1332
	PMM1334
	PMM1335
	PMM1336
	PMM1337
	PMM1339
	PMM1340
	PMM1352
	PMM1354
	PMM1361
	PMM1364
	PMM1378
	PMM1386
	PMM1420
	PMM1431
	PMM1433
	PMM1434
	PMM1438
	PMM1439
	PMM1445
	PMM1446
	PMM1449
	PMM1450
	PMM1451
	PMM1452
	PMM1453
	PMM1454
	PMM1455
	PMM1456
	PMM1461
	PMM1465
	PMM1466
	PMM1468
	PMM1470
	PMM1471
	PMM1472
	PMM1483
	PMM1484
	PMM1485
	PMM1488
	PMM1489
	PMM1500
	PMM1504
	PMM1512
	PMM1519
	PMM1520
	PMM1523
	PMM1524
	PMM1525
	PMM1527
	PMM1535
	PMM1539
	PMM1559
	PMM1564
	PMM1565
	PMM1570
	PMM1572
	PMM1575
	PMM1577
	PMM1578
	PMM1582
	PMM1589
	PMM1590
	PMM1592
	PMM1593
	PMM1594
	PMM1596
	PMM1600
	PMM1601
	PMM1606
	PMM1607
	PMM1608
	PMM1609
	PMM1610
	PMM1611
	PMM1613
	PMM1615
	PMM1618
	PMM1625
	PMM1627
	PMM1630
	PMM1638
	PMM1643
	PMM1644
	PMM1646
	PMM1647
	PMM1648
	PMM1653
	PMM1654
	PMM1658
	PMM1659
	PMM1664
	PMM1665
	PMM1668
	PMM1672
	PMM1674
	PMM1682
	PMM1684
	PMM1685
	PMM1686
	PMM1687
	PMM1688
	PMM1689
	PMM1690
	PMM1691
	PMM1692
	PMM1693
	PMM1694
	PMM1699
	PMM1700
	PMM1701
	PMM1702
	PMM1705
	PMM1707
	PMM1709
	PMM1711
	PMM1716

## Sheet: COMPS
#	ABBREVIATION	NAME	INSIDE
	c	cytoplasm	p
	car	carboxysome	c
	e	extracellular	b
	m	membrane	e
	th	thylakoid_lumen	c
	p	periplasm	m
	b	boundary

## Sheet: MODEL
#	MODELID	MODELNAME	DEFAULT LOWER	DEFAULT UPPER	CONTACT GIVEN NAME	CONTACT FAMILY NAME	CONTACT EMAIL	ORGANIZATION	TAXONOMY	NOTES
	iJC581_v3_1	iJC581	-1000	1000	John	Casey	jrcasey@hawaii.edu	University of Hawaii, Manoa	Prochlorococcus marinus MED4ax (BX548174.1)	This model is formated for the RAVEN toolbox (http://www.sysbio.se/BioMet), but may be easily adapted to COBRA.
