# Supplementary material for: Adaptive Evolution of Phosphorus Metabolism in Prochlorococcus
Source: mSystems. 2016 Nov 15;1(6):e00065-16. doi: 10.1128/mSystems.00065-16 (PMC5111396; doi:10.1128/mSystems.00065-16)
Supplement: Data Set S2 [file sys006162062sd6.xls]

## Sheet: readme
	SI_File_2
	This workbook is organized in the order of datasets as they appear in the text. Click the hyperlinks to navigate to each dataset.
	Tab	Description
	BOF	Biomass objective function. Crude fractions and detailed compositional data and associated references.
	Elemental Stoichiometry	Comparison of BOF composition with Bertilsson et al., 2003.
	Enthalpy of combustion	Calculated heats of combustion for each component of the BOF. Molar and carbon molar heats are included.
	CLG Sensitivity	Sensitivity of growth to crude fractions and detailed composition of the BOF - Carbon limited growth.
	LLG Sensitivity	Sensitivity of growth to crude fractions and detailed composition of the BOF - Light limited growth.
	PLG Sensitivity	Sensitivity of growth to crude fractions and detailed composition of the BOF - Phosphorus limited growth.
	NLG Sensitivity	Sensitivity of growth to crude fractions and detailed composition of the BOF - Nitrogen limited growth.
	repMets vs Shadow	Z-scores determined from the reporter metabolites algorithm using P-limitation gene expression data from Martiny et al., 2009 compared to dual solution of phosphorus limited growth optimization.
	Rate validations	Comparison of key fluxes in iJC568 to experimental data.
	Gene Information	Gene identifiers (NCBI, ProPortal, UniProt), annotations, AA length, protein isoelectric point, protein molecular weight, strand sense, association with Prochlorococcus core or flexible pan-genome, gene expression levels from Wang et al., 2011, and COG.
	Gene Essentiality	Results from single-gene knockout simulations for autotrophic growth on minimal medium and mixotrophic growht on rich medium. Pan-genome associations and expression levels are listed for each case.
	Ensemble Models	Summary of genome scale models used in this manuscript.
	Intracellular Pi	Experimental comparison of intracellular phosphate concentrations for P-replete and P-limited growth of yeast, E. coli, Synechococcus, and MED4.
	Succinate costs in mutants	Summary of NAD(P)H costs associated with de novo succinate synthesis. Values represent the growth rate corrected flux difference between the steady state solution and the forced accumulation case, for each NAD(P)H consuming reaction

## Sheet: BOF
iJC581 biomass objective function
Component	Biomass Composition (g/gDW)	Reference
Protein	0.58	Qian et al., 2008
lipid	0.1147	Qian et al., 2008
Carbon_storage	0.105686	Qian et al., 2008
Cell_wall	0.05	Ting et al., 2007
pigments	0.028	Qian et al., 2008
ribonucleic_acids	0.04689	Qian et al., 2008
amino_acid_pool	0.021	Nogales et al., 2012
BioPool	0.029	Nogales et al., 2012
Bmineral	0.024	Qian et al., 2008
deoxyribonucleic_acids	0.0117236	genome
Free_nucleic_acids	0.001	Knoop et al., 2013
Component	Metabolite	Formula	MW	Molar Mass Composition (mmol/g component)	Mass Composition [g met g component-1]	Molar Composition [mmol gDW-1]	Reference
deoxyribonucleic_acids
	dATP	C10H16N5O12P3	491.182	0.712567	0.35	0.00835385	genome
	dCTP	C9H16N3O13P3	467.157	0.321091	0.15	0.00376434	genome
	dTTP	C10H17N2O14P3	482.168	0.725888	0.35	0.00851001	genome
	dGTP	C10H16N5O13P3	507.181	0.295752	0.15	0.00346728	genome
ribonucleic_acids
	AMP	C10H14N5O7P	347.221	0.78	0.270833	0.0365742	Qian et al., 2008
	GMP	C10H14N5O8P	363.221	0.89	0.323266	0.0417321	Qian et al., 2008
	CMP	C9H14N3O8P	323.197	0.61	0.19715	0.0286029	Qian et al., 2008
	UMP	C9H13N2O9P	324.181	0.81	0.262587	0.0379809	Qian et al., 2008
amino_acid_pool
	L_Alanine	C3H7NO2	89.09	1.04485	0.0930857	0.0219419	Qian et al., 2008
	L_Arginine	C6H14N4O2	174.2	0.20897	0.0364026	0.00438837	Qian et al., 2008
	L_Asparagine	C4H8N2O3	132.12	0.27327	0.0361044	0.00573867	Qian et al., 2008
	L_Aspartate	C4H7NO4	133.11	0.46616	0.0620506	0.00978936	Qian et al., 2008
	L_Cystine	C6H12N2O4S2	121.16	0.04019	0.00486942	0.00084399	Qian et al., 2008
	L_Glutamate	C5H9NO4	147.13	2.04147	0.300361	0.0428709	Qian et al., 2008
	L_Glutamine	C5H10N2O3	146.15	1.33419	0.194992	0.028018	Qian et al., 2008
	Glycine	C2H5NO2	75.07	0.25719	0.0193073	0.00540099	Qian et al., 2008
	L_Histidine	C6H9N3O2	155.16	0.22504	0.0349172	0.00472584	Qian et al., 2008
	L_Isoleucine	C6H13NO2	131.18	0.10448	0.0137057	0.00219408	Qian et al., 2008
	L_Leucine	C6H13NO2	131.18	0.1286	0.0168697	0.0027006	Qian et al., 2008
	L_Lysine	C6H14N2O2	146.19	0.17682	0.0258493	0.00371322	Qian et al., 2008
	L_Methionine	C5H11NO2S	149.21	0.04019	0.00599675	0.00084399	Qian et al., 2008
	L_Phenylalanine	C9H11NO2	165.19	0.04019	0.00663899	0.00084399	Qian et al., 2008
	L_Proline	C5H9NO2	115.13	0.41392	0.0476546	0.00869232	Qian et al., 2008
	L_Serine	C3H7NO3	105.09	0.37775	0.0396977	0.00793275	Qian et al., 2008
	L_Threonine	C4H9NO3	119.12	0.24916	0.0296799	0.00523236	Qian et al., 2008
	L_Tryptophan	C11H12N2O2	204.23	0.01607	0.00328198	0.00033747	Qian et al., 2008
	L_Tyrosine	C9H11NO3	118.19	0.04822	0.00569912	0.00101262	Qian et al., 2008
	L_Valine	C5H11NO2	117.15	0.1286	0.0150655	0.0027006	Qian et al., 2008
Protein
	L_Alanine	C3H7NO2	89.09	0.543965	0.0484619	0.3155	Qian et al., 2008
	L_Arginine	C6H14N4O2	174.2	0.517156	0.0900885	0.29995	Qian et al., 2008
	L_Asparagine	C4H8N2O3	132.12	0.131208	0.0173352	0.0761006	Qian et al., 2008
	L_Aspartate	C4H7NO4	133.11	0.393614	0.052394	0.228296	Qian et al., 2008
	L_Cystine	C6H12N2O4S2	121.16	0.137906	0.0167087	0.0799853	Qian et al., 2008
	L_Glutamate	C5H9NO4	147.13	0.675173	0.0993382	0.3916	Qian et al., 2008
	L_Glutamine	C5H10N2O3	146.15	0.225061	0.0328926	0.130535	Qian et al., 2008
	Glycine	C2H5NO2	75.07	0.578442	0.0434236	0.335496	Qian et al., 2008
	L_Histidine	C6H9N3O2	155.16	0.191535	0.0297185	0.11109	Qian et al., 2008
	L_Isoleucine	C6H13NO2	131.18	0.321783	0.0422115	0.186634	Qian et al., 2008
	L_Leucine	C6H13NO2	131.18	0.647404	0.0849264	0.375494	Qian et al., 2008
	L_Lysine	C6H14N2O2	146.19	0.578442	0.0845624	0.335496	Qian et al., 2008
	L_Methionine	C5H11NO2S	149.21	0.413726	0.0617321	0.239961	Qian et al., 2008
	L_Phenylalanine	C9H11NO2	165.19	0.256659	0.0423975	0.148862	Qian et al., 2008
	L_Proline	C5H9NO2	115.13	0.394564	0.0454262	0.228847	Qian et al., 2008
	L_Serine	C3H7NO3	105.09	0.394564	0.0414648	0.228847	Qian et al., 2008
	L_Threonine	C4H9NO3	119.12	0.409888	0.0488259	0.237735	Qian et al., 2008
	L_Tryptophan	C11H12N2O2	204.23	0.0536289	0.0109526	0.0311048	Qian et al., 2008
	L_Tyrosine	C9H11NO3	118.19	0.180049	0.02128	0.104428	Qian et al., 2008
	L_Valine	C5H11NO2	117.15	0.536308	0.0628285	0.311059	Qian et al., 2008
	L_Selenomethionine	C5H11NO2Se	196.106	0.116443	0.0228352	0.0675369	Qian et al., 2008
	L_Selenocysteine	C3H7NO2Se	168.053	0.00116443	0.000195686	0.000675369	Qian et al., 2008
lipid
	1_2_Diacyl_3_beta_D_galactosyl_sn_glycerol_MGDG	C11H16O10R2	308.239	0.713733	0.22	0.0818651	van Mooy et al., 2006
	Digalactosyl_diacylglycerol	C17H26O15R2	470.379	0.212594	0.1	0.0243846	van Mooy et al., 2006
	Sulfoquinovosyldiacylglycerol	C11H16O12SR2	340.239	1.93981	0.66	0.222497	van Mooy et al., 2006
	Phosphatidylglycerol	C8H13O10PR2	300	0.0666667	0.02	0.00764667	van Mooy et al., 2006
FreeFA
	Tetradecanoic_acid	C14H28O2	228.371				free exchange
	Hexadecanoic_acid	C16H32O2	256.424				free exchange
	Octadecanoic_acid	C18H36O2	284.477				free exchange
pigments
	3Z_Phycocyanobilin	C33H38N4O6	586.678	0.0001	5.86678e-05	2.8e-06	default low value
	3Z_Phycoerythrobilin	C33H38N4O6	586.678	0.0001	5.86678e-05	2.8e-06	default low value
	Divinylchlorophyll_a	C55H72MgN4O5	891.473	0.651951	0.581197	0.0182546	Partensky 1993 high light
	Zeaxanthin	C40H56O2	568.871	0.488296	0.277778	0.0136723	Partensky 1993 high light
	alpha_Carotene	C40H56	536.873	0.14328	0.0769231	0.00401184	Partensky 1993 high light
	beta_Carotene	C40H58	538.889	0.0001	5.38889e-05	2.8e-06	default low value
	delta_Carotene	C40H56	536.873	0.0001	5.36873e-05	2.8e-06	default low value
	gamma_Carotene	C40H56	536.873	0.0001	5.36873e-05	2.8e-06	default low value
	epsilon_Carotene	C40H56	536.873	0.0001	5.36873e-05	2.8e-06	default low value
	all_trans_zeta_Carotene	C40H60	540.904	0.0001	5.40904e-05	2.8e-06	default low value
	Lycopene	C40H56	536.873	0.0261801	0.0140554	0.000733042	Partensky 1993 high light
	Divinylchlorophyll_b	C55H73MgN4O6	907.472	0.0518016	0.0470085	0.00145045	Partensky 1993 high light
	7_8_Dihydro_beta_carotene	C40H58	538.889	0.0001	5.38889e-05	2.8e-06	default low value
Cell_wall
	Lipid_A_disaccharide	C68H129N2O20P	1325.73	0.24892	0.33	0.012446	Knoop et al., 2013
	Crosslinked_peptideglycan	C40H64N8O21	992.977	0.332334	0.33	0.0166167	Knoop et al., 2013
	di_trans_poly_cis_Undecaprenyl_diphosphate	C55H92O7P2	927.262	0.355886	0.33	0.0177943	Knoop et al., 2013
Carbon_storage
	Glycogen	C6H10O5	162.141	6.16747	1	0.651818	Qian et al., 2008
AminoSugars
	CDP_3_6_dideoxy_D_mannose	C15H25N3O14P2	533.318	0.937527	0.5		free exchange
	UDP_glucuronate	C15H22N2O18P2	580.285	0.861645	0.5		free exchange
BioPool
	Spermidine	C7H19N3	145.246	1.40506	0.204079	0.00674427	Nogales et al., 2012
	Acetyl_CoA	C23H38N7O17P3S	809.571	0.0581597	0.0470844	0.000279167	Nogales et al., 2012
	CoA	C21H36N7O16P3S	767.534	0.0348958	0.0267837	0.0001675	Nogales et al., 2012
	Malonyl_CoA	C24H38N7O19P3S	853.58	0.00651389	0.00556013	3.12667e-05	Nogales et al., 2012
	NAD	C21H28N7O14P2	664.433	0.372222	0.247317	0.00178667	Nogales et al., 2012
	NADH	C21H29N7O14P2	665.441	0.00930556	0.0061923	4.46667e-05	Nogales et al., 2012
	NADP	C21H29N7O17P3	744.412	0.0232639	0.0173179	0.000111667	Nogales et al., 2012
	NADPH	C21H30N7O17P3	745.421	0.0697917	0.0520242	0.000335	Nogales et al., 2012
	FAD	C27H33N9O15P2	785.55	0.0465278	0.0365499	0.000223333	Nogales et al., 2012
	Tetrahydrofolate	C19H23N7O6	445.429	0.0465278	0.0207248	0.000223333	Nogales et al., 2012
	5_10_Methylenetetrahydrofolate	C20H23N7O6	457.44	0.0465278	0.0212837	0.000223333	Nogales et al., 2012
	5_Methyltetrahydrofolate	C20H25N7O6	459.456	0.0465278	0.0213775	0.000223333	Nogales et al., 2012
	Thiamin_diphosphate	C12H19N4O7P2S	425.314	0.0465278	0.0197889	0.000223333	Nogales et al., 2012
	Heme_O	C49H58FeN4O5	838.854	0.0465278	0.03903	0.000223333	Nogales et al., 2012
	Glutathione	C10H17N3O6S	307.323	0.0465278	0.0142991	0.000223333	Nogales et al., 2012
	Cobamide_coenzyme	C72H100CoN18O17P	1579.58	0.0465278	0.0734944	0.000223333	Nogales et al., 2012
	di_trans_poly_cis_Undecaprenyl_diphosphate	C55H92O7P2	927.262	0.0115318	0.010693	5.53526e-05	Nogales et al., 2012
	10_Formyltetrahydrofolate	C20H23N7O7	473.439	0.0465278	0.0220281	0.000223333	Nogales et al., 2012
	Chorismate	C10H10O6	226.183	0.0465278	0.0105238	0.000223333	Nogales et al., 2012
	S_Adenosyl_L_methionine	C15H22N6O5S	398.437	0.0465278	0.0185384	0.000223333	Nogales et al., 2012
	Riboflavin	C17H20N4O6	376.364	0.0465278	0.0175114	0.000223333	Nogales et al., 2012
	Biotin	C10H16N2O3S	244.311	0.143678	0.0351021	0.000689655	Nogales et al., 2012
Bmineral
low	Calcium_cation		40.078	0.997169	0.0399645	0.0239321	Heldal et al., 2003
	Cadmium		112.411	0.00179821	0.000202138	4.3157e-05	Ho et al., 2003
	Chloride_ion		35.453	8.86372	0.314246	0.212729	Heldal et al., 2003
	Cobalt_ion		58.9332	0.00162695	9.58815e-05	3.90468e-05	Ho et al., 2003
	Copper		63.546	0.0032539	0.000206772	7.80936e-05	Ho et al., 2003
	Fe2		55.845	0.0642231	0.00358654	0.00154135	Ho et al., 2003
	K		39.0983	3.54549	0.138623	0.0850917	Ho et al., 2003
	Magnesium_cation		24.305	4.80453	0.116774	0.115309	Heldal et al., 2003
	Molybdenum		95.94	0.000256887	2.46457e-05	6.16529e-06	Ho et al., 2003
	Sodium_cation		22.9898	16.6195	0.382078	0.398868	Heldal et al., 2003
	Strontium_cation		87.62	0.0428142	0.00375138	0.00102754	Ho et al., 2003
	Zn2		65.38	0.00685032	0.000447874	0.000164408	Ho et al., 2003
Free_nucleic_acids
	Deoxyguanosine	C10H13N5O4	267.241	0.233871	0.0625	0.000233871	Knoop et al., 2013
	Guanine	C5H5N5O	151.126	0.413562	0.0625	0.000413562	Knoop et al., 2013
	Adenosine	C10H15N5O5	267.241	0.233871	0.0625	0.000233871	Knoop et al., 2013
	Adenine	C5H5N5	135.127	0.462529	0.0625	0.000462529	Knoop et al., 2013
	Deoxyadenosine	C10H13N5O3	251.242	0.248764	0.0625	0.000248764	Knoop et al., 2013
	Cytidine	C9H13N3O5	243.217	0.256973	0.0625	0.000256973	Knoop et al., 2013
	Deoxycytidine	C9H13N3O4	227.217	0.275067	0.0625	0.000275067	Knoop et al., 2013
	Thymidine	C10H14N2O5	242.229	0.258021	0.0625	0.000258021	Knoop et al., 2013
	Uracil	C4H4N2O2	112.087	0.557604	0.0625	0.000557604	Knoop et al., 2013
	Uridine	C9H12N2O6	244.201	0.255936	0.0625	0.000255936	Knoop et al., 2013
	Guanosine	C10H13N5O5	283.241	0.22066	0.0625	0.00022066	Knoop et al., 2013
	Xanthosine	C10H12N4O6	284.226	0.219896	0.0625	0.000219896	Knoop et al., 2013
	Inosine	C10H12N4O5	268.226	0.233012	0.0625	0.000233012	Knoop et al., 2013
	Cytosine	C4H5N3O	111.102	0.562546	0.0625	0.000562546	Knoop et al., 2013
	Deoxyuridine	C9H12N2O5	228.202	0.27388	0.0625	0.00027388	Knoop et al., 2013
	Deoxyribose	C5H10O4	134.131	0.465964	0.0625	0.000465964	Knoop et al., 2013

## Sheet: Elemental Stoichiometry
Elemental stoichiometry comparison of iJC568 BOF and experimental*
* Bertilsson et al., 2003
	C:N	C:P	N:P	C:S	C:H	C:O
iJC568	5	120.2	24.2	60.5	0.54	1.78
Bertilsson et al., 2003	5.7±0.7	121±17	21.2±4.5	NA	NA	NA

## Sheet: Enthalpy of combustion
ID	H_KJpermol	H_KJperCmol
H2O	NaN	NaN
ATP	5220	522
NAD	10770	512.857
NADH	10790	513.81
NADPH	10530	501.429
NADP	10950	521.429
CoA	11470	546.19
FAD	13670	506.296
S_Adenosyl_L_methionine	8035	535.667
AMP	5220	522
Acetyl_CoA	12410	539.565
L_Glutamate	2455	491
Glycine	1055	527.5
Zn2	NaN	NaN
L_Alanine	1715	571.667
L_Lysine	3790	631.667
L_Aspartate	1795	448.75
Glutathione	4965	496.5
CMP	4295	477.222
L_Arginine	3935	655.833
L_Glutamine	2750	550
L_Serine	1755	585
Thiamin_diphosphate	6890	574.167
Copper	NaN	NaN
L_Methionine	2815	563
Calcium_cation	NaN	NaN
L_Tryptophan	5690	517.273
L_Phenylalanine	4735	526.111
L_Tyrosine	4555	506.111
Malonyl_CoA	12490	520.417
Tetrahydrofolate	9760	513.684
UMP	4005	445
Uracil	1830	457.5
Biotin	5170	517
L_Leucine	3695	615.833
dATP	5400	540
L_Histidine	3080	513.333
5_10_Methylenetetrahydrofolate	9980	499
GMP	4965	496.5
Adenine	2940	588
L_Proline	2815	563
Molybdenum	NaN	NaN
L_Asparagine	2090	522.5
Cobalt_ion	NaN	NaN
Glycogen	2840	473.333
L_Valine	3035	607
L_Threonine	2195	548.75
Cobamide_coenzyme	39210	544.583
Adenosine	5260	526
Thymidine	4990	499
10_Formyltetrahydrofolate	9600	480
K	NaN	NaN
Guanine	2685	537
Chorismate	3460	346
Riboflavin	8710	512.353
dGTP	5145	514.5
Inosine	4910	491
Uridine	4150	461.111
Magnesium_cation	NaN	NaN
Spermidine	5125	732.143
Deoxyguanosine	5185	518.5
Phosphatidylglycerol	3280	410
Cytosine	2180	545
Guanosine	5005	500.5
L_Isoleucine	3695	615.833
5_Methyltetrahydrofolate	10420	521
dCTP	4640	515.556
dTTP	4950	495
Cytidine	4500	500
L_Cystine	2990	498.333
Deoxyuridine	4330	481.111
Deoxyadenosine	5440	544
Chloride_ion	NaN	NaN
Deoxycytidine	4680	520
Sodium_cation	NaN	NaN
Cadmium	NaN	NaN
Xanthosine	4655	465.5
Deoxyribose	2320	464
beta_Carotene	24040	601
1_2_Diacyl_3_beta_D_galactosyl_sn_glycerol_MGDG	4900	445.455
di_trans_poly_cis_Undecaprenyl_diphosphate	34760	632
Lipid_A_disaccharide	40750	599.265
Divinylchlorophyll_b	30460	553.818
L_Selenomethionine	2815	563
all_trans_zeta_Carotene	24860	621.5
Lycopene	24540	613.5
alpha_Carotene	24260	606.5
gamma_Carotene	23960	599
L_Selenocysteine	1495	498.333
3Z_Phycocyanobilin	17415	527.727
Crosslinked_peptideglycan	20740	518.5
3Z_Phycoerythrobilin	17635	534.394
Digalactosyl_diacylglycerol	6340	372.941
Zeaxanthin	23900	597.5
delta_Carotene	24400	610
Divinylchlorophyll_a	29900	543.636
Sulfoquinovosyldiacylglycerol	4420	401.818
Strontium_cation	NaN	NaN
Fe2	NaN	NaN
Heme_O	27560	562.449
epsilon_Carotene	24260	606.5
7_8_Dihydro_beta_carotene	24420	610.5

## Sheet: CLG Sensitivity
Biomass sensitivity under carbon limited growth conditions
Crude Fraction	Sensitivity (ψk)		Biomass compound	Sensitivity (ψk)
'BCarbonstorage'	0.0673741		'Glycogen'	0.0673741
'BCellwall'	0.0528383		'di_trans_poly_cis_Undecaprenyl_diphosphate'	0.0202321
'BDNA'	0.00386922		'Lipid_A_disaccharide'	0.0205834
'BFreeaminoacids'	0.0138158		'Crosslinked_peptideglycan'	0.0120229
'BFreenucleicacids'	0.000630176		'dATP'	0.00136718
'Blipids'	0.345859		'dGTP'	0.000616067
'Bminerals'	2.60526e-12		'dCTP'	0.000518794
'BPigments'	0.0545549		'dTTP'	0.00136718
'Bpool'	0.026556		'L_Glutamate'	0.00443128
'BProtein'	0.412433		'Glycine'	0.000139566
'BRNA'	0.0220687		'L_Alanine'	0.00113399
			'L_Lysine'	0.000383811
			'L_Aspartate'	0.000505931
			'L_Arginine'	0.000453597
			'L_Glutamine'	0.00289603
			'L_Serine'	0.000409978
			'L_Methionine'	6.54282e-05
			'L_Tryptophan'	6.97641e-05
			'L_Phenylalanine'	0.000145396
			'L_Tyrosine'	0.000174446
			'L_Leucine'	0.000418715
			'L_Histidine'	0.000529185
			'L_Proline'	0.000898468
			'L_Asparagine'	0.000296584
			'L_Valine'	0.000279143
			'L_Threonine'	0.000270417
			'L_Isoleucine'	0.000226788
			'L_Cystine'	8.72377e-05
			'Uracil'	2.88179e-05
			'Adenine'	3.58564e-05
			'Adenosine'	3.8275e-05
			'Thymidine'	4.22273e-05
			'Guanine'	3.20604e-05
			'Inosine'	3.81345e-05
			'Uridine'	3.52726e-05
			'Deoxyguanosine'	3.8275e-05
			'Cytosine'	2.90733e-05
			'Guanosine'	3.6113e-05
			'Cytidine'	3.54154e-05
			'Deoxyuridine'	3.77456e-05
			'Deoxyadenosine'	4.07124e-05
			'Deoxycytidine'	3.79092e-05
			'Xanthosine'	3.59879e-05
			'Deoxyribose'	8.83e-05
			'Phosphatidylglycerol'	0.00791294
			'1_2_Diacyl_3_beta_D_galactosyl_sn_glycerol_MGDG'	0.0711194
			'Digalactosyl_diacylglycerol'	0.0228283
			'Sulfoquinovosyldiacylglycerol'	0.243999
			'Zn2'	0
			'Copper'	1.71398e-12
			'Calcium_cation'	0
			'Molybdenum'	0
			'Cobalt_ion'	4.79916e-13
			'K'	0
			'Magnesium_cation'	0
			'Chloride_ion'	0
			'Sodium_cation'	0
			'Cadmium'	0
			'Strontium_cation'	0
			'Fe2'	4.11356e-13
			'beta_Carotene'	3.14225e-06
			'Divinylchlorophyll_b'	0.00249247
			'all_trans_zeta_Carotene'	3.14225e-06
			'Lycopene'	0.000822642
			'alpha_Carotene'	0.00450221
			'gamma_Carotene'	3.14225e-06
			'3Z_Phycocyanobilin'	3.14225e-06
			'3Z_Phycoerythrobilin'	3.14225e-06
			'Zeaxanthin'	0.0153435
			'delta_Carotene'	3.14225e-06
			'Divinylchlorophyll_a'	0.031369
			'epsilon_Carotene'	3.14225e-06
			'7_8_Dihydro_beta_carotene'	3.14225e-06
			'NAD'	0.00381215
			'NADH'	9.53037e-05
			'NADPH'	0.000714777
			'NADP'	0.000238259
			'CoA'	0.000165619
			'FAD'	0.000569498
			'S_Adenosyl_L_methionine'	0.000325427
			'Acetyl_CoA'	0.0003632
			'Glutathione'	0.00024407
			'Thiamin_diphosphate'	0.000453274
			'Malonyl_CoA'	4.06784e-05
			'Tetrahydrofolate'	0.000488141
			'Biotin'	0.00197395
			'5_10_Methylenetetrahydrofolate'	0.000523008
			'Cobamide_coenzyme'	0.0021269
			'10_Formyltetrahydrofolate'	0.000523008
			'Chorismate'	0.000232448
			'Riboflavin'	0.000348672
			'Spermidine'	0.0108803
			'5_Methyltetrahydrofolate'	0.000523008
			'di_trans_poly_cis_Undecaprenyl_diphosphate'	0.000380237
			'Heme_O'	0.00153416
			'L_Glutamate'	0.0404772
			'Glycine'	0.00866951
			'L_Alanine'	0.0163056
			'L_Lysine'	0.034678
			'L_Aspartate'	0.0117987
			'L_Arginine'	0.0310039
			'L_Glutamine'	0.0134926
			'L_Serine'	0.0118272
			'L_Methionine'	0.0186024
			'L_Tryptophan'	0.00643019
			'L_Phenylalanine'	0.0256448
			'L_Tyrosine'	0.0179901
			'L_Leucine'	0.0582185
			'L_Histidine'	0.0124395
			'L_Proline'	0.0236544
			'L_Asparagine'	0.00393301
			'L_Valine'	0.0321521
			'L_Threonine'	0.0122866
			'L_Isoleucine'	0.0192911
			'L_Cystine'	0.00826755
			'L_Selenomethionine'	0.00523563
			'L_Selenocysteine'	3.49042e-05
			'AMP'	0.00606242
			'CMP'	0.00394199
			'UMP'	0.00523445
			'GMP'	0.00682982

## Sheet: LLG Sensitivity
Biomass sensitivity under light limited growth conditions
Crude Fraction	Sensitivity (ψk)		Biomass compound	Sensitivity (ψk)
'BCarbonstorage'	0.0690021		'Glycogen'	0.0690021
'BCellwall'	0.0546714		'di_trans_poly_cis_Undecaprenyl_diphosphate'	0.0231672
'BDNA'	0.00451263		'Lipid_A_disaccharide'	0.0196031
'BFreeaminoacids'	0.012777		'Crosslinked_peptideglycan'	0.0119011
'BFreenucleicacids'	0.000710582		'dATP'	0.00157678
'Blipids'	0.333052		'dGTP'	0.000691835
'Bminerals'	4.26732e-06		'dCTP'	0.000615042
'BPigments'	0.0588089		'dTTP'	0.00162898
'Bpool'	0.0295759		'L_Glutamate'	0.00367953
'BProtein'	0.412911		'Glycine'	0.000142939
'BRNA'	0.0239735		'L_Alanine'	0.00110494
			'L_Lysine'	0.000429937
			'L_Aspartate'	0.000518156
			'L_Arginine'	0.000499238
			'L_Glutamine'	0.00247683
			'L_Serine'	0.00038052
			'L_Methionine'	7.97286e-05
			'L_Tryptophan'	7.23802e-05
			'L_Phenylalanine'	0.000148909
			'L_Tyrosine'	0.000173637
			'L_Leucine'	0.000353886
			'L_Histidine'	0.000568897
			'L_Proline'	0.000854679
			'L_Asparagine'	0.000333282
			'L_Valine'	0.000265042
			'L_Threonine'	0.000355806
			'L_Isoleucine'	0.000270576
			'L_Cystine'	6.8095e-05
			'Uracil'	3.62779e-05
			'Adenine'	3.9443e-05
			'Adenosine'	4.17788e-05
			'Thymidine'	4.89856e-05
			'Guanine'	3.32151e-05
			'Inosine'	4.04264e-05
			'Uridine'	3.79123e-05
			'Deoxyguanosine'	4.17788e-05
			'Cytosine'	3.65995e-05
			'Guanosine'	3.83239e-05
			'Cytidine'	3.8727e-05
			'Deoxyuridine'	4.47482e-05
			'Deoxyadenosine'	4.56738e-05
			'Deoxycytidine'	4.35267e-05
			'Xanthosine'	3.70595e-05
			'Deoxyribose'	0.000106105
			'Phosphatidylglycerol'	0.00760964
			'1_2_Diacyl_3_beta_D_galactosyl_sn_glycerol_MGDG'	0.0682855
			'Digalactosyl_diacylglycerol'	0.0221433
			'Sulfoquinovosyldiacylglycerol'	0.235014
			'Zn2'	0
			'Copper'	2.00937e-07
			'Calcium_cation'	0
			'Molybdenum'	0
			'Cobalt_ion'	1.00467e-07
			'K'	0
			'Magnesium_cation'	0
			'Chloride_ion'	0
			'Sodium_cation'	0
			'Cadmium'	0
			'Strontium_cation'	0
			'Fe2'	3.96592e-06
			'beta_Carotene'	3.52267e-06
			'Divinylchlorophyll_b'	0.00260769
			'all_trans_zeta_Carotene'	3.56039e-06
			'Lycopene'	0.000922238
			'alpha_Carotene'	0.00504728
			'gamma_Carotene'	3.52267e-06
			'3Z_Phycocyanobilin'	3.03903e-06
			'3Z_Phycoerythrobilin'	3.04847e-06
			'Zeaxanthin'	0.0173852
			'delta_Carotene'	3.52267e-06
			'Divinylchlorophyll_a'	0.0328191
			'epsilon_Carotene'	3.52267e-06
			'7_8_Dihydro_beta_carotene'	3.57924e-06
			'NAD'	0.0042435
			'NADH'	0.000107427
			'NADPH'	0.000810908
			'NADP'	0.000266955
			'CoA'	0.000188592
			'FAD'	0.000680964
			'S_Adenosyl_L_methionine'	0.000375448
			'Acetyl_CoA'	0.000378176
			'Glutathione'	0.000216242
			'Thiamin_diphosphate'	0.000482081
			'Malonyl_CoA'	4.28417e-05
			'Tetrahydrofolate'	0.000522007
			'Biotin'	0.00209976
			'5_10_Methylenetetrahydrofolate'	0.000551021
			'Cobamide_coenzyme'	0.00237829
			'10_Formyltetrahydrofolate'	0.000544325
			'Chorismate'	0.000227897
			'Riboflavin'	0.000429509
			'Spermidine'	0.0124986
			'5_Methyltetrahydrofolate'	0.000557716
			'di_trans_poly_cis_Undecaprenyl_diphosphate'	0.000435398
			'Heme_O'	0.00153825
			'L_Glutamate'	0.0336104
			'Glycine'	0.00887899
			'L_Alanine'	0.0158878
			'L_Lysine'	0.0388456
			'L_Aspartate'	0.0120838
			'L_Arginine'	0.0341235
			'L_Glutamine'	0.0115395
			'L_Serine'	0.0109774
			'L_Methionine'	0.0226682
			'L_Tryptophan'	0.00667132
			'L_Phenylalanine'	0.0262645
			'L_Tyrosine'	0.0179066
			'L_Leucine'	0.0492047
			'L_Histidine'	0.013373
			'L_Proline'	0.0225016
			'L_Asparagine'	0.00441966
			'L_Valine'	0.0305279
			'L_Threonine'	0.0161662
			'L_Isoleucine'	0.0230159
			'L_Cystine'	0.00645339
			'L_Selenomethionine'	0.00774532
			'L_Selenocysteine'	4.60499e-05
			'AMP'	0.0066174
			'CMP'	0.00438419
			'UMP'	0.00572391
			'GMP'	0.00724796

## Sheet: PLG Sensitivity
Biomass sensitivity under phosphorus limited growth conditions
Crude Fraction	Sensitivity (ψk)		Biomass compound	Sensitivity (ψk)
'BCarbonstorage'	-1.37036e-11		'Glycogen'	-1.37036e-11
'BCellwall'	0.149341		'di_trans_poly_cis_Undecaprenyl_diphosphate'	0.110646
'BDNA'	0.226055		'Lipid_A_disaccharide'	0.038695
'BFreeaminoacids'	-5.1578e-11		'Crosslinked_peptideglycan'	1.33911e-10
'BFreenucleicacids'	3.13765e-10		'dATP'	0.0779172
'Blipids'	0.0376996		'dGTP'	0.0351104
'Bminerals'	1.4661e-10		'dCTP'	0.0351104
'BPigments'	4.921e-10		'dTTP'	0.0779172
'Bpool'	0.134978		'L_Glutamate'	-3.69817e-11
'BProtein'	-8.45982e-11		'Glycine'	-3.65912e-11
'BRNA'	0.451926		'L_Alanine'	-3.63568e-11
			'L_Lysine'	-2.78981e-11
			'L_Aspartate'	-1.57792e-11
			'L_Arginine'	-8.16968e-11
			'L_Glutamine'	-6.54825e-11
			'L_Serine'	8.03577e-11
			'L_Methionine'	7.0917e-11
			'L_Tryptophan'	2.35572e-11
			'L_Phenylalanine'	-1.94729e-10
			'L_Tyrosine'	1.86359e-12
			'L_Leucine'	4.62104e-11
			'L_Histidine'	5.71019e-11
			'L_Proline'	1.47068e-10
			'L_Asparagine'	6.42438e-11
			'L_Valine'	5.65439e-11
			'L_Threonine'	5.31961e-11
			'L_Isoleucine'	-1.19482e-10
			'L_Cystine'	-3.76401e-11
			'Uracil'	1.32449e-10
			'Adenine'	1.04663e-10
			'Adenosine'	1.15331e-10
			'Thymidine'	-5.0451e-11
			'Guanine'	1.58082e-10
			'Inosine'	-1.53574e-10
			'Uridine'	-3.55199e-11
			'Deoxyguanosine'	6.82165e-11
			'Cytosine'	-1.75647e-11
			'Guanosine'	-2.47847e-11
			'Cytidine'	-6.95667e-11
			'Deoxyuridine'	-1.34023e-11
			'Deoxyadenosine'	-4.13673e-11
			'Deoxycytidine'	1.65905e-10
			'Xanthosine'	-2.9014e-11
			'Deoxyribose'	4.36327e-12
			'Phosphatidylglycerol'	0.0254712
			'1_2_Diacyl_3_beta_D_galactosyl_sn_glycerol_MGDG'	-0.0383055
			'Digalactosyl_diacylglycerol'	-0.0142831
			'Sulfoquinovosyldiacylglycerol'	0.0648169
			'Zn2'	0
			'Copper'	-3.59663e-11
			'Calcium_cation'	0
			'Molybdenum'	0
			'Cobalt_ion'	1.49244e-10
			'K'	0
			'Magnesium_cation'	0
			'Chloride_ion'	0
			'Sodium_cation'	0
			'Cadmium'	0
			'Strontium_cation'	0
			'Fe2'	3.33327e-11
			'beta_Carotene'	-2.96501e-11
			'Divinylchlorophyll_b'	1.02341e-10
			'all_trans_zeta_Carotene'	1.35607e-10
			'Lycopene'	2.23743e-11
			'alpha_Carotene'	4.29631e-11
			'gamma_Carotene'	-2.96501e-11
			'3Z_Phycocyanobilin'	1.56386e-10
			'3Z_Phycoerythrobilin'	1.79987e-10
			'Zeaxanthin'	2.27425e-11
			'delta_Carotene'	5.73027e-11
			'Divinylchlorophyll_a'	-5.55842e-11
			'epsilon_Carotene'	5.73027e-11
			'7_8_Dihydro_beta_carotene'	-1.70022e-10
			'NAD'	0.0671206
			'NADH'	0.00167801
			'NADPH'	0.0188777
			'NADP'	0.00629255
			'CoA'	0.00629255
			'FAD'	0.00839007
			'S_Adenosyl_L_methionine'	8.25115e-11
			'Acetyl_CoA'	0.0104876
			'Glutathione'	-7.83825e-11
			'Thiamin_diphosphate'	0.00839007
			'Malonyl_CoA'	0.00117461
			'Tetrahydrofolate'	-1.21937e-10
			'Biotin'	1.06593e-10
			'5_10_Methylenetetrahydrofolate'	5.87534e-11
			'Cobamide_coenzyme'	0.00419503
			'10_Formyltetrahydrofolate'	4.93573e-11
			'Chorismate'	7.09393e-11
			'Riboflavin'	-1.3101e-10
			'Spermidine'	1.75635e-10
			'5_Methyltetrahydrofolate'	1.88814e-11
			'di_trans_poly_cis_Undecaprenyl_diphosphate'	0.00207946
			'Heme_O'	-1.80824e-10
			'L_Glutamate'	-1.78102e-11
			'Glycine'	1.9416e-10
			'L_Alanine'	1.37727e-10
			'L_Lysine'	4.43022e-12
			'L_Aspartate'	6.77589e-11
			'L_Arginine'	1.07966e-10
			'L_Glutamine'	-3.93029e-11
			'L_Serine'	1.83793e-11
			'L_Methionine'	-4.55297e-12
			'L_Tryptophan'	-6.41657e-11
			'L_Phenylalanine'	6.03938e-11
			'L_Tyrosine'	8.35604e-11
			'L_Leucine'	-1.42068e-10
			'L_Histidine'	7.01917e-12
			'L_Proline'	7.27583e-12
			'L_Asparagine'	-1.08658e-10
			'L_Valine'	8.82696e-12
			'L_Threonine'	6.10411e-12
			'L_Isoleucine'	-9.59918e-11
			'L_Cystine'	-8.76001e-11
			'L_Selenomethionine'	-1.37024e-10
			'L_Selenocysteine'	-9.1026e-11
			'AMP'	0.115168
			'CMP'	0.0889273
			'UMP'	0.118084
			'GMP'	0.129746

## Sheet: NLG Sensitivity
Biomass sensitivity under nitrogen limited growth conditions
Crude Fraction	Sensitivity (ψk)		Biomass compound	Sensitivity (ψk)
'BCarbonstorage'	-1.75942e-11		'Glycogen'	-1.75942e-11
'BCellwall'	0.0203382		'di_trans_poly_cis_Undecaprenyl_diphosphate'	8.34616e-13
'BDNA'	0.0114164		'Lipid_A_disaccharide'	0.00320771
'BFreeaminoacids'	0.0285037		'Crosslinked_peptideglycan'	0.0171305
'BFreenucleicacids'	0.00247194		'dATP'	0.0053826
'Blipids'	1.46865e-11		'dGTP'	0.00242546
'Bminerals'	-3.20385e-12		'dCTP'	0.00145528
'BPigments'	0.0137887		'dTTP'	0.00215304
'Bpool'	0.0476967		'L_Glutamate'	0.00552456
'BProtein'	0.804181		'Glycine'	0.000695999
'BRNA'	0.0716034		'L_Alanine'	0.00282754
			'L_Lysine'	0.000957009
			'L_Aspartate'	0.00126151
			'L_Arginine'	0.00226203
			'L_Glutamine'	0.00722108
			'L_Serine'	0.00102225
			'L_Methionine'	0.000108761
			'L_Tryptophan'	8.69762e-05
			'L_Phenylalanine'	0.000108761
			'L_Tyrosine'	0.000130491
			'L_Leucine'	0.000348013
			'L_Histidine'	0.00182699
			'L_Proline'	0.00112014
			'L_Asparagine'	0.00147903
			'L_Valine'	0.000348013
			'L_Threonine'	0.000674268
			'L_Isoleucine'	0.00028274
			'L_Cystine'	0.000217522
			'Uracil'	0.000143711
			'Adenine'	0.000298019
			'Adenosine'	0.000150689
			'Thymidine'	6.64997e-05
			'Guanine'	0.000266468
			'Inosine'	0.000120109
			'Uridine'	6.59625e-05
			'Deoxyguanosine'	0.000150689
			'Cytosine'	0.000217478
			'Guanosine'	0.000142177
			'Cytidine'	9.93443e-05
			'Deoxyuridine'	7.05872e-05
			'Deoxyadenosine'	0.000160285
			'Deoxycytidine'	0.00010634
			'Xanthosine'	0.000113348
			'Deoxyribose'	0.000300232
			'Phosphatidylglycerol'	6.11154e-12
			'1_2_Diacyl_3_beta_D_galactosyl_sn_glycerol_MGDG'	9.08655e-12
			'Digalactosyl_diacylglycerol'	6.32693e-13
			'Sulfoquinovosyldiacylglycerol'	-1.14423e-12
			'Zn2'	0
			'Copper'	-2.04616e-12
			'Calcium_cation'	0
			'Molybdenum'	0
			'Cobalt_ion'	7.26924e-12
			'K'	0
			'Magnesium_cation'	0
			'Chloride_ion'	0
			'Sodium_cation'	0
			'Cadmium'	0
			'Strontium_cation'	0
			'Fe2'	-8.42693e-12
			'beta_Carotene'	-1.80923e-11
			'Divinylchlorophyll_b'	0.00101466
			'all_trans_zeta_Carotene'	6.35385e-12
			'Lycopene'	-4.06539e-12
			'alpha_Carotene'	-5.89616e-12
			'gamma_Carotene'	-1.80923e-11
			'3Z_Phycocyanobilin'	1.95875e-06
			'3Z_Phycoerythrobilin'	1.95876e-06
			'Zeaxanthin'	4.61731e-12
			'delta_Carotene'	-1.81058e-11
			'Divinylchlorophyll_a'	0.0127701
			'epsilon_Carotene'	-1.81058e-11
			'7_8_Dihydro_beta_carotene'	-1.03654e-11
			'NAD'	0.00973719
			'NADH'	0.00024343
			'NADPH'	0.00182572
			'NADP'	0.000608574
			'CoA'	0.000652044
			'FAD'	0.0015649
			'S_Adenosyl_L_methionine'	0.00104327
			'Acetyl_CoA'	0.00108674
			'Glutathione'	0.000521635
			'Thiamin_diphosphate'	0.000869392
			'Malonyl_CoA'	0.000121715
			'Tetrahydrofolate'	0.00121715
			'Biotin'	0.00375856
			'5_10_Methylenetetrahydrofolate'	0.00121715
			'Cobamide_coenzyme'	0.00365144
			'10_Formyltetrahydrofolate'	0.00121715
			'Chorismate'	3.58077e-12
			'Riboflavin'	0.000695513
			'Spermidine'	0.0157525
			'5_Methyltetrahydrofolate'	0.00121715
			'di_trans_poly_cis_Undecaprenyl_diphosphate'	-1.85769e-12
			'Heme_O'	0.000695513
			'L_Glutamate'	0.0504636
			'Glycine'	0.0432337
			'L_Alanine'	0.0406569
			'L_Lysine'	0.0864675
			'L_Aspartate'	0.0294194
			'L_Arginine'	0.154612
			'L_Glutamine'	0.0336429
			'L_Serine'	0.0294904
			'L_Methionine'	0.0309226
			'L_Tryptophan'	0.00801664
			'L_Phenylalanine'	0.0191831
			'L_Tyrosine'	0.0134571
			'L_Leucine'	0.0483881
			'L_Histidine'	0.0429469
			'L_Proline'	0.0294904
			'L_Asparagine'	0.0196134
			'L_Valine'	0.0400846
			'L_Threonine'	0.0306358
			'L_Isoleucine'	0.0240506
			'L_Cystine'	0.0206146
			'L_Selenomethionine'	0.00870314
			'L_Selenocysteine'	8.70314e-05
			'AMP'	0.0238678
			'CMP'	0.0110577
			'UMP'	0.00978882
			'GMP'	0.026889

## Sheet: repMets vs Shadow
Metabolite	Reporter Z-score	Shadow Price
TOP 10
Orthophosphate [e]	13.2	0
3-Phospho-D-glyceroyl-phosphate	4	-6.2
D-Glyceraldehyde-3-phosphate	2.3	-3.1
Orthophosphate	2.3	-3.1
2-Phosphoglycolate	1.7	-3.1
3-Phospho-D-glycerate [car]	1.7	-3.1
D-Ribulose-1-5-bisphosphate [car]	1.7	-6.2
NADH	1.1	-6.2
UDP-N-acetyl-3-1-carboxyvinyl-D-glucosamine	1	-6.2
Phytyl-diphosphate	1	-6.2
BOTTOM 10
CobIIyrinate-a-c-diamide	-1.2	0
2-Succinylbenzoyl-CoA	-1.3	0
Reduced-ferredoxin	-1.3	0
Oxidized-ferredoxin	-1.3	0
L-Homocysteine	-1.4	0
Plastoquinone [th]	-1.5	0
Plastoquinol [th]	-1.5	0
Oxygen	-1.7	0
Photon-P680	-2	0
H [th]	-2.1	0

## Sheet: Rate validations
Summary of rate comparisons between iJC568 and literature
MED4 Optimal Growth Rate
daily growth rate experimental[d-1]	light:dark [h]	max I [uE m-2 s-1] (color)	Reference
0.61	1904-01-01 14:10:00	232 (white)	Zinser et al., 2009
0.58	1904-01-01 14:10:00	ca. 210 (white)	Waldbauer et al., 2011
0.63 +- 0.06	1904-01-01 14:10:00	49±8 (blue)	Moore et al., 1995
0.62	1904-01-01 14:10:00	51 (blue)	this study
Parameter	Value in iJC581	Value in literature	Units	Conditions	Organism	Reference
Metabolic Fluxes
Biomass Yield	21.3	24.3	gDW mol CO2-1		Synechocystis	Shastri and Morgan, 2005
NPP/GPP	0.85	0.86	ND		Diatom	Weger et al., 1989
Anapleurotic	5.1	6.3-11.6	% of GPP		Synechocystis mixotrophic	Young et al., 2011
PGK/PGM	7	7.4	ND		Synechocystis w/o PHK	Knoop et al., 2013
PGK/PGM		7.6		All	Synechocystis	Nogales et al., 2012
Photosynthetic Performance
Quantum Yield	0.077	0.059-0.072	mol CO2 E-1	CLG	Synechocystis	Nogales et al., 2012
Quantum Yield	0.061	0.037	mol CO2 E-1	LLG	Synechocystis	Nogales et al., 2012
PQ	1.14	1.1	mol 02 [mol CO2]-1	Growth on ammonia	Theoretical	Laws, 1991
Imax	51	49 +- 8	μE m-2 s-1	Blue	MED4	Moore et al., 2007
PSI/PSII	2.31	3.28	ND	CLG	Synechocystis	Nogales et al., 2012
PSI/PSII	3.17	1.2	ND	LLG	Synechocystis	Nogales et al., 2012
ATP/NADPH	1.3	1.28	mol ATP (mol NADPH)-1	All	Synechocystis	Nogales et al., 2012

[truncated: 5 more sheets: Gene Infomation, Gene Essentiality, Ensemble Models, Intracellular Pi, Succinate costs in mutants]
